# Supplementary material for: Regulation of transcription reactivation dynamics exiting mitosis
Source: PLoS Comput Biol. 2021 Oct 4;17(10):e1009354. doi: 10.1371/journal.pcbi.1009354 (PMC8516288; doi:10.1371/journal.pcbi.1009354)
Supplement: S1 Table — Gene expression dynamics with respect to the cell-cycle pseudotime as shown in Fig 1E. (CSV) [file pcbi.1009354.s002.csv]

Time[min]	0	2	4	6	8	10	12	14	16	18	20	22	24	26	28	30	32	34	36	38	40	42	44	46	48	50	52	54	56	58	60	62	64	66	68	70	72	74	76	78	80	82	84	86	88	90	92	94	96
ENSG00000000003	-6.43e-02	-6.02e-02	-5.71e-02	-5.71e-02	-6.05e-02	-6.60e-02	-7.51e-02	-8.67e-02	-1.00e-01	-1.16e-01	-1.35e-01	-1.54e-01	-1.77e-01	-2.00e-01	-2.23e-01	-2.45e-01	-2.66e-01	-2.84e-01	-3.00e-01	-3.12e-01	-3.21e-01	-3.25e-01	-3.26e-01	-3.23e-01	-3.16e-01	-3.05e-01	-2.90e-01	-2.71e-01	-2.48e-01	-2.20e-01	-1.89e-01	-1.55e-01	-1.17e-01	-7.64e-02	-3.41e-02	9.69e-03	5.38e-02	9.69e-02	1.37e-01	1.74e-01	2.07e-01	2.35e-01	2.59e-01	2.77e-01	2.91e-01	2.99e-01	3.02e-01	3.00e-01	2.95e-01
ENSG00000000419	6.80e-02	1.09e-01	1.43e-01	1.75e-01	2.04e-01	2.28e-01	2.50e-01	2.68e-01	2.80e-01	2.89e-01	2.94e-01	2.97e-01	3.01e-01	3.03e-01	3.02e-01	3.01e-01	3.00e-01	2.98e-01	2.98e-01	3.00e-01	3.03e-01	3.05e-01	3.09e-01	3.12e-01	3.16e-01	3.18e-01	3.21e-01	3.23e-01	3.23e-01	3.20e-01	3.18e-01	3.16e-01	3.13e-01	3.07e-01	3.05e-01	3.04e-01	3.02e-01	2.98e-01	2.96e-01	2.94e-01	2.96e-01	2.95e-01	2.95e-01	2.94e-01	2.92e-01	2.88e-01	2.82e-01	2.76e-01	2.69e-01
ENSG00000000457	-3.98e-01	-4.31e-01	-4.52e-01	-4.61e-01	-4.59e-01	-4.46e-01	-4.24e-01	-3.92e-01	-3.51e-01	-3.04e-01	-2.50e-01	-1.92e-01	-1.30e-01	-6.54e-02	-5.11e-04	6.39e-02	1.26e-01	1.85e-01	2.39e-01	2.88e-01	3.32e-01	3.69e-01	4.03e-01	4.32e-01	4.56e-01	4.75e-01	4.90e-01	5.00e-01	5.05e-01	5.03e-01	4.98e-01	4.87e-01	4.72e-01	4.52e-01	4.29e-01	4.04e-01	3.76e-01	3.46e-01	3.16e-01	2.87e-01	2.62e-01	2.36e-01	2.13e-01	1.91e-01	1.70e-01	1.50e-01	1.31e-01	1.14e-01	9.78e-02
ENSG00000000460	2.44e-01	1.89e-01	1.41e-01	9.56e-02	5.13e-02	1.33e-02	-2.41e-02	-5.63e-02	-8.10e-02	-1.01e-01	-1.15e-01	-1.25e-01	-1.37e-01	-1.43e-01	-1.42e-01	-1.40e-01	-1.37e-01	-1.30e-01	-1.26e-01	-1.25e-01	-1.25e-01	-1.25e-01	-1.30e-01	-1.36e-01	-1.44e-01	-1.55e-01	-1.69e-01	-1.85e-01	-2.03e-01	-2.22e-01	-2.44e-01	-2.71e-01	-3.00e-01	-3.28e-01	-3.65e-01	-4.04e-01	-4.42e-01	-4.74e-01	-5.07e-01	-5.35e-01	-5.68e-01	-5.89e-01	-6.08e-01	-6.22e-01	-6.28e-01	-6.28e-01	-6.19e-01	-6.07e-01	-5.93e-01
ENSG00000000971	3.27e-01	2.53e-01	1.81e-01	1.12e-01	4.56e-02	-1.94e-02	-8.25e-02	-1.44e-01	-2.04e-01	-2.62e-01	-3.18e-01	-3.71e-01	-4.22e-01	-4.70e-01	-5.15e-01	-5.56e-01	-5.94e-01	-6.28e-01	-6.60e-01	-6.89e-01	-7.16e-01	-7.40e-01	-7.62e-01	-7.82e-01	-7.99e-01	-8.13e-01	-8.26e-01	-8.36e-01	-8.42e-01	-8.46e-01	-8.47e-01	-8.45e-01	-8.40e-01	-8.31e-01	-8.19e-01	-8.05e-01	-7.87e-01	-7.67e-01	-7.45e-01	-7.21e-01	-6.97e-01	-6.72e-01	-6.47e-01	-6.22e-01	-5.96e-01	-5.70e-01	-5.45e-01	-5.20e-01	-4.96e-01
ENSG00000001036	-7.96e-01	-7.86e-01	-7.74e-01	-7.58e-01	-7.39e-01	-7.19e-01	-6.96e-01	-6.71e-01	-6.48e-01	-6.23e-01	-5.97e-01	-5.71e-01	-5.41e-01	-5.11e-01	-4.83e-01	-4.53e-01	-4.23e-01	-3.96e-01	-3.69e-01	-3.43e-01	-3.19e-01	-2.98e-01	-2.78e-01	-2.61e-01	-2.46e-01	-2.34e-01	-2.25e-01	-2.18e-01	-2.15e-01	-2.16e-01	-2.20e-01	-2.26e-01	-2.34e-01	-2.47e-01	-2.56e-01	-2.67e-01	-2.78e-01	-2.90e-01	-2.98e-01	-3.03e-01	-3.02e-01	-3.00e-01	-2.93e-01	-2.83e-01	-2.71e-01	-2.56e-01	-2.40e-01	-2.22e-01	-2.02e-01
ENSG00000001084	-5.60e-01	-5.72e-01	-5.86e-01	-5.99e-01	-6.10e-01	-6.23e-01	-6.34e-01	-6.48e-01	-6.63e-01	-6.80e-01	-6.97e-01	-7.15e-01	-7.30e-01	-7.45e-01	-7.60e-01	-7.73e-01	-7.83e-01	-7.92e-01	-7.97e-01	-7.97e-01	-7.93e-01	-7.88e-01	-7.77e-01	-7.64e-01	-7.47e-01	-7.28e-01	-7.05e-01	-6.79e-01	-6.51e-01	-6.21e-01	-5.88e-01	-5.52e-01	-5.13e-01	-4.74e-01	-4.29e-01	-3.82e-01	-3.35e-01	-2.90e-01	-2.46e-01	-2.04e-01	-1.60e-01	-1.22e-01	-8.65e-02	-5.36e-02	-2.49e-02	2.63e-04	2.09e-02	3.90e-02	5.55e-02
ENSG00000001167	-7.99e-01	-7.84e-01	-7.47e-01	-6.90e-01	-6.16e-01	-5.28e-01	-4.28e-01	-3.21e-01	-2.09e-01	-9.45e-02	2.07e-02	1.35e-01	2.50e-01	3.60e-01	4.64e-01	5.63e-01	6.54e-01	7.35e-01	8.07e-01	8.70e-01	9.23e-01	9.66e-01	1.00e+00	1.03e+00	1.05e+00	1.06e+00	1.06e+00	1.06e+00	1.04e+00	1.02e+00	9.80e-01	9.33e-01	8.76e-01	8.04e-01	7.25e-01	6.35e-01	5.33e-01	4.22e-01	3.07e-01	1.89e-01	7.66e-02	-3.59e-02	-1.42e-01	-2.41e-01	-3.30e-01	-4.07e-01	-4.70e-01	-5.18e-01	-5.52e-01
ENSG00000001460	2.09e-01	1.56e-01	1.10e-01	7.00e-02	3.44e-02	5.23e-03	-1.96e-02	-3.86e-02	-5.09e-02	-5.77e-02	-5.89e-02	-5.52e-02	-4.89e-02	-3.79e-02	-2.24e-02	-4.62e-03	1.46e-02	3.55e-02	5.53e-02	7.35e-02	9.03e-02	1.06e-01	1.19e-01	1.30e-01	1.40e-01	1.47e-01	1.52e-01	1.54e-01	1.54e-01	1.52e-01	1.47e-01	1.40e-01	1.30e-01	1.19e-01	1.06e-01	9.06e-02	7.51e-02	6.02e-02	4.58e-02	3.29e-02	2.02e-02	1.00e-02	8.27e-04	-7.19e-03	-1.37e-02	-1.91e-02	-2.32e-02	-2.66e-02	-2.96e-02
ENSG00000001497	-1.32e+00	-1.25e+00	-1.19e+00	-1.15e+00	-1.11e+00	-1.08e+00	-1.06e+00	-1.04e+00	-1.04e+00	-1.04e+00	-1.04e+00	-1.05e+00	-1.06e+00	-1.08e+00	-1.10e+00	-1.12e+00	-1.13e+00	-1.15e+00	-1.16e+00	-1.17e+00	-1.18e+00	-1.17e+00	-1.17e+00	-1.15e+00	-1.14e+00	-1.12e+00	-1.09e+00	-1.06e+00	-1.02e+00	-9.85e-01	-9.42e-01	-8.94e-01	-8.42e-01	-7.89e-01	-7.30e-01	-6.68e-01	-6.06e-01	-5.46e-01	-4.86e-01	-4.29e-01	-3.71e-01	-3.20e-01	-2.70e-01	-2.23e-01	-1.80e-01	-1.40e-01	-1.05e-01	-7.28e-02	-4.18e-02
ENSG00000001629	-6.87e-01	-7.35e-01	-7.72e-01	-8.01e-01	-8.24e-01	-8.38e-01	-8.44e-01	-8.43e-01	-8.33e-01	-8.17e-01	-7.93e-01	-7.64e-01	-7.31e-01	-6.94e-01	-6.52e-01	-6.09e-01	-5.65e-01	-5.21e-01	-4.79e-01	-4.38e-01	-4.00e-01	-3.65e-01	-3.31e-01	-3.00e-01	-2.70e-01	-2.42e-01	-2.17e-01	-1.93e-01	-1.71e-01	-1.51e-01	-1.33e-01	-1.16e-01	-1.00e-01	-8.57e-02	-7.06e-02	-5.59e-02	-4.14e-02	-2.73e-02	-1.27e-02	2.15e-03	1.84e-02	3.33e-02	4.82e-02	6.26e-02	7.58e-02	8.79e-02	9.83e-02	1.08e-01	1.17e-01
ENSG00000001630	7.18e-01	7.52e-01	7.82e-01	8.12e-01	8.43e-01	8.70e-01	8.98e-01	9.24e-01	9.46e-01	9.67e-01	9.86e-01	1.00e+00	1.02e+00	1.04e+00	1.06e+00	1.07e+00	1.09e+00	1.10e+00	1.12e+00	1.13e+00	1.14e+00	1.14e+00	1.15e+00	1.15e+00	1.15e+00	1.14e+00	1.13e+00	1.12e+00	1.10e+00	1.07e+00	1.04e+00	1.00e+00	9.58e-01	9.08e-01	8.56e-01	8.00e-01	7.38e-01	6.73e-01	6.07e-01	5.42e-01	4.84e-01	4.24e-01	3.68e-01	3.17e-01	2.68e-01	2.24e-01	1.83e-01	1.47e-01	1.16e-01
ENSG00000001631	-8.05e-01	-8.55e-01	-8.95e-01	-9.22e-01	-9.37e-01	-9.41e-01	-9.33e-01	-9.16e-01	-8.91e-01	-8.57e-01	-8.17e-01	-7.70e-01	-7.15e-01	-6.58e-01	-5.99e-01	-5.40e-01	-4.80e-01	-4.24e-01	-3.70e-01	-3.19e-01	-2.73e-01	-2.32e-01	-1.92e-01	-1.57e-01	-1.26e-01	-9.80e-02	-7.32e-02	-5.18e-02	-3.47e-02	-2.28e-02	-1.28e-02	-5.34e-03	-5.02e-04	-3.25e-04	3.03e-03	5.28e-03	6.36e-03	5.93e-03	7.37e-03	1.01e-02	1.84e-02	2.45e-02	3.28e-02	4.22e-02	5.12e-02	6.03e-02	6.82e-02	7.67e-02	8.61e-02
ENSG00000002016	-3.85e-02	-1.16e-01	-1.89e-01	-2.56e-01	-3.17e-01	-3.73e-01	-4.23e-01	-4.67e-01	-5.07e-01	-5.40e-01	-5.67e-01	-5.89e-01	-6.02e-01	-6.11e-01	-6.14e-01	-6.13e-01	-6.07e-01	-6.00e-01	-5.91e-01	-5.81e-01	-5.70e-01	-5.60e-01	-5.50e-01	-5.40e-01	-5.31e-01	-5.23e-01	-5.15e-01	-5.08e-01	-5.02e-01	-4.98e-01	-4.93e-01	-4.90e-01	-4.86e-01	-4.84e-01	-4.79e-01	-4.73e-01	-4.66e-01	-4.59e-01	-4.50e-01	-4.38e-01	-4.23e-01	-4.07e-01	-3.90e-01	-3.71e-01	-3.51e-01	-3.31e-01	-3.11e-01	-2.90e-01	-2.68e-01
ENSG00000002330	6.86e-01	6.93e-01	7.03e-01	7.15e-01	7.29e-01	7.44e-01	7.61e-01	7.80e-01	7.99e-01	8.18e-01	8.39e-01	8.60e-01	8.83e-01	9.05e-01	9.28e-01	9.50e-01	9.73e-01	9.93e-01	1.01e+00	1.03e+00	1.04e+00	1.05e+00	1.06e+00	1.06e+00	1.07e+00	1.06e+00	1.05e+00	1.04e+00	1.02e+00	1.00e+00	9.72e-01	9.37e-01	8.96e-01	8.49e-01	7.98e-01	7.41e-01	6.79e-01	6.14e-01	5.48e-01	4.83e-01	4.19e-01	3.57e-01	2.98e-01	2.41e-01	1.88e-01	1.39e-01	9.51e-02	5.50e-02	1.84e-02
ENSG00000002549	4.61e-02	6.83e-02	9.33e-02	1.23e-01	1.55e-01	1.90e-01	2.27e-01	2.66e-01	3.05e-01	3.45e-01	3.86e-01	4.27e-01	4.70e-01	5.13e-01	5.55e-01	5.95e-01	6.35e-01	6.70e-01	7.04e-01	7.34e-01	7.60e-01	7.81e-01	7.99e-01	8.13e-01	8.22e-01	8.26e-01	8.25e-01	8.19e-01	8.07e-01	7.87e-01	7.62e-01	7.31e-01	6.93e-01	6.47e-01	5.99e-01	5.44e-01	4.85e-01	4.21e-01	3.57e-01	2.93e-01	2.34e-01	1.74e-01	1.17e-01	6.35e-02	1.28e-02	-3.43e-02	-7.83e-02	-1.18e-01	-1.54e-01
ENSG00000002586	5.17e-02	4.18e-02	3.56e-02	3.17e-02	2.98e-02	3.00e-02	3.16e-02	3.48e-02	3.97e-02	4.59e-02	5.35e-02	6.24e-02	7.26e-02	8.41e-02	9.68e-02	1.10e-01	1.25e-01	1.39e-01	1.53e-01	1.67e-01	1.80e-01	1.91e-01	2.02e-01	2.11e-01	2.18e-01	2.23e-01	2.27e-01	2.29e-01	2.28e-01	2.24e-01	2.19e-01	2.12e-01	2.02e-01	1.90e-01	1.78e-01	1.65e-01	1.50e-01	1.35e-01	1.21e-01	1.06e-01	9.35e-02	8.04e-02	6.77e-02	5.51e-02	4.23e-02	2.92e-02	1.56e-02	1.83e-03	-1.22e-02
ENSG00000002746	-2.55e-01	-2.94e-01	-3.29e-01	-3.64e-01	-3.99e-01	-4.32e-01	-4.67e-01	-5.00e-01	-5.30e-01	-5.58e-01	-5.85e-01	-6.10e-01	-6.38e-01	-6.63e-01	-6.84e-01	-7.04e-01	-7.22e-01	-7.35e-01	-7.49e-01	-7.62e-01	-7.73e-01	-7.81e-01	-7.90e-01	-7.97e-01	-8.01e-01	-8.04e-01	-8.06e-01	-8.06e-01	-8.02e-01	-7.94e-01	-7.86e-01	-7.75e-01	-7.62e-01	-7.43e-01	-7.28e-01	-7.09e-01	-6.87e-01	-6.60e-01	-6.33e-01	-6.04e-01	-5.79e-01	-5.49e-01	-5.19e-01	-4.89e-01	-4.58e-01	-4.27e-01	-3.95e-01	-3.63e-01	-3.33e-01
ENSG00000002822	-3.41e-01	-3.10e-01	-2.91e-01	-2.79e-01	-2.74e-01	-2.79e-01	-2.91e-01	-3.11e-01	-3.41e-01	-3.80e-01	-4.27e-01	-4.83e-01	-5.43e-01	-6.13e-01	-6.90e-01	-7.73e-01	-8.60e-01	-9.51e-01	-1.04e+00	-1.13e+00	-1.21e+00	-1.29e+00	-1.37e+00	-1.44e+00	-1.50e+00	-1.56e+00	-1.60e+00	-1.64e+00	-1.66e+00	-1.67e+00	-1.67e+00	-1.65e+00	-1.62e+00	-1.58e+00	-1.53e+00	-1.46e+00	-1.39e+00	-1.32e+00	-1.24e+00	-1.16e+00	-1.09e+00	-1.01e+00	-9.40e-01	-8.69e-01	-8.02e-01	-7.36e-01	-6.74e-01	-6.14e-01	-5.55e-01
ENSG00000002834	-3.43e-01	-2.99e-01	-2.60e-01	-2.23e-01	-1.88e-01	-1.57e-01	-1.27e-01	-1.00e-01	-7.83e-02	-5.84e-02	-4.13e-02	-2.58e-02	-7.87e-03	8.08e-03	2.16e-02	3.55e-02	5.02e-02	6.26e-02	7.67e-02	9.20e-02	1.07e-01	1.20e-01	1.35e-01	1.49e-01	1.62e-01	1.73e-01	1.84e-01	1.95e-01	2.02e-01	2.07e-01	2.12e-01	2.16e-01	2.19e-01	2.19e-01	2.23e-01	2.27e-01	2.30e-01	2.30e-01	2.32e-01	2.32e-01	2.36e-01	2.35e-01	2.34e-01	2.31e-01	2.25e-01	2.17e-01	2.05e-01	1.91e-01	1.76e-01
ENSG00000002919	2.26e-01	1.63e-01	1.15e-01	7.86e-02	5.56e-02	4.57e-02	4.82e-02	6.29e-02	8.89e-02	1.25e-01	1.69e-01	2.21e-01	2.78e-01	3.39e-01	4.02e-01	4.64e-01	5.25e-01	5.82e-01	6.33e-01	6.79e-01	7.18e-01	7.51e-01	7.78e-01	7.99e-01	8.14e-01	8.23e-01	8.26e-01	8.22e-01	8.10e-01	7.90e-01	7.64e-01	7.29e-01	6.87e-01	6.36e-01	5.79e-01	5.14e-01	4.44e-01	3.68e-01	2.92e-01	2.18e-01	1.46e-01	7.88e-02	1.64e-02	-3.98e-02	-8.90e-02	-1.30e-01	-1.63e-01	-1.88e-01	-2.06e-01
ENSG00000002933	4.42e-01	4.55e-01	4.70e-01	4.75e-01	4.68e-01	4.61e-01	4.42e-01	4.20e-01	3.98e-01	3.71e-01	3.41e-01	3.07e-01	2.57e-01	2.07e-01	1.58e-01	1.05e-01	4.71e-02	-3.34e-03	-5.91e-02	-1.19e-01	-1.76e-01	-2.27e-01	-2.84e-01	-3.37e-01	-3.88e-01	-4.35e-01	-4.82e-01	-5.26e-01	-5.60e-01	-5.80e-01	-6.01e-01	-6.17e-01	-6.28e-01	-6.19e-01	-6.30e-01	-6.36e-01	-6.33e-01	-6.16e-01	-6.01e-01	-5.84e-01	-5.88e-01	-5.72e-01	-5.62e-01	-5.52e-01	-5.35e-01	-5.17e-01	-4.90e-01	-4.66e-01	-4.46e-01
ENSG00000003056	-6.15e-01	-6.18e-01	-6.18e-01	-6.11e-01	-5.98e-01	-5.82e-01	-5.61e-01	-5.37e-01	-5.13e-01	-4.86e-01	-4.57e-01	-4.27e-01	-3.91e-01	-3.55e-01	-3.20e-01	-2.83e-01	-2.46e-01	-2.13e-01	-1.79e-01	-1.45e-01	-1.15e-01	-8.73e-02	-6.05e-02	-3.65e-02	-1.51e-02	3.46e-03	1.99e-02	3.36e-02	4.36e-02	4.88e-02	5.26e-02	5.42e-02	5.34e-02	4.82e-02	4.64e-02	4.34e-02	3.90e-02	3.30e-02	2.87e-02	2.56e-02	2.81e-02	2.83e-02	3.07e-02	3.42e-02	3.71e-02	4.03e-02	4.23e-02	4.50e-02	4.86e-02
ENSG00000003096	3.89e-01	3.58e-01	3.30e-01	2.99e-01	2.65e-01	2.31e-01	1.93e-01	1.54e-01	1.16e-01	7.64e-02	3.66e-02	-4.38e-03	-5.21e-02	-9.89e-02	-1.43e-01	-1.88e-01	-2.34e-01	-2.74e-01	-3.15e-01	-3.56e-01	-3.95e-01	-4.29e-01	-4.64e-01	-4.95e-01	-5.24e-01	-5.49e-01	-5.71e-01	-5.89e-01	-6.01e-01	-6.04e-01	-6.05e-01	-6.02e-01	-5.94e-01	-5.76e-01	-5.63e-01	-5.46e-01	-5.24e-01	-4.94e-01	-4.65e-01	-4.36e-01	-4.15e-01	-3.87e-01	-3.62e-01	-3.37e-01	-3.12e-01	-2.87e-01	-2.61e-01	-2.36e-01	-2.14e-01
ENSG00000003147	4.00e-01	3.82e-01	3.67e-01	3.49e-01	3.27e-01	3.06e-01	2.80e-01	2.53e-01	2.27e-01	1.99e-01	1.71e-01	1.42e-01	1.06e-01	7.03e-02	3.76e-02	3.87e-03	-3.07e-02	-6.00e-02	-9.07e-02	-1.22e-01	-1.51e-01	-1.76e-01	-2.02e-01	-2.27e-01	-2.49e-01	-2.69e-01	-2.88e-01	-3.06e-01	-3.19e-01	-3.27e-01	-3.34e-01	-3.39e-01	-3.42e-01	-3.37e-01	-3.39e-01	-3.38e-01	-3.33e-01	-3.23e-01	-3.12e-01	-3.01e-01	-2.98e-01	-2.87e-01	-2.79e-01	-2.71e-01	-2.61e-01	-2.50e-01	-2.38e-01	-2.26e-01	-2.17e-01
ENSG00000003249	4.36e-01	4.86e-01	5.29e-01	5.68e-01	6.02e-01	6.31e-01	6.57e-01	6.78e-01	6.94e-01	7.06e-01	7.14e-01	7.19e-01	7.25e-01	7.27e-01	7.27e-01	7.27e-01	7.26e-01	7.23e-01	7.22e-01	7.22e-01	7.22e-01	7.21e-01	7.21e-01	7.19e-01	7.17e-01	7.13e-01	7.08e-01	7.01e-01	6.92e-01	6.79e-01	6.65e-01	6.49e-01	6.31e-01	6.09e-01	5.90e-01	5.69e-01	5.47e-01	5.23e-01	4.99e-01	4.76e-01	4.56e-01	4.34e-01	4.12e-01	3.91e-01	3.68e-01	3.44e-01	3.19e-01	2.93e-01	2.68e-01
ENSG00000003393	-5.47e-01	-5.84e-01	-6.14e-01	-6.35e-01	-6.45e-01	-6.50e-01	-6.44e-01	-6.33e-01	-6.16e-01	-5.94e-01	-5.66e-01	-5.34e-01	-4.94e-01	-4.53e-01	-4.10e-01	-3.66e-01	-3.21e-01	-2.80e-01	-2.39e-01	-2.01e-01	-1.66e-01	-1.36e-01	-1.08e-01	-8.32e-02	-6.21e-02	-4.46e-02	-3.01e-02	-1.93e-02	-1.30e-02	-1.21e-02	-1.38e-02	-1.85e-02	-2.63e-02	-3.93e-02	-4.99e-02	-6.20e-02	-7.55e-02	-9.01e-02	-1.02e-01	-1.12e-01	-1.16e-01	-1.20e-01	-1.20e-01	-1.18e-01	-1.14e-01	-1.08e-01	-1.02e-01	-9.42e-02	-8.41e-02
ENSG00000003400	1.31e-01	1.20e-01	1.09e-01	1.03e-01	9.94e-02	9.61e-02	9.59e-02	9.61e-02	9.54e-02	9.57e-02	9.62e-02	9.79e-02	1.04e-01	1.11e-01	1.17e-01	1.26e-01	1.37e-01	1.48e-01	1.62e-01	1.78e-01	1.95e-01	2.11e-01	2.31e-01	2.50e-01	2.70e-01	2.90e-01	3.11e-01	3.31e-01	3.51e-01	3.70e-01	3.89e-01	4.10e-01	4.30e-01	4.48e-01	4.70e-01	4.93e-01	5.13e-01	5.31e-01	5.48e-01	5.63e-01	5.79e-01	5.87e-01	5.94e-01	5.96e-01	5.94e-01	5.86e-01	5.73e-01	5.56e-01	5.36e-01
ENSG00000003402	-6.19e-01	-6.15e-01	-6.11e-01	-6.05e-01	-5.95e-01	-5.88e-01	-5.78e-01	-5.68e-01	-5.61e-01	-5.54e-01	-5.48e-01	-5.41e-01	-5.30e-01	-5.20e-01	-5.10e-01	-4.99e-01	-4.86e-01	-4.74e-01	-4.60e-01	-4.43e-01	-4.25e-01	-4.08e-01	-3.89e-01	-3.70e-01	-3.51e-01	-3.32e-01	-3.13e-01	-2.94e-01	-2.76e-01	-2.60e-01	-2.43e-01	-2.26e-01	-2.08e-01	-1.93e-01	-1.71e-01	-1.50e-01	-1.29e-01	-1.09e-01	-8.83e-02	-6.76e-02	-4.29e-02	-2.25e-02	-1.76e-03	1.81e-02	3.55e-02	5.11e-02	6.35e-02	7.50e-02	8.60e-02
ENSG00000003436	-9.07e-01	-9.42e-01	-9.75e-01	-1.00e+00	-1.03e+00	-1.05e+00	-1.07e+00	-1.09e+00	-1.10e+00	-1.12e+00	-1.13e+00	-1.14e+00	-1.14e+00	-1.15e+00	-1.15e+00	-1.14e+00	-1.13e+00	-1.13e+00	-1.11e+00	-1.09e+00	-1.07e+00	-1.05e+00	-1.02e+00	-9.89e-01	-9.56e-01	-9.20e-01	-8.82e-01	-8.41e-01	-7.99e-01	-7.56e-01	-7.10e-01	-6.61e-01	-6.11e-01	-5.61e-01	-5.05e-01	-4.49e-01	-3.94e-01	-3.40e-01	-2.87e-01	-2.37e-01	-1.85e-01	-1.39e-01	-9.53e-02	-5.40e-02	-1.67e-02	1.74e-02	4.71e-02	7.44e-02	1.00e-01
ENSG00000003509	-2.62e-01	-2.65e-01	-2.61e-01	-2.51e-01	-2.35e-01	-2.14e-01	-1.88e-01	-1.58e-01	-1.25e-01	-8.91e-02	-5.10e-02	-1.06e-02	3.36e-02	7.83e-02	1.23e-01	1.67e-01	2.10e-01	2.50e-01	2.88e-01	3.24e-01	3.55e-01	3.81e-01	4.05e-01	4.25e-01	4.40e-01	4.51e-01	4.59e-01	4.62e-01	4.59e-01	4.51e-01	4.39e-01	4.22e-01	4.01e-01	3.74e-01	3.46e-01	3.15e-01	2.82e-01	2.47e-01	2.13e-01	1.81e-01	1.55e-01	1.29e-01	1.07e-01	8.81e-02	7.19e-02	5.87e-02	4.76e-02	3.96e-02	3.44e-02
ENSG00000003756	-1.94e-01	-2.08e-01	-2.23e-01	-2.36e-01	-2.46e-01	-2.58e-01	-2.67e-01	-2.77e-01	-2.90e-01	-3.02e-01	-3.15e-01	-3.28e-01	-3.38e-01	-3.47e-01	-3.58e-01	-3.66e-01	-3.72e-01	-3.78e-01	-3.80e-01	-3.80e-01	-3.77e-01	-3.75e-01	-3.69e-01	-3.62e-01	-3.54e-01	-3.45e-01	-3.34e-01	-3.23e-01	-3.12e-01	-3.02e-01	-2.89e-01	-2.76e-01	-2.61e-01	-2.47e-01	-2.27e-01	-2.06e-01	-1.84e-01	-1.63e-01	-1.41e-01	-1.18e-01	-9.13e-02	-6.82e-02	-4.43e-02	-2.09e-02	3.43e-04	2.03e-02	3.75e-02	5.40e-02	7.02e-02
ENSG00000004059	1.01e+00	1.04e+00	1.07e+00	1.08e+00	1.10e+00	1.10e+00	1.10e+00	1.10e+00	1.08e+00	1.07e+00	1.05e+00	1.02e+00	9.91e-01	9.58e-01	9.21e-01	8.82e-01	8.42e-01	8.03e-01	7.65e-01	7.29e-01	6.96e-01	6.65e-01	6.37e-01	6.11e-01	5.88e-01	5.66e-01	5.47e-01	5.30e-01	5.15e-01	5.02e-01	4.92e-01	4.84e-01	4.79e-01	4.75e-01	4.74e-01	4.74e-01	4.75e-01	4.75e-01	4.75e-01	4.73e-01	4.68e-01	4.59e-01	4.48e-01	4.32e-01	4.12e-01	3.87e-01	3.58e-01	3.25e-01	2.87e-01
ENSG00000004139	-2.22e-01	-2.28e-01	-2.34e-01	-2.45e-01	-2.62e-01	-2.80e-01	-3.04e-01	-3.32e-01	-3.62e-01	-3.96e-01	-4.33e-01	-4.74e-01	-5.23e-01	-5.73e-01	-6.24e-01	-6.78e-01	-7.33e-01	-7.84e-01	-8.35e-01	-8.85e-01	-9.31e-01	-9.72e-01	-1.01e+00	-1.05e+00	-1.08e+00	-1.10e+00	-1.12e+00	-1.14e+00	-1.15e+00	-1.14e+00	-1.14e+00	-1.12e+00	-1.11e+00	-1.08e+00	-1.05e+00	-1.02e+00	-9.78e-01	-9.34e-01	-8.88e-01	-8.41e-01	-7.99e-01	-7.51e-01	-7.03e-01	-6.56e-01	-6.07e-01	-5.58e-01	-5.09e-01	-4.60e-01	-4.14e-01
ENSG00000004142	-2.30e-01	-1.62e-01	-1.02e-01	-4.53e-02	7.31e-03	5.47e-02	9.94e-02	1.40e-01	1.77e-01	2.11e-01	2.41e-01	2.70e-01	2.99e-01	3.26e-01	3.50e-01	3.73e-01	3.96e-01	4.16e-01	4.35e-01	4.53e-01	4.69e-01	4.82e-01	4.94e-01	5.03e-01	5.09e-01	5.12e-01	5.12e-01	5.08e-01	5.01e-01	4.88e-01	4.73e-01	4.54e-01	4.31e-01	4.03e-01	3.75e-01	3.45e-01	3.13e-01	2.79e-01	2.46e-01	2.15e-01	1.88e-01	1.60e-01	1.35e-01	1.13e-01	9.09e-02	7.09e-02	5.16e-02	3.43e-02	1.90e-02
ENSG00000004399	-2.39e-02	1.53e-03	2.33e-02	4.16e-02	5.63e-02	6.72e-02	7.49e-02	7.90e-02	7.96e-02	7.73e-02	7.22e-02	6.51e-02	5.71e-02	4.82e-02	3.91e-02	3.13e-02	2.59e-02	2.35e-02	2.59e-02	3.37e-02	4.68e-02	6.49e-02	8.86e-02	1.17e-01	1.51e-01	1.89e-01	2.31e-01	2.78e-01	3.29e-01	3.82e-01	4.38e-01	4.98e-01	5.60e-01	6.21e-01	6.86e-01	7.51e-01	8.13e-01	8.70e-01	9.23e-01	9.70e-01	1.01e+00	1.05e+00	1.07e+00	1.10e+00	1.11e+00	1.11e+00	1.11e+00	1.10e+00	1.09e+00
ENSG00000004455	-6.15e-01	-6.49e-01	-6.84e-01	-7.18e-01	-7.50e-01	-7.83e-01	-8.16e-01	-8.50e-01	-8.86e-01	-9.22e-01	-9.60e-01	-9.98e-01	-1.03e+00	-1.07e+00	-1.11e+00	-1.14e+00	-1.17e+00	-1.20e+00	-1.22e+00	-1.24e+00	-1.26e+00	-1.27e+00	-1.27e+00	-1.27e+00	-1.27e+00	-1.26e+00	-1.24e+00	-1.22e+00	-1.20e+00	-1.17e+00	-1.14e+00	-1.10e+00	-1.06e+00	-1.01e+00	-9.62e-01	-9.08e-01	-8.52e-01	-7.96e-01	-7.39e-01	-6.84e-01	-6.27e-01	-5.75e-01	-5.23e-01	-4.73e-01	-4.26e-01	-3.82e-01	-3.41e-01	-3.02e-01	-2.64e-01
ENSG00000004478	4.62e-01	4.22e-01	3.91e-01	3.67e-01	3.49e-01	3.38e-01	3.33e-01	3.34e-01	3.42e-01	3.55e-01	3.73e-01	3.95e-01	4.21e-01	4.50e-01	4.82e-01	5.14e-01	5.47e-01	5.78e-01	6.07e-01	6.33e-01	6.55e-01	6.73e-01	6.88e-01	6.99e-01	7.05e-01	7.07e-01	7.04e-01	6.97e-01	6.84e-01	6.65e-01	6.40e-01	6.10e-01	5.74e-01	5.32e-01	4.84e-01	4.32e-01	3.75e-01	3.15e-01	2.55e-01	1.95e-01	1.37e-01	8.15e-02	2.86e-02	-2.13e-02	-6.72e-02	-1.09e-01	-1.46e-01	-1.79e-01	-2.08e-01
ENSG00000004487	-1.38e-01	-1.49e-01	-1.53e-01	-1.54e-01	-1.51e-01	-1.44e-01	-1.34e-01	-1.21e-01	-1.04e-01	-8.49e-02	-6.29e-02	-3.86e-02	-1.21e-02	1.65e-02	4.66e-02	7.77e-02	1.10e-01	1.41e-01	1.72e-01	2.01e-01	2.29e-01	2.56e-01	2.81e-01	3.05e-01	3.26e-01	3.47e-01	3.65e-01	3.83e-01	3.98e-01	4.10e-01	4.21e-01	4.31e-01	4.40e-01	4.46e-01	4.54e-01	4.60e-01	4.65e-01	4.69e-01	4.72e-01	4.73e-01	4.75e-01	4.74e-01	4.71e-01	4.65e-01	4.56e-01	4.44e-01	4.28e-01	4.10e-01	3.89e-01
ENSG00000004534	1.54e-02	-1.80e-02	-5.10e-02	-8.31e-02	-1.15e-01	-1.48e-01	-1.81e-01	-2.16e-01	-2.51e-01	-2.88e-01	-3.26e-01	-3.64e-01	-4.02e-01	-4.41e-01	-4.79e-01	-5.16e-01	-5.52e-01	-5.86e-01	-6.17e-01	-6.45e-01	-6.71e-01	-6.93e-01	-7.13e-01	-7.29e-01	-7.43e-01	-7.54e-01	-7.62e-01	-7.66e-01	-7.68e-01	-7.65e-01	-7.60e-01	-7.50e-01	-7.37e-01	-7.20e-01	-7.00e-01	-6.76e-01	-6.49e-01	-6.19e-01	-5.88e-01	-5.55e-01	-5.22e-01	-4.88e-01	-4.54e-01	-4.20e-01	-3.86e-01	-3.53e-01	-3.21e-01	-2.90e-01	-2.59e-01
ENSG00000004700	-6.41e-01	-6.49e-01	-6.51e-01	-6.44e-01	-6.30e-01	-6.10e-01	-5.84e-01	-5.54e-01	-5.20e-01	-4.83e-01	-4.44e-01	-4.02e-01	-3.55e-01	-3.07e-01	-2.60e-01	-2.12e-01	-1.65e-01	-1.21e-01	-7.92e-02	-3.93e-02	-3.01e-03	2.88e-02	5.88e-02	8.51e-02	1.08e-01	1.27e-01	1.43e-01	1.55e-01	1.63e-01	1.66e-01	1.66e-01	1.63e-01	1.57e-01	1.46e-01	1.36e-01	1.25e-01	1.11e-01	9.60e-02	8.24e-02	7.01e-02	6.31e-02	5.46e-02	4.86e-02	4.42e-02	4.00e-02	3.66e-02	3.28e-02	3.01e-02	2.88e-02
ENSG00000004766	-7.79e-01	-8.32e-01	-8.75e-01	-9.11e-01	-9.42e-01	-9.63e-01	-9.80e-01	-9.88e-01	-9.86e-01	-9.78e-01	-9.62e-01	-9.40e-01	-9.15e-01	-8.85e-01	-8.50e-01	-8.12e-01	-7.74e-01	-7.34e-01	-6.96e-01	-6.61e-01	-6.27e-01	-5.95e-01	-5.65e-01	-5.37e-01	-5.10e-01	-4.86e-01	-4.62e-01	-4.41e-01	-4.20e-01	-4.01e-01	-3.84e-01	-3.67e-01	-3.51e-01	-3.36e-01	-3.21e-01	-3.06e-01	-2.90e-01	-2.74e-01	-2.57e-01	-2.39e-01	-2.21e-01	-2.03e-01	-1.84e-01	-1.65e-01	-1.47e-01	-1.30e-01	-1.13e-01	-9.68e-02	-8.13e-02
ENSG00000004777	7.06e-01	7.26e-01	7.42e-01	7.49e-01	7.47e-01	7.41e-01	7.26e-01	7.05e-01	6.80e-01	6.49e-01	6.12e-01	5.70e-01	5.17e-01	4.59e-01	4.00e-01	3.35e-01	2.66e-01	2.00e-01	1.32e-01	6.16e-02	-6.29e-03	-6.91e-02	-1.34e-01	-1.96e-01	-2.54e-01	-3.09e-01	-3.61e-01	-4.09e-01	-4.49e-01	-4.77e-01	-5.02e-01	-5.20e-01	-5.32e-01	-5.29e-01	-5.35e-01	-5.35e-01	-5.28e-01	-5.11e-01	-4.96e-01	-4.80e-01	-4.79e-01	-4.67e-01	-4.60e-01	-4.55e-01	-4.48e-01	-4.41e-01	-4.31e-01	-4.23e-01	-4.19e-01
ENSG00000004779	1.33e-01	1.31e-01	1.29e-01	1.28e-01	1.26e-01	1.23e-01	1.20e-01	1.15e-01	1.09e-01	1.03e-01	9.49e-02	8.68e-02	7.97e-02	7.23e-02	6.48e-02	5.82e-02	5.29e-02	4.81e-02	4.51e-02	4.38e-02	4.36e-02	4.38e-02	4.56e-02	4.78e-02	5.05e-02	5.35e-02	5.71e-02	6.08e-02	6.44e-02	6.75e-02	7.12e-02	7.54e-02	8.01e-02	8.42e-02	9.09e-02	9.83e-02	1.06e-01	1.13e-01	1.21e-01	1.28e-01	1.37e-01	1.43e-01	1.48e-01	1.52e-01	1.53e-01	1.53e-01	1.50e-01	1.45e-01	1.39e-01
ENSG00000004864	-2.54e-01	-2.83e-01	-3.13e-01	-3.42e-01	-3.71e-01	-4.01e-01	-4.32e-01	-4.64e-01	-4.99e-01	-5.35e-01	-5.72e-01	-6.11e-01	-6.49e-01	-6.88e-01	-7.27e-01	-7.65e-01	-8.02e-01	-8.37e-01	-8.70e-01	-8.99e-01	-9.24e-01	-9.48e-01	-9.67e-01	-9.84e-01	-9.97e-01	-1.01e+00	-1.01e+00	-1.02e+00	-1.02e+00	-1.01e+00	-1.01e+00	-9.96e-01	-9.81e-01	-9.62e-01	-9.38e-01	-9.10e-01	-8.79e-01	-8.46e-01	-8.11e-01	-7.75e-01	-7.36e-01	-6.99e-01	-6.61e-01	-6.23e-01	-5.87e-01	-5.50e-01	-5.16e-01	-4.82e-01	-4.49e-01
ENSG00000004866	-1.55e-01	-1.58e-01	-1.66e-01	-1.77e-01	-1.92e-01	-2.11e-01	-2.35e-01	-2.64e-01	-2.98e-01	-3.37e-01	-3.82e-01	-4.31e-01	-4.83e-01	-5.39e-01	-5.99e-01	-6.61e-01	-7.23e-01	-7.84e-01	-8.42e-01	-8.95e-01	-9.42e-01	-9.83e-01	-1.02e+00	-1.05e+00	-1.06e+00	-1.08e+00	-1.08e+00	-1.07e+00	-1.06e+00	-1.03e+00	-9.99e-01	-9.57e-01	-9.07e-01	-8.51e-01	-7.89e-01	-7.22e-01	-6.52e-01	-5.83e-01	-5.14e-01	-4.49e-01	-3.85e-01	-3.26e-01	-2.71e-01	-2.18e-01	-1.69e-01	-1.24e-01	-8.35e-02	-4.56e-02	-9.79e-03
ENSG00000004897	-4.79e-02	-6.89e-02	-8.86e-02	-1.04e-01	-1.15e-01	-1.25e-01	-1.32e-01	-1.37e-01	-1.42e-01	-1.45e-01	-1.47e-01	-1.48e-01	-1.43e-01	-1.37e-01	-1.32e-01	-1.24e-01	-1.13e-01	-1.04e-01	-9.26e-02	-7.98e-02	-6.71e-02	-5.59e-02	-4.33e-02	-3.15e-02	-2.05e-02	-1.04e-02	-7.56e-04	7.99e-03	1.49e-02	1.91e-02	2.35e-02	2.74e-02	3.07e-02	3.14e-02	3.64e-02	4.17e-02	4.67e-02	5.06e-02	5.61e-02	6.21e-02	7.24e-02	7.95e-02	8.78e-02	9.59e-02	1.02e-01	1.08e-01	1.11e-01	1.15e-01	1.18e-01
ENSG00000004961	-3.50e-01	-2.69e-01	-2.04e-01	-1.48e-01	-9.97e-02	-6.15e-02	-2.90e-02	-4.28e-03	1.17e-02	2.17e-02	2.55e-02	2.44e-02	2.31e-02	1.73e-02	7.32e-03	-3.31e-03	-1.33e-02	-2.48e-02	-3.27e-02	-3.67e-02	-3.81e-02	-3.82e-02	-3.40e-02	-2.80e-02	-2.00e-02	-1.01e-02	2.14e-03	1.63e-02	3.12e-02	4.60e-02	6.36e-02	8.33e-02	1.05e-01	1.25e-01	1.52e-01	1.80e-01	2.07e-01	2.32e-01	2.57e-01	2.80e-01	3.05e-01	3.24e-01	3.41e-01	3.55e-01	3.65e-01	3.70e-01	3.71e-01	3.69e-01	3.65e-01
ENSG00000004975	-1.73e-01	-1.77e-01	-1.73e-01	-1.57e-01	-1.31e-01	-9.86e-02	-5.74e-02	-1.07e-02	3.95e-02	9.40e-02	1.51e-01	2.11e-01	2.74e-01	3.38e-01	4.00e-01	4.61e-01	5.19e-01	5.72e-01	6.22e-01	6.67e-01	7.06e-01	7.39e-01	7.68e-01	7.91e-01	8.09e-01	8.22e-01	8.29e-01	8.30e-01	8.24e-01	8.10e-01	7.91e-01	7.66e-01	7.33e-01	6.92e-01	6.50e-01	6.01e-01	5.47e-01	4.89e-01	4.31e-01	3.74e-01	3.22e-01	2.70e-01	2.22e-01	1.78e-01	1.36e-01	9.80e-02	6.30e-02	3.24e-02	6.01e-03
ENSG00000005007	-3.78e-01	-3.52e-01	-3.32e-01	-3.14e-01	-3.00e-01	-2.91e-01	-2.85e-01	-2.84e-01	-2.88e-01	-2.97e-01	-3.09e-01	-3.25e-01	-3.40e-01	-3.58e-01	-3.78e-01	-3.99e-01	-4.18e-01	-4.37e-01	-4.51e-01	-4.62e-01	-4.68e-01	-4.72e-01	-4.71e-01	-4.67e-01	-4.60e-01	-4.50e-01	-4.36e-01	-4.19e-01	-4.00e-01	-3.79e-01	-3.55e-01	-3.27e-01	-2.97e-01	-2.66e-01	-2.29e-01	-1.91e-01	-1.53e-01	-1.17e-01	-8.15e-02	-4.87e-02	-1.50e-02	1.20e-02	3.65e-02	5.75e-02	7.35e-02	8.53e-02	9.17e-02	9.49e-02	9.60e-02
ENSG00000005020	-1.41e-01	-1.68e-01	-1.90e-01	-2.14e-01	-2.39e-01	-2.62e-01	-2.87e-01	-3.11e-01	-3.32e-01	-3.53e-01	-3.72e-01	-3.91e-01	-4.13e-01	-4.33e-01	-4.48e-01	-4.63e-01	-4.78e-01	-4.87e-01	-4.96e-01	-5.06e-01	-5.13e-01	-5.17e-01	-5.21e-01	-5.23e-01	-5.24e-01	-5.22e-01	-5.20e-01	-5.15e-01	-5.08e-01	-4.97e-01	-4.84e-01	-4.71e-01	-4.55e-01	-4.34e-01	-4.16e-01	-3.96e-01	-3.74e-01	-3.48e-01	-3.22e-01	-2.96e-01	-2.74e-01	-2.49e-01	-2.25e-01	-2.02e-01	-1.79e-01	-1.57e-01	-1.35e-01	-1.14e-01	-9.55e-02
ENSG00000005022	4.98e-01	7.14e-01	8.75e-01	9.99e-01	1.09e+00	1.16e+00	1.21e+00	1.25e+00	1.26e+00	1.26e+00	1.25e+00	1.22e+00	1.18e+00	1.13e+00	1.07e+00	1.01e+00	9.31e-01	8.50e-01	7.69e-01	6.90e-01	6.13e-01	5.37e-01	4.65e-01	3.95e-01	3.28e-01	2.65e-01	2.06e-01	1.51e-01	1.02e-01	5.82e-02	2.15e-02	-7.96e-03	-2.99e-02	-4.51e-02	-5.20e-02	-5.26e-02	-4.84e-02	-4.18e-02	-3.44e-02	-2.84e-02	-2.36e-02	-2.26e-02	-2.45e-02	-3.00e-02	-3.96e-02	-5.33e-02	-7.15e-02	-9.34e-02	-1.19e-01
ENSG00000005059	7.59e-01	7.29e-01	7.03e-01	6.76e-01	6.47e-01	6.20e-01	5.89e-01	5.59e-01	5.32e-01	5.04e-01	4.77e-01	4.50e-01	4.18e-01	3.87e-01	3.60e-01	3.33e-01	3.05e-01	2.83e-01	2.59e-01	2.34e-01	2.11e-01	1.90e-01	1.67e-01	1.45e-01	1.24e-01	1.04e-01	8.30e-02	6.23e-02	4.36e-02	2.87e-02	1.21e-02	-4.47e-03	-2.03e-02	-3.04e-02	-4.90e-02	-6.69e-02	-8.20e-02	-9.20e-02	-1.02e-01	-1.11e-01	-1.28e-01	-1.35e-01	-1.44e-01	-1.53e-01	-1.57e-01	-1.61e-01	-1.60e-01	-1.59e-01	-1.59e-01
ENSG00000005075	1.03e-01	1.46e-01	1.84e-01	2.22e-01	2.60e-01	2.95e-01	3.29e-01	3.62e-01	3.90e-01	4.17e-01	4.42e-01	4.66e-01	4.92e-01	5.17e-01	5.39e-01	5.61e-01	5.83e-01	6.02e-01	6.22e-01	6.41e-01	6.59e-01	6.73e-01	6.88e-01	6.99e-01	7.09e-01	7.15e-01	7.19e-01	7.21e-01	7.18e-01	7.10e-01	7.01e-01	6.88e-01	6.72e-01	6.51e-01	6.33e-01	6.12e-01	5.89e-01	5.64e-01	5.40e-01	5.17e-01	4.98e-01	4.77e-01	4.58e-01	4.40e-01	4.21e-01	4.02e-01	3.82e-01	3.63e-01	3.45e-01
ENSG00000005100	-7.31e-01	-7.07e-01	-6.82e-01	-6.57e-01	-6.30e-01	-6.03e-01	-5.76e-01	-5.49e-01	-5.23e-01	-4.97e-01	-4.72e-01	-4.47e-01	-4.19e-01	-3.92e-01	-3.65e-01	-3.38e-01	-3.11e-01	-2.85e-01	-2.59e-01	-2.33e-01	-2.08e-01	-1.85e-01	-1.62e-01	-1.41e-01	-1.21e-01	-1.03e-01	-8.54e-02	-6.98e-02	-5.67e-02	-4.66e-02	-3.71e-02	-2.87e-02	-2.16e-02	-1.73e-02	-9.83e-03	-2.87e-03	3.30e-03	8.11e-03	1.39e-02	1.99e-02	2.93e-02	3.57e-02	4.27e-02	4.92e-02	5.40e-02	5.75e-02	5.88e-02	5.93e-02	5.96e-02
ENSG00000005108	-3.05e-01	-3.29e-01	-3.43e-01	-3.65e-01	-3.96e-01	-4.21e-01	-4.56e-01	-4.91e-01	-5.18e-01	-5.47e-01	-5.72e-01	-5.99e-01	-6.41e-01	-6.79e-01	-7.09e-01	-7.42e-01	-7.77e-01	-8.01e-01	-8.31e-01	-8.65e-01	-8.98e-01	-9.22e-01	-9.54e-01	-9.82e-01	-1.01e+00	-1.03e+00	-1.05e+00	-1.07e+00	-1.08e+00	-1.08e+00	-1.08e+00	-1.08e+00	-1.07e+00	-1.05e+00	-1.05e+00	-1.04e+00	-1.03e+00	-1.00e+00	-9.80e-01	-9.55e-01	-9.48e-01	-9.24e-01	-9.05e-01	-8.86e-01	-8.61e-01	-8.34e-01	-8.01e-01	-7.70e-01	-7.42e-01
ENSG00000005156	-7.21e-01	-6.67e-01	-6.20e-01	-5.78e-01	-5.42e-01	-5.12e-01	-4.85e-01	-4.63e-01	-4.45e-01	-4.30e-01	-4.19e-01	-4.11e-01	-4.03e-01	-3.98e-01	-3.94e-01	-3.91e-01	-3.88e-01	-3.85e-01	-3.82e-01	-3.78e-01	-3.74e-01	-3.71e-01	-3.67e-01	-3.63e-01	-3.60e-01	-3.57e-01	-3.55e-01	-3.53e-01	-3.53e-01	-3.54e-01	-3.55e-01	-3.57e-01	-3.59e-01	-3.62e-01	-3.63e-01	-3.63e-01	-3.62e-01	-3.61e-01	-3.58e-01	-3.54e-01	-3.48e-01	-3.41e-01	-3.34e-01	-3.25e-01	-3.17e-01	-3.08e-01	-3.00e-01	-2.92e-01	-2.84e-01
ENSG00000005175	-1.92e-01	-2.14e-01	-2.32e-01	-2.44e-01	-2.50e-01	-2.53e-01	-2.50e-01	-2.44e-01	-2.36e-01	-2.25e-01	-2.11e-01	-1.94e-01	-1.72e-01	-1.48e-01	-1.23e-01	-9.70e-02	-6.92e-02	-4.34e-02	-1.72e-02	8.72e-03	3.27e-02	5.37e-02	7.45e-02	9.28e-02	1.09e-01	1.23e-01	1.35e-01	1.44e-01	1.51e-01	1.53e-01	1.54e-01	1.53e-01	1.50e-01	1.43e-01	1.39e-01	1.34e-01	1.28e-01	1.20e-01	1.14e-01	1.08e-01	1.06e-01	1.01e-01	9.74e-02	9.38e-02	8.89e-02	8.33e-02	7.57e-02	6.79e-02	6.04e-02
ENSG00000005189	2.48e-01	2.04e-01	1.67e-01	1.33e-01	1.01e-01	7.49e-02	5.06e-02	3.07e-02	1.61e-02	5.43e-03	-7.71e-04	-3.28e-03	-4.94e-03	-2.56e-03	3.92e-03	1.20e-02	2.08e-02	3.14e-02	4.02e-02	4.68e-02	5.15e-02	5.48e-02	5.48e-02	5.25e-02	4.76e-02	4.00e-02	2.90e-02	1.48e-02	-2.53e-03	-2.25e-02	-4.67e-02	-7.47e-02	-1.06e-01	-1.40e-01	-1.79e-01	-2.20e-01	-2.62e-01	-3.01e-01	-3.39e-01	-3.73e-01	-4.07e-01	-4.33e-01	-4.56e-01	-4.73e-01	-4.83e-01	-4.87e-01	-4.84e-01	-4.76e-01	-4.66e-01
ENSG00000005194	-4.58e-01	-4.71e-01	-4.83e-01	-4.95e-01	-5.08e-01	-5.20e-01	-5.34e-01	-5.48e-01	-5.63e-01	-5.79e-01	-5.95e-01	-6.11e-01	-6.28e-01	-6.43e-01	-6.58e-01	-6.71e-01	-6.82e-01	-6.90e-01	-6.95e-01	-6.97e-01	-6.95e-01	-6.90e-01	-6.81e-01	-6.70e-01	-6.55e-01	-6.37e-01	-6.16e-01	-5.92e-01	-5.65e-01	-5.35e-01	-5.02e-01	-4.67e-01	-4.29e-01	-3.89e-01	-3.46e-01	-3.01e-01	-2.55e-01	-2.11e-01	-1.67e-01	-1.24e-01	-8.25e-02	-4.47e-02	-8.94e-03	2.42e-02	5.39e-02	8.06e-02	1.04e-01	1.24e-01	1.43e-01
ENSG00000005206	4.62e-01	4.95e-01	5.18e-01	5.36e-01	5.48e-01	5.52e-01	5.51e-01	5.43e-01	5.26e-01	5.03e-01	4.73e-01	4.36e-01	3.98e-01	3.53e-01	3.02e-01	2.48e-01	1.93e-01	1.34e-01	7.84e-02	2.56e-02	-2.50e-02	-7.43e-02	-1.20e-01	-1.63e-01	-2.04e-01	-2.44e-01	-2.80e-01	-3.14e-01	-3.46e-01	-3.76e-01	-4.03e-01	-4.26e-01	-4.45e-01	-4.62e-01	-4.71e-01	-4.76e-01	-4.78e-01	-4.78e-01	-4.74e-01	-4.67e-01	-4.55e-01	-4.44e-01	-4.30e-01	-4.14e-01	-3.97e-01	-3.80e-01	-3.63e-01	-3.44e-01	-3.25e-01
ENSG00000005238	9.56e-02	1.44e-01	1.90e-01	2.35e-01	2.80e-01	3.22e-01	3.63e-01	4.03e-01	4.41e-01	4.77e-01	5.12e-01	5.46e-01	5.80e-01	6.14e-01	6.45e-01	6.76e-01	7.07e-01	7.35e-01	7.62e-01	7.88e-01	8.12e-01	8.33e-01	8.52e-01	8.70e-01	8.84e-01	8.96e-01	9.05e-01	9.11e-01	9.13e-01	9.11e-01	9.06e-01	8.98e-01	8.88e-01	8.72e-01	8.58e-01	8.41e-01	8.21e-01	7.99e-01	7.77e-01	7.54e-01	7.34e-01	7.11e-01	6.88e-01	6.64e-01	6.39e-01	6.11e-01	5.82e-01	5.51e-01	5.19e-01
ENSG00000005302	3.50e-04	-4.58e-02	-8.61e-02	-1.19e-01	-1.44e-01	-1.64e-01	-1.77e-01	-1.85e-01	-1.88e-01	-1.85e-01	-1.78e-01	-1.66e-01	-1.48e-01	-1.26e-01	-1.03e-01	-7.58e-02	-4.68e-02	-1.85e-02	1.06e-02	3.97e-02	6.74e-02	9.31e-02	1.19e-01	1.42e-01	1.65e-01	1.85e-01	2.04e-01	2.22e-01	2.37e-01	2.48e-01	2.59e-01	2.69e-01	2.77e-01	2.82e-01	2.89e-01	2.96e-01	3.00e-01	3.02e-01	3.04e-01	3.05e-01	3.07e-01	3.04e-01	3.00e-01	2.94e-01	2.84e-01	2.71e-01	2.54e-01	2.34e-01	2.12e-01
ENSG00000005339	6.59e-02	4.64e-02	2.54e-02	4.52e-03	-1.68e-02	-4.05e-02	-6.51e-02	-9.20e-02	-1.22e-01	-1.54e-01	-1.88e-01	-2.24e-01	-2.60e-01	-2.97e-01	-3.35e-01	-3.72e-01	-4.08e-01	-4.43e-01	-4.75e-01	-5.03e-01	-5.27e-01	-5.49e-01	-5.67e-01	-5.81e-01	-5.91e-01	-5.99e-01	-6.02e-01	-6.02e-01	-5.98e-01	-5.91e-01	-5.79e-01	-5.63e-01	-5.44e-01	-5.22e-01	-4.94e-01	-4.63e-01	-4.30e-01	-3.96e-01	-3.62e-01	-3.28e-01	-2.94e-01	-2.62e-01	-2.32e-01	-2.03e-01	-1.77e-01	-1.53e-01	-1.32e-01	-1.13e-01	-9.47e-02
ENSG00000005436	-1.90e-01	-2.96e-01	-3.95e-01	-4.87e-01	-5.72e-01	-6.48e-01	-7.15e-01	-7.71e-01	-8.14e-01	-8.44e-01	-8.62e-01	-8.66e-01	-8.63e-01	-8.48e-01	-8.24e-01	-7.93e-01	-7.59e-01	-7.23e-01	-6.88e-01	-6.56e-01	-6.27e-01	-5.99e-01	-5.76e-01	-5.54e-01	-5.35e-01	-5.18e-01	-5.03e-01	-4.91e-01	-4.81e-01	-4.72e-01	-4.66e-01	-4.62e-01	-4.59e-01	-4.57e-01	-4.56e-01	-4.56e-01	-4.54e-01	-4.51e-01	-4.47e-01	-4.41e-01	-4.34e-01	-4.25e-01	-4.15e-01	-4.04e-01	-3.91e-01	-3.78e-01	-3.64e-01	-3.50e-01	-3.36e-01
ENSG00000005469	6.12e-03	3.63e-03	9.08e-03	1.43e-02	1.89e-02	2.83e-02	3.65e-02	4.78e-02	6.38e-02	8.15e-02	1.02e-01	1.23e-01	1.42e-01	1.63e-01	1.87e-01	2.10e-01	2.32e-01	2.55e-01	2.75e-01	2.91e-01	3.05e-01	3.17e-01	3.24e-01	3.29e-01	3.31e-01	3.29e-01	3.23e-01	3.14e-01	3.01e-01	2.85e-01	2.64e-01	2.38e-01	2.08e-01	1.75e-01	1.35e-01	9.05e-02	4.44e-02	-9.03e-04	-4.68e-02	-9.10e-02	-1.38e-01	-1.79e-01	-2.17e-01	-2.53e-01	-2.84e-01	-3.11e-01	-3.31e-01	-3.48e-01	-3.64e-01
ENSG00000005471	3.49e-03	-1.33e-02	-2.57e-02	-4.01e-02	-5.69e-02	-7.20e-02	-9.01e-02	-1.08e-01	-1.23e-01	-1.38e-01	-1.52e-01	-1.66e-01	-1.84e-01	-2.00e-01	-2.12e-01	-2.24e-01	-2.35e-01	-2.42e-01	-2.49e-01	-2.56e-01	-2.61e-01	-2.62e-01	-2.65e-01	-2.65e-01	-2.64e-01	-2.60e-01	-2.56e-01	-2.50e-01	-2.41e-01	-2.28e-01	-2.15e-01	-2.00e-01	-1.83e-01	-1.62e-01	-1.44e-01	-1.24e-01	-1.02e-01	-7.75e-02	-5.40e-02	-3.13e-02	-1.31e-02	6.53e-03	2.35e-02	3.85e-02	5.22e-02	6.39e-02	7.44e-02	8.25e-02	8.84e-02
ENSG00000005483	-6.00e-01	-6.06e-01	-6.12e-01	-6.13e-01	-6.11e-01	-6.09e-01	-6.04e-01	-5.98e-01	-5.93e-01	-5.87e-01	-5.81e-01	-5.74e-01	-5.62e-01	-5.49e-01	-5.37e-01	-5.21e-01	-5.03e-01	-4.86e-01	-4.64e-01	-4.40e-01	-4.14e-01	-3.88e-01	-3.58e-01	-3.28e-01	-2.96e-01	-2.64e-01	-2.30e-01	-1.95e-01	-1.60e-01	-1.26e-01	-8.98e-02	-5.26e-02	-1.46e-02	2.19e-02	6.38e-02	1.06e-01	1.47e-01	1.85e-01	2.22e-01	2.58e-01	2.94e-01	3.25e-01	3.54e-01	3.79e-01	4.00e-01	4.18e-01	4.30e-01	4.40e-01	4.48e-01
ENSG00000005486	-5.45e-01	-4.97e-01	-4.50e-01	-4.01e-01	-3.51e-01	-3.03e-01	-2.53e-01	-2.05e-01	-1.59e-01	-1.13e-01	-6.86e-02	-2.51e-02	2.05e-02	6.43e-02	1.05e-01	1.45e-01	1.84e-01	2.18e-01	2.50e-01	2.79e-01	3.04e-01	3.24e-01	3.41e-01	3.53e-01	3.61e-01	3.63e-01	3.61e-01	3.54e-01	3.40e-01	3.18e-01	2.91e-01	2.58e-01	2.18e-01	1.71e-01	1.21e-01	6.64e-02	7.48e-03	-5.43e-02	-1.14e-01	-1.70e-01	-2.18e-01	-2.62e-01	-2.98e-01	-3.25e-01	-3.45e-01	-3.56e-01	-3.59e-01	-3.54e-01	-3.43e-01
ENSG00000005700	5.17e-01	4.98e-01	4.74e-01	4.50e-01	4.25e-01	3.95e-01	3.63e-01	3.27e-01	2.85e-01	2.39e-01	1.88e-01	1.33e-01	7.71e-02	1.62e-02	-4.92e-02	-1.16e-01	-1.85e-01	-2.54e-01	-3.22e-01	-3.86e-01	-4.48e-01	-5.07e-01	-5.62e-01	-6.14e-01	-6.63e-01	-7.08e-01	-7.49e-01	-7.84e-01	-8.16e-01	-8.42e-01	-8.62e-01	-8.76e-01	-8.82e-01	-8.84e-01	-8.76e-01	-8.62e-01	-8.42e-01	-8.19e-01	-7.93e-01	-7.63e-01	-7.31e-01	-6.98e-01	-6.64e-01	-6.28e-01	-5.93e-01	-5.57e-01	-5.22e-01	-4.87e-01	-4.52e-01
ENSG00000005801	-1.26e+00	-1.27e+00	-1.29e+00	-1.29e+00	-1.29e+00	-1.29e+00	-1.29e+00	-1.28e+00	-1.28e+00	-1.27e+00	-1.26e+00	-1.25e+00	-1.23e+00	-1.21e+00	-1.19e+00	-1.17e+00	-1.15e+00	-1.13e+00	-1.10e+00	-1.08e+00	-1.06e+00	-1.03e+00	-1.01e+00	-9.89e-01	-9.68e-01	-9.47e-01	-9.28e-01	-9.09e-01	-8.92e-01	-8.77e-01	-8.62e-01	-8.48e-01	-8.33e-01	-8.20e-01	-8.02e-01	-7.83e-01	-7.63e-01	-7.43e-01	-7.20e-01	-6.95e-01	-6.64e-01	-6.35e-01	-6.03e-01	-5.70e-01	-5.37e-01	-5.04e-01	-4.72e-01	-4.40e-01	-4.07e-01
ENSG00000005810	-1.37e-01	-1.73e-01	-2.03e-01	-2.33e-01	-2.65e-01	-2.94e-01	-3.25e-01	-3.54e-01	-3.79e-01	-4.02e-01	-4.22e-01	-4.41e-01	-4.64e-01	-4.84e-01	-4.98e-01	-5.10e-01	-5.22e-01	-5.27e-01	-5.33e-01	-5.39e-01	-5.42e-01	-5.41e-01	-5.41e-01	-5.38e-01	-5.33e-01	-5.25e-01	-5.16e-01	-5.04e-01	-4.89e-01	-4.69e-01	-4.47e-01	-4.24e-01	-3.98e-01	-3.67e-01	-3.40e-01	-3.11e-01	-2.80e-01	-2.46e-01	-2.15e-01	-1.85e-01	-1.60e-01	-1.35e-01	-1.13e-01	-9.42e-02	-7.72e-02	-6.29e-02	-5.04e-02	-4.08e-02	-3.40e-02
ENSG00000005812	-1.80e-01	-1.29e-01	-7.66e-02	-2.08e-02	3.83e-02	9.74e-02	1.59e-01	2.21e-01	2.82e-01	3.42e-01	4.02e-01	4.61e-01	5.23e-01	5.82e-01	6.39e-01	6.93e-01	7.46e-01	7.93e-01	8.36e-01	8.77e-01	9.12e-01	9.41e-01	9.66e-01	9.87e-01	1.00e+00	1.01e+00	1.02e+00	1.02e+00	1.01e+00	9.98e-01	9.79e-01	9.53e-01	9.22e-01	8.82e-01	8.41e-01	7.95e-01	7.44e-01	6.88e-01	6.33e-01	5.78e-01	5.29e-01	4.78e-01	4.31e-01	3.86e-01	3.43e-01	3.03e-01	2.65e-01	2.30e-01	1.98e-01
ENSG00000005889	-5.52e-01	-5.62e-01	-5.72e-01	-5.78e-01	-5.81e-01	-5.83e-01	-5.82e-01	-5.81e-01	-5.79e-01	-5.77e-01	-5.74e-01	-5.69e-01	-5.59e-01	-5.48e-01	-5.37e-01	-5.24e-01	-5.09e-01	-4.95e-01	-4.78e-01	-4.60e-01	-4.42e-01	-4.26e-01	-4.07e-01	-3.89e-01	-3.71e-01	-3.54e-01	-3.36e-01	-3.18e-01	-3.02e-01	-2.88e-01	-2.72e-01	-2.57e-01	-2.41e-01	-2.27e-01	-2.08e-01	-1.87e-01	-1.67e-01	-1.47e-01	-1.27e-01	-1.06e-01	-8.17e-02	-6.16e-02	-4.11e-02	-2.16e-02	-4.64e-03	1.06e-02	2.27e-02	3.37e-02	4.43e-02
ENSG00000005893	-3.61e-01	-3.83e-01	-4.00e-01	-4.08e-01	-4.08e-01	-4.02e-01	-3.89e-01	-3.71e-01	-3.50e-01	-3.24e-01	-2.95e-01	-2.62e-01	-2.23e-01	-1.83e-01	-1.43e-01	-1.02e-01	-6.04e-02	-2.23e-02	1.49e-02	5.00e-02	8.17e-02	1.09e-01	1.34e-01	1.56e-01	1.74e-01	1.88e-01	1.99e-01	2.07e-01	2.09e-01	2.06e-01	1.99e-01	1.90e-01	1.76e-01	1.57e-01	1.39e-01	1.18e-01	9.58e-02	7.11e-02	4.78e-02	2.58e-02	9.44e-03	-8.31e-03	-2.32e-02	-3.62e-02	-4.86e-02	-5.96e-02	-7.06e-02	-8.00e-02	-8.75e-02
ENSG00000006007	-3.91e-01	-4.00e-01	-4.04e-01	-4.04e-01	-4.03e-01	-3.98e-01	-3.91e-01	-3.82e-01	-3.69e-01	-3.54e-01	-3.37e-01	-3.18e-01	-2.99e-01	-2.77e-01	-2.54e-01	-2.29e-01	-2.05e-01	-1.79e-01	-1.55e-01	-1.32e-01	-1.10e-01	-8.92e-02	-7.00e-02	-5.22e-02	-3.58e-02	-2.12e-02	-8.14e-03	3.14e-03	1.26e-02	2.02e-02	2.62e-02	3.06e-02	3.37e-02	3.55e-02	3.68e-02	3.74e-02	3.75e-02	3.77e-02	3.82e-02	3.93e-02	4.09e-02	4.25e-02	4.42e-02	4.56e-02	4.65e-02	4.68e-02	4.63e-02	4.51e-02	4.35e-02
ENSG00000006015	-1.23e+00	-1.00e+00	-8.32e-01	-7.01e-01	-5.99e-01	-5.21e-01	-4.61e-01	-4.18e-01	-3.89e-01	-3.72e-01	-3.67e-01	-3.72e-01	-3.84e-01	-4.04e-01	-4.31e-01	-4.62e-01	-4.97e-01	-5.34e-01	-5.70e-01	-6.04e-01	-6.37e-01	-6.68e-01	-6.96e-01	-7.22e-01	-7.46e-01	-7.67e-01	-7.85e-01	-8.00e-01	-8.11e-01	-8.20e-01	-8.24e-01	-8.25e-01	-8.21e-01	-8.14e-01	-8.01e-01	-7.83e-01	-7.60e-01	-7.35e-01	-7.09e-01	-6.83e-01	-6.56e-01	-6.31e-01	-6.07e-01	-5.84e-01	-5.64e-01	-5.45e-01	-5.29e-01	-5.14e-01	-5.00e-01
ENSG00000006042	-1.30e-01	-1.29e-01	-1.27e-01	-1.25e-01	-1.23e-01	-1.20e-01	-1.17e-01	-1.14e-01	-1.10e-01	-1.06e-01	-1.01e-01	-9.53e-02	-8.90e-02	-8.19e-02	-7.41e-02	-6.58e-02	-5.74e-02	-4.94e-02	-4.23e-02	-3.65e-02	-3.24e-02	-3.02e-02	-2.99e-02	-3.17e-02	-3.59e-02	-4.27e-02	-5.20e-02	-6.42e-02	-7.95e-02	-9.80e-02	-1.20e-01	-1.44e-01	-1.72e-01	-2.02e-01	-2.34e-01	-2.67e-01	-2.99e-01	-3.30e-01	-3.59e-01	-3.84e-01	-4.06e-01	-4.23e-01	-4.36e-01	-4.45e-01	-4.48e-01	-4.48e-01	-4.43e-01	-4.34e-01	-4.23e-01
ENSG00000006062	4.97e-01	4.89e-01	4.81e-01	4.69e-01	4.52e-01	4.34e-01	4.11e-01	3.85e-01	3.58e-01	3.28e-01	2.95e-01	2.60e-01	2.18e-01	1.76e-01	1.33e-01	8.95e-02	4.46e-02	3.75e-03	-3.75e-02	-7.81e-02	-1.16e-01	-1.49e-01	-1.82e-01	-2.12e-01	-2.38e-01	-2.61e-01	-2.81e-01	-2.97e-01	-3.08e-01	-3.11e-01	-3.12e-01	-3.09e-01	-3.02e-01	-2.86e-01	-2.74e-01	-2.58e-01	-2.39e-01	-2.15e-01	-1.92e-01	-1.70e-01	-1.54e-01	-1.36e-01	-1.21e-01	-1.08e-01	-9.52e-02	-8.47e-02	-7.46e-02	-6.70e-02	-6.23e-02
ENSG00000006118	-1.11e+00	-1.07e+00	-1.05e+00	-1.02e+00	-1.00e+00	-9.86e-01	-9.74e-01	-9.67e-01	-9.66e-01	-9.69e-01	-9.76e-01	-9.86e-01	-9.95e-01	-1.01e+00	-1.02e+00	-1.03e+00	-1.04e+00	-1.05e+00	-1.05e+00	-1.05e+00	-1.03e+00	-1.02e+00	-9.95e-01	-9.65e-01	-9.31e-01	-8.91e-01	-8.46e-01	-7.96e-01	-7.42e-01	-6.86e-01	-6.26e-01	-5.62e-01	-4.96e-01	-4.30e-01	-3.60e-01	-2.89e-01	-2.22e-01	-1.58e-01	-9.88e-02	-4.48e-02	7.04e-03	4.98e-02	8.77e-02	1.20e-01	1.45e-01	1.64e-01	1.76e-01	1.83e-01	1.87e-01
ENSG00000006125	-2.62e-01	-2.78e-01	-2.95e-01	-3.12e-01	-3.29e-01	-3.48e-01	-3.68e-01	-3.90e-01	-4.15e-01	-4.43e-01	-4.72e-01	-5.03e-01	-5.32e-01	-5.63e-01	-5.95e-01	-6.25e-01	-6.52e-01	-6.78e-01	-6.98e-01	-7.13e-01	-7.23e-01	-7.28e-01	-7.27e-01	-7.20e-01	-7.09e-01	-6.93e-01	-6.71e-01	-6.45e-01	-6.14e-01	-5.79e-01	-5.39e-01	-4.95e-01	-4.48e-01	-3.98e-01	-3.43e-01	-2.86e-01	-2.29e-01	-1.75e-01	-1.21e-01	-7.12e-02	-2.16e-02	2.18e-02	6.24e-02	9.92e-02	1.31e-01	1.59e-01	1.82e-01	2.02e-01	2.20e-01
ENSG00000006194	-1.15e-01	-7.93e-02	-4.55e-02	-1.14e-02	2.31e-02	5.52e-02	8.77e-02	1.19e-01	1.47e-01	1.74e-01	2.00e-01	2.25e-01	2.52e-01	2.78e-01	3.02e-01	3.26e-01	3.50e-01	3.71e-01	3.93e-01	4.14e-01	4.34e-01	4.50e-01	4.66e-01	4.80e-01	4.92e-01	5.00e-01	5.07e-01	5.11e-01	5.11e-01	5.07e-01	5.00e-01	4.91e-01	4.80e-01	4.63e-01	4.49e-01	4.33e-01	4.15e-01	3.96e-01	3.78e-01	3.60e-01	3.48e-01	3.33e-01	3.20e-01	3.09e-01	2.97e-01	2.85e-01	2.73e-01	2.61e-01	2.51e-01
ENSG00000006210	2.59e-02	-4.08e-03	-3.25e-02	-6.21e-02	-9.35e-02	-1.26e-01	-1.60e-01	-1.96e-01	-2.33e-01	-2.72e-01	-3.12e-01	-3.53e-01	-3.97e-01	-4.42e-01	-4.85e-01	-5.27e-01	-5.68e-01	-6.04e-01	-6.36e-01	-6.65e-01	-6.88e-01	-7.03e-01	-7.14e-01	-7.18e-01	-7.16e-01	-7.06e-01	-6.90e-01	-6.68e-01	-6.38e-01	-5.99e-01	-5.56e-01	-5.07e-01	-4.53e-01	-3.93e-01	-3.32e-01	-2.68e-01	-2.03e-01	-1.38e-01	-7.45e-02	-1.44e-02	4.20e-02	9.55e-02	1.45e-01	1.92e-01	2.35e-01	2.75e-01	3.11e-01	3.44e-01	3.74e-01
ENSG00000006282	4.21e-02	-1.27e-02	-6.76e-02	-1.22e-01	-1.76e-01	-2.32e-01	-2.89e-01	-3.48e-01	-4.09e-01	-4.72e-01	-5.38e-01	-6.05e-01	-6.74e-01	-7.44e-01	-8.14e-01	-8.84e-01	-9.53e-01	-1.02e+00	-1.08e+00	-1.14e+00	-1.19e+00	-1.23e+00	-1.26e+00	-1.29e+00	-1.31e+00	-1.32e+00	-1.32e+00	-1.30e+00	-1.28e+00	-1.25e+00	-1.21e+00	-1.16e+00	-1.10e+00	-1.03e+00	-9.60e-01	-8.86e-01	-8.10e-01	-7.35e-01	-6.62e-01	-5.94e-01	-5.29e-01	-4.69e-01	-4.13e-01	-3.62e-01	-3.14e-01	-2.71e-01	-2.33e-01	-1.98e-01	-1.65e-01
ENSG00000006283	-1.08e+00	-1.16e+00	-1.24e+00	-1.32e+00	-1.40e+00	-1.47e+00	-1.54e+00	-1.61e+00	-1.67e+00	-1.73e+00	-1.79e+00	-1.84e+00	-1.88e+00	-1.92e+00	-1.95e+00	-1.97e+00	-1.98e+00	-1.98e+00	-1.96e+00	-1.93e+00	-1.89e+00	-1.84e+00	-1.78e+00	-1.70e+00	-1.62e+00	-1.53e+00	-1.43e+00	-1.33e+00	-1.22e+00	-1.11e+00	-9.97e-01	-8.82e-01	-7.66e-01	-6.54e-01	-5.39e-01	-4.26e-01	-3.19e-01	-2.20e-01	-1.26e-01	-4.02e-02	4.23e-02	1.14e-01	1.80e-01	2.40e-01	2.93e-01	3.40e-01	3.79e-01	4.15e-01	4.47e-01
ENSG00000006377	-4.04e-01	-2.63e-01	-1.19e-01	1.98e-02	1.54e-01	2.87e-01	4.15e-01	5.41e-01	6.63e-01	7.82e-01	8.96e-01	1.01e+00	1.11e+00	1.21e+00	1.30e+00	1.39e+00	1.47e+00	1.55e+00	1.61e+00	1.67e+00	1.72e+00	1.76e+00	1.80e+00	1.83e+00	1.85e+00	1.86e+00	1.87e+00	1.87e+00	1.86e+00	1.85e+00	1.82e+00	1.79e+00	1.75e+00	1.70e+00	1.65e+00	1.58e+00	1.51e+00	1.44e+00	1.36e+00	1.28e+00	1.21e+00	1.13e+00	1.06e+00	9.90e-01	9.24e-01	8.63e-01	8.06e-01	7.55e-01	7.08e-01
ENSG00000006432	-4.32e-01	-4.29e-01	-4.25e-01	-4.18e-01	-4.10e-01	-4.01e-01	-3.90e-01	-3.79e-01	-3.69e-01	-3.57e-01	-3.45e-01	-3.33e-01	-3.17e-01	-3.01e-01	-2.84e-01	-2.65e-01	-2.44e-01	-2.22e-01	-1.99e-01	-1.72e-01	-1.45e-01	-1.17e-01	-8.73e-02	-5.65e-02	-2.48e-02	7.67e-03	4.13e-02	7.57e-02	1.10e-01	1.44e-01	1.79e-01	2.15e-01	2.52e-01	2.87e-01	3.26e-01	3.65e-01	4.03e-01	4.37e-01	4.69e-01	4.98e-01	5.27e-01	5.48e-01	5.67e-01	5.80e-01	5.88e-01	5.91e-01	5.88e-01	5.80e-01	5.69e-01
ENSG00000006451	-3.88e-01	-4.06e-01	-4.20e-01	-4.29e-01	-4.34e-01	-4.34e-01	-4.31e-01	-4.25e-01	-4.16e-01	-4.04e-01	-3.89e-01	-3.72e-01	-3.51e-01	-3.28e-01	-3.03e-01	-2.77e-01	-2.50e-01	-2.23e-01	-1.96e-01	-1.69e-01	-1.44e-01	-1.20e-01	-9.66e-02	-7.48e-02	-5.43e-02	-3.55e-02	-1.78e-02	-1.53e-03	1.26e-02	2.42e-02	3.51e-02	4.50e-02	5.39e-02	6.04e-02	6.95e-02	7.83e-02	8.67e-02	9.41e-02	1.02e-01	1.11e-01	1.21e-01	1.30e-01	1.38e-01	1.46e-01	1.52e-01	1.56e-01	1.58e-01	1.60e-01	1.60e-01
ENSG00000006453	-1.51e-01	-1.72e-01	-1.93e-01	-2.12e-01	-2.32e-01	-2.52e-01	-2.71e-01	-2.92e-01	-3.14e-01	-3.36e-01	-3.59e-01	-3.82e-01	-4.04e-01	-4.25e-01	-4.46e-01	-4.65e-01	-4.82e-01	-4.96e-01	-5.07e-01	-5.14e-01	-5.18e-01	-5.19e-01	-5.17e-01	-5.11e-01	-5.02e-01	-4.90e-01	-4.74e-01	-4.56e-01	-4.34e-01	-4.11e-01	-3.83e-01	-3.53e-01	-3.20e-01	-2.85e-01	-2.45e-01	-2.04e-01	-1.62e-01	-1.20e-01	-7.81e-02	-3.80e-02	2.33e-03	3.86e-02	7.33e-02	1.06e-01	1.34e-01	1.61e-01	1.83e-01	2.03e-01	2.22e-01
ENSG00000006459	2.55e-01	2.36e-01	2.23e-01	2.10e-01	1.95e-01	1.84e-01	1.71e-01	1.60e-01	1.54e-01	1.48e-01	1.45e-01	1.44e-01	1.40e-01	1.39e-01	1.43e-01	1.48e-01	1.54e-01	1.65e-01	1.77e-01	1.89e-01	2.04e-01	2.22e-01	2.40e-01	2.61e-01	2.83e-01	3.08e-01	3.34e-01	3.62e-01	3.92e-01	4.26e-01	4.60e-01	4.96e-01	5.33e-01	5.72e-01	6.10e-01	6.48e-01	6.85e-01	7.21e-01	7.54e-01	7.84e-01	8.08e-01	8.28e-01	8.43e-01	8.52e-01	8.56e-01	8.55e-01	8.49e-01	8.38e-01	8.22e-01
ENSG00000006468	5.85e-01	5.92e-01	5.97e-01	6.00e-01	6.00e-01	5.97e-01	5.91e-01	5.83e-01	5.73e-01	5.60e-01	5.45e-01	5.28e-01	5.10e-01	4.91e-01	4.72e-01	4.52e-01	4.33e-01	4.15e-01	3.98e-01	3.83e-01	3.69e-01	3.57e-01	3.47e-01	3.37e-01	3.29e-01	3.22e-01	3.16e-01	3.11e-01	3.08e-01	3.06e-01	3.05e-01	3.06e-01	3.08e-01	3.12e-01	3.17e-01	3.23e-01	3.31e-01	3.40e-01	3.48e-01	3.56e-01	3.62e-01	3.67e-01	3.70e-01	3.70e-01	3.68e-01	3.63e-01	3.56e-01	3.46e-01	3.34e-01
ENSG00000006530	-1.63e-01	-1.75e-01	-1.85e-01	-1.99e-01	-2.19e-01	-2.38e-01	-2.64e-01	-2.91e-01	-3.18e-01	-3.46e-01	-3.76e-01	-4.07e-01	-4.46e-01	-4.85e-01	-5.21e-01	-5.59e-01	-5.98e-01	-6.31e-01	-6.66e-01	-7.03e-01	-7.37e-01	-7.67e-01	-7.99e-01	-8.27e-01	-8.54e-01	-8.77e-01	-8.99e-01	-9.19e-01	-9.32e-01	-9.37e-01	-9.41e-01	-9.41e-01	-9.37e-01	-9.23e-01	-9.16e-01	-9.05e-01	-8.86e-01	-8.59e-01	-8.32e-01	-8.02e-01	-7.80e-01	-7.48e-01	-7.17e-01	-6.85e-01	-6.49e-01	-6.13e-01	-5.73e-01	-5.35e-01	-4.97e-01
ENSG00000006534	6.77e-01	6.72e-01	6.62e-01	6.50e-01	6.35e-01	6.15e-01	5.92e-01	5.64e-01	5.31e-01	4.94e-01	4.53e-01	4.07e-01	3.59e-01	3.07e-01	2.52e-01	1.96e-01	1.38e-01	8.05e-02	2.44e-02	-2.95e-02	-8.09e-02	-1.30e-01	-1.76e-01	-2.18e-01	-2.58e-01	-2.94e-01	-3.26e-01	-3.53e-01	-3.76e-01	-3.93e-01	-4.04e-01	-4.11e-01	-4.11e-01	-4.06e-01	-3.96e-01	-3.81e-01	-3.62e-01	-3.40e-01	-3.18e-01	-2.97e-01	-2.79e-01	-2.63e-01	-2.50e-01	-2.40e-01	-2.33e-01	-2.30e-01	-2.29e-01	-2.32e-01	-2.37e-01
ENSG00000006555	-8.03e-01	-7.95e-01	-7.82e-01	-7.75e-01	-7.76e-01	-7.75e-01	-7.81e-01	-7.87e-01	-7.92e-01	-7.98e-01	-8.03e-01	-8.11e-01	-8.27e-01	-8.42e-01	-8.53e-01	-8.65e-01	-8.78e-01	-8.84e-01	-8.93e-01	-9.02e-01	-9.08e-01	-9.10e-01	-9.14e-01	-9.14e-01	-9.13e-01	-9.09e-01	-9.03e-01	-8.96e-01	-8.84e-01	-8.67e-01	-8.49e-01	-8.29e-01	-8.07e-01	-7.77e-01	-7.53e-01	-7.27e-01	-6.98e-01	-6.64e-01	-6.30e-01	-5.94e-01	-5.64e-01	-5.29e-01	-4.94e-01	-4.60e-01	-4.25e-01	-3.89e-01	-3.52e-01	-3.17e-01	-2.83e-01
ENSG00000006576	3.30e-01	3.15e-01	2.97e-01	2.78e-01	2.57e-01	2.33e-01	2.07e-01	1.77e-01	1.44e-01	1.08e-01	6.96e-02	2.82e-02	-1.56e-02	-6.14e-02	-1.08e-01	-1.56e-01	-2.03e-01	-2.47e-01	-2.90e-01	-3.28e-01	-3.63e-01	-3.93e-01	-4.20e-01	-4.41e-01	-4.58e-01	-4.70e-01	-4.76e-01	-4.77e-01	-4.72e-01	-4.60e-01	-4.43e-01	-4.21e-01	-3.93e-01	-3.60e-01	-3.23e-01	-2.83e-01	-2.40e-01	-1.97e-01	-1.54e-01	-1.14e-01	-7.60e-02	-4.14e-02	-9.96e-03	1.82e-02	4.28e-02	6.39e-02	8.13e-02	9.57e-02	1.08e-01
ENSG00000006606	6.06e-01	5.89e-01	5.74e-01	5.56e-01	5.33e-01	5.10e-01	4.82e-01	4.52e-01	4.22e-01	3.89e-01	3.55e-01	3.18e-01	2.74e-01	2.30e-01	1.87e-01	1.43e-01	9.69e-02	5.58e-02	1.33e-02	-2.94e-02	-6.99e-02	-1.06e-01	-1.43e-01	-1.78e-01	-2.10e-01	-2.39e-01	-2.67e-01	-2.93e-01	-3.13e-01	-3.27e-01	-3.39e-01	-3.49e-01	-3.55e-01	-3.52e-01	-3.56e-01	-3.58e-01	-3.55e-01	-3.46e-01	-3.38e-01	-3.29e-01	-3.29e-01	-3.21e-01	-3.16e-01	-3.12e-01	-3.06e-01	-2.99e-01	-2.90e-01	-2.83e-01	-2.78e-01
ENSG00000006607	-2.65e-01	-2.62e-01	-2.58e-01	-2.48e-01	-2.34e-01	-2.18e-01	-1.98e-01	-1.76e-01	-1.54e-01	-1.30e-01	-1.05e-01	-7.94e-02	-4.87e-02	-1.78e-02	1.22e-02	4.34e-02	7.53e-02	1.04e-01	1.34e-01	1.63e-01	1.90e-01	2.14e-01	2.38e-01	2.59e-01	2.78e-01	2.94e-01	3.08e-01	3.20e-01	3.29e-01	3.33e-01	3.36e-01	3.36e-01	3.35e-01	3.29e-01	3.26e-01	3.22e-01	3.16e-01	3.09e-01	3.02e-01	2.96e-01	2.94e-01	2.89e-01	2.86e-01	2.82e-01	2.77e-01	2.71e-01	2.62e-01	2.54e-01	2.45e-01
ENSG00000006611	-1.39e+00	-1.36e+00	-1.34e+00	-1.32e+00	-1.30e+00	-1.29e+00	-1.29e+00	-1.29e+00	-1.29e+00	-1.29e+00	-1.30e+00	-1.31e+00	-1.32e+00	-1.34e+00	-1.35e+00	-1.37e+00	-1.38e+00	-1.39e+00	-1.40e+00	-1.40e+00	-1.40e+00	-1.40e+00	-1.39e+00	-1.38e+00	-1.37e+00	-1.35e+00	-1.32e+00	-1.30e+00	-1.26e+00	-1.23e+00	-1.19e+00	-1.15e+00	-1.11e+00	-1.06e+00	-1.01e+00	-9.54e-01	-9.00e-01	-8.46e-01	-7.93e-01	-7.41e-01	-6.88e-01	-6.40e-01	-5.92e-01	-5.47e-01	-5.04e-01	-4.64e-01	-4.27e-01	-3.92e-01	-3.59e-01
ENSG00000006625	-5.21e-01	-5.26e-01	-5.25e-01	-5.16e-01	-5.00e-01	-4.80e-01	-4.53e-01	-4.22e-01	-3.89e-01	-3.52e-01	-3.12e-01	-2.70e-01	-2.24e-01	-1.77e-01	-1.31e-01	-8.57e-02	-4.15e-02	-2.72e-03	3.31e-02	6.49e-02	9.11e-02	1.11e-01	1.26e-01	1.36e-01	1.40e-01	1.38e-01	1.29e-01	1.14e-01	9.04e-02	5.74e-02	1.72e-02	-3.16e-02	-8.95e-02	-1.59e-01	-2.33e-01	-3.16e-01	-4.05e-01	-5.01e-01	-5.96e-01	-6.87e-01	-7.70e-01	-8.48e-01	-9.13e-01	-9.66e-01	-1.01e+00	-1.03e+00	-1.04e+00	-1.03e+00	-1.01e+00
ENSG00000006634	3.74e-01	3.54e-01	3.42e-01	3.39e-01	3.42e-01	3.53e-01	3.71e-01	3.94e-01	4.23e-01	4.56e-01	4.94e-01	5.36e-01	5.81e-01	6.28e-01	6.75e-01	7.23e-01	7.69e-01	8.12e-01	8.52e-01	8.88e-01	9.19e-01	9.45e-01	9.67e-01	9.85e-01	9.97e-01	1.01e+00	1.01e+00	1.01e+00	9.98e-01	9.83e-01	9.62e-01	9.37e-01	9.05e-01	8.66e-01	8.24e-01	7.77e-01	7.26e-01	6.72e-01	6.17e-01	5.64e-01	5.13e-01	4.63e-01	4.15e-01	3.70e-01	3.27e-01	2.87e-01	2.50e-01	2.15e-01	1.83e-01
ENSG00000006652	8.85e-01	9.94e-01	1.08e+00	1.16e+00	1.22e+00	1.28e+00	1.32e+00	1.36e+00	1.39e+00	1.41e+00	1.42e+00	1.43e+00	1.43e+00	1.44e+00	1.43e+00	1.43e+00	1.42e+00	1.41e+00	1.40e+00	1.39e+00	1.38e+00	1.37e+00	1.37e+00	1.36e+00	1.35e+00	1.33e+00	1.32e+00	1.30e+00	1.28e+00	1.25e+00	1.22e+00	1.19e+00	1.16e+00	1.12e+00	1.08e+00	1.04e+00	9.95e-01	9.47e-01	8.99e-01	8.52e-01	8.10e-01	7.65e-01	7.22e-01	6.79e-01	6.36e-01	5.93e-01	5.49e-01	5.06e-01	4.65e-01
ENSG00000006695	-1.71e-01	-1.87e-01	-2.02e-01	-2.20e-01	-2.40e-01	-2.61e-01	-2.86e-01	-3.12e-01	-3.39e-01	-3.68e-01	-3.97e-01	-4.29e-01	-4.64e-01	-4.99e-01	-5.34e-01	-5.68e-01	-6.02e-01	-6.32e-01	-6.62e-01	-6.91e-01	-7.16e-01	-7.37e-01	-7.58e-01	-7.75e-01	-7.89e-01	-7.99e-01	-8.07e-01	-8.11e-01	-8.11e-01	-8.05e-01	-7.96e-01	-7.83e-01	-7.66e-01	-7.43e-01	-7.21e-01	-6.95e-01	-6.65e-01	-6.31e-01	-5.96e-01	-5.61e-01	-5.29e-01	-4.95e-01	-4.61e-01	-4.29e-01	-3.96e-01	-3.64e-01	-3.32e-01	-3.02e-01	-2.73e-01
ENSG00000006704	4.69e-01	4.27e-01	3.86e-01	3.46e-01	3.05e-01	2.63e-01	2.20e-01	1.75e-01	1.30e-01	8.30e-02	3.50e-02	-1.42e-02	-6.57e-02	-1.18e-01	-1.69e-01	-2.21e-01	-2.72e-01	-3.20e-01	-3.67e-01	-4.13e-01	-4.56e-01	-4.95e-01	-5.33e-01	-5.69e-01	-6.01e-01	-6.30e-01	-6.57e-01	-6.80e-01	-6.99e-01	-7.13e-01	-7.23e-01	-7.30e-01	-7.32e-01	-7.28e-01	-7.23e-01	-7.15e-01	-7.02e-01	-6.84e-01	-6.65e-01	-6.44e-01	-6.26e-01	-6.04e-01	-5.82e-01	-5.61e-01	-5.38e-01	-5.15e-01	-4.91e-01	-4.68e-01	-4.45e-01
ENSG00000006712	4.30e-01	5.38e-01	6.24e-01	6.95e-01	7.55e-01	8.00e-01	8.37e-01	8.63e-01	8.78e-01	8.85e-01	8.84e-01	8.75e-01	8.64e-01	8.47e-01	8.24e-01	7.98e-01	7.71e-01	7.42e-01	7.16e-01	6.92e-01	6.71e-01	6.51e-01	6.35e-01	6.20e-01	6.06e-01	5.94e-01	5.83e-01	5.74e-01	5.65e-01	5.55e-01	5.48e-01	5.42e-01	5.37e-01	5.31e-01	5.31e-01	5.31e-01	5.32e-01	5.30e-01	5.30e-01	5.28e-01	5.28e-01	5.23e-01	5.17e-01	5.09e-01	4.96e-01	4.80e-01	4.59e-01	4.35e-01	4.09e-01
ENSG00000006715	-7.60e-01	-8.28e-01	-8.91e-01	-9.50e-01	-1.00e+00	-1.05e+00	-1.10e+00	-1.14e+00	-1.18e+00	-1.21e+00	-1.24e+00	-1.26e+00	-1.27e+00	-1.28e+00	-1.29e+00	-1.29e+00	-1.29e+00	-1.28e+00	-1.27e+00	-1.26e+00	-1.25e+00	-1.23e+00	-1.22e+00	-1.20e+00	-1.18e+00	-1.15e+00	-1.13e+00	-1.10e+00	-1.08e+00	-1.05e+00	-1.01e+00	-9.81e-01	-9.46e-01	-9.09e-01	-8.70e-01	-8.29e-01	-7.86e-01	-7.42e-01	-6.97e-01	-6.51e-01	-6.05e-01	-5.59e-01	-5.13e-01	-4.68e-01	-4.23e-01	-3.80e-01	-3.38e-01	-2.97e-01	-2.58e-01
ENSG00000006744	-7.03e-01	-7.39e-01	-7.66e-01	-7.83e-01	-7.89e-01	-7.88e-01	-7.77e-01	-7.58e-01	-7.33e-01	-7.02e-01	-6.66e-01	-6.24e-01	-5.76e-01	-5.26e-01	-4.76e-01	-4.24e-01	-3.73e-01	-3.26e-01	-2.81e-01	-2.39e-01	-2.02e-01	-1.70e-01	-1.40e-01	-1.16e-01	-9.52e-02	-7.91e-02	-6.68e-02	-5.89e-02	-5.62e-02	-5.95e-02	-6.63e-02	-7.71e-02	-9.20e-02	-1.13e-01	-1.33e-01	-1.55e-01	-1.79e-01	-2.04e-01	-2.27e-01	-2.48e-01	-2.62e-01	-2.76e-01	-2.86e-01	-2.92e-01	-2.95e-01	-2.96e-01	-2.95e-01	-2.91e-01	-2.85e-01
ENSG00000006757	1.44e-01	1.32e-01	1.26e-01	1.15e-01	9.94e-02	8.63e-02	6.70e-02	4.81e-02	3.30e-02	1.70e-02	2.36e-03	-1.28e-02	-3.69e-02	-5.83e-02	-7.48e-02	-9.21e-02	-1.10e-01	-1.21e-01	-1.34e-01	-1.48e-01	-1.59e-01	-1.66e-01	-1.75e-01	-1.80e-01	-1.84e-01	-1.85e-01	-1.85e-01	-1.83e-01	-1.76e-01	-1.63e-01	-1.50e-01	-1.35e-01	-1.18e-01	-9.30e-02	-7.66e-02	-5.85e-02	-3.79e-02	-1.36e-02	8.33e-03	2.89e-02	4.00e-02	5.54e-02	6.62e-02	7.41e-02	8.11e-02	8.56e-02	8.99e-02	9.07e-02	8.79e-02
ENSG00000006831	5.56e-01	5.42e-01	5.29e-01	5.15e-01	5.02e-01	4.88e-01	4.73e-01	4.57e-01	4.39e-01	4.21e-01	4.02e-01	3.82e-01	3.62e-01	3.43e-01	3.23e-01	3.04e-01	2.86e-01	2.69e-01	2.53e-01	2.40e-01	2.27e-01	2.15e-01	2.04e-01	1.94e-01	1.85e-01	1.75e-01	1.67e-01	1.58e-01	1.49e-01	1.41e-01	1.32e-01	1.25e-01	1.17e-01	1.10e-01	1.04e-01	9.97e-02	9.59e-02	9.29e-02	9.07e-02	8.90e-02	8.81e-02	8.67e-02	8.52e-02	8.32e-02	8.05e-02	7.68e-02	7.20e-02	6.65e-02	6.02e-02
ENSG00000006837	2.00e-01	1.71e-01	1.45e-01	1.23e-01	1.05e-01	8.92e-02	7.71e-02	6.71e-02	5.87e-02	5.27e-02	4.86e-02	4.68e-02	4.90e-02	5.29e-02	5.80e-02	6.54e-02	7.48e-02	8.42e-02	9.50e-02	1.07e-01	1.18e-01	1.29e-01	1.39e-01	1.50e-01	1.59e-01	1.67e-01	1.74e-01	1.80e-01	1.84e-01	1.86e-01	1.87e-01	1.88e-01	1.87e-01	1.84e-01	1.83e-01	1.82e-01	1.80e-01	1.77e-01	1.75e-01	1.73e-01	1.74e-01	1.72e-01	1.71e-01	1.69e-01	1.66e-01	1.62e-01	1.56e-01	1.50e-01	1.42e-01
ENSG00000007047	8.05e-01	7.53e-01	7.05e-01	6.58e-01	6.14e-01	5.70e-01	5.28e-01	4.87e-01	4.46e-01	4.07e-01	3.69e-01	3.32e-01	2.97e-01	2.63e-01	2.32e-01	2.03e-01	1.76e-01	1.52e-01	1.30e-01	1.11e-01	9.35e-02	7.86e-02	6.52e-02	5.39e-02	4.43e-02	3.65e-02	3.03e-02	2.57e-02	2.31e-02	2.24e-02	2.34e-02	2.60e-02	3.05e-02	3.73e-02	4.50e-02	5.41e-02	6.44e-02	7.56e-02	8.67e-02	9.71e-02	1.06e-01	1.14e-01	1.20e-01	1.24e-01	1.27e-01	1.27e-01	1.25e-01	1.20e-01	1.14e-01
ENSG00000007062	-3.55e-01	-3.12e-01	-2.86e-01	-2.68e-01	-2.60e-01	-2.64e-01	-2.76e-01	-2.99e-01	-3.33e-01	-3.77e-01	-4.32e-01	-4.96e-01	-5.67e-01	-6.47e-01	-7.38e-01	-8.36e-01	-9.38e-01	-1.05e+00	-1.15e+00	-1.25e+00	-1.35e+00	-1.44e+00	-1.52e+00	-1.59e+00	-1.64e+00	-1.68e+00	-1.69e+00	-1.69e+00	-1.66e+00	-1.62e+00	-1.55e+00	-1.47e+00	-1.38e+00	-1.27e+00	-1.16e+00	-1.04e+00	-9.17e-01	-8.03e-01	-6.97e-01	-6.00e-01	-5.09e-01	-4.31e-01	-3.60e-01	-2.97e-01	-2.43e-01	-1.96e-01	-1.57e-01	-1.23e-01	-9.27e-02
ENSG00000007080	3.92e-01	3.87e-01	3.82e-01	3.77e-01	3.73e-01	3.67e-01	3.61e-01	3.54e-01	3.45e-01	3.35e-01	3.25e-01	3.13e-01	3.03e-01	2.93e-01	2.82e-01	2.72e-01	2.64e-01	2.55e-01	2.49e-01	2.44e-01	2.39e-01	2.36e-01	2.33e-01	2.31e-01	2.29e-01	2.27e-01	2.25e-01	2.23e-01	2.20e-01	2.17e-01	2.13e-01	2.10e-01	2.07e-01	2.03e-01	2.01e-01	1.99e-01	1.97e-01	1.94e-01	1.92e-01	1.90e-01	1.88e-01	1.84e-01	1.79e-01	1.72e-01	1.63e-01	1.52e-01	1.39e-01	1.24e-01	1.07e-01
ENSG00000007168	7.00e-02	6.90e-02	6.70e-02	6.52e-02	6.35e-02	5.99e-02	5.61e-02	5.07e-02	4.32e-02	3.46e-02	2.45e-02	1.38e-02	4.08e-03	-6.21e-03	-1.71e-02	-2.71e-02	-3.57e-02	-4.42e-02	-5.04e-02	-5.46e-02	-5.75e-02	-5.98e-02	-6.02e-02	-6.00e-02	-5.91e-02	-5.77e-02	-5.57e-02	-5.32e-02	-5.07e-02	-4.89e-02	-4.60e-02	-4.24e-02	-3.81e-02	-3.43e-02	-2.70e-02	-1.88e-02	-9.94e-03	-1.06e-03	9.01e-03	1.95e-02	3.23e-02	4.32e-02	5.45e-02	6.54e-02	7.49e-02	8.34e-02	9.00e-02	9.59e-02	1.01e-01
ENSG00000007202	-8.42e-01	-8.36e-01	-8.32e-01	-8.29e-01	-8.28e-01	-8.30e-01	-8.34e-01	-8.41e-01	-8.50e-01	-8.62e-01	-8.75e-01	-8.91e-01	-9.07e-01	-9.25e-01	-9.43e-01	-9.60e-01	-9.76e-01	-9.90e-01	-1.00e+00	-1.01e+00	-1.01e+00	-1.01e+00	-1.01e+00	-1.01e+00	-9.99e-01	-9.88e-01	-9.74e-01	-9.57e-01	-9.38e-01	-9.16e-01	-8.91e-01	-8.62e-01	-8.31e-01	-7.99e-01	-7.61e-01	-7.22e-01	-6.82e-01	-6.41e-01	-6.00e-01	-5.59e-01	-5.17e-01	-4.77e-01	-4.38e-01	-4.00e-01	-3.64e-01	-3.30e-01	-2.98e-01	-2.68e-01	-2.39e-01
ENSG00000007255	-6.41e-03	3.17e-02	6.41e-02	9.32e-02	1.19e-01	1.40e-01	1.59e-01	1.73e-01	1.83e-01	1.90e-01	1.93e-01	1.94e-01	1.94e-01	1.92e-01	1.87e-01	1.82e-01	1.76e-01	1.68e-01	1.61e-01	1.54e-01	1.46e-01	1.37e-01	1.27e-01	1.15e-01	1.01e-01	8.49e-02	6.59e-02	4.36e-02	1.72e-02	-1.42e-02	-4.89e-02	-8.77e-02	-1.31e-01	-1.79e-01	-2.29e-01	-2.82e-01	-3.37e-01	-3.95e-01	-4.50e-01	-5.03e-01	-5.51e-01	-5.96e-01	-6.35e-01	-6.68e-01	-6.95e-01	-7.16e-01	-7.31e-01	-7.40e-01	-7.44e-01
ENSG00000007341	-6.02e-01	-6.22e-01	-6.42e-01	-6.61e-01	-6.77e-01	-6.95e-01	-7.11e-01	-7.28e-01	-7.46e-01	-7.64e-01	-7.82e-01	-7.99e-01	-8.14e-01	-8.28e-01	-8.42e-01	-8.53e-01	-8.61e-01	-8.67e-01	-8.70e-01	-8.68e-01	-8.63e-01	-8.55e-01	-8.43e-01	-8.29e-01	-8.11e-01	-7.90e-01	-7.66e-01	-7.39e-01	-7.10e-01	-6.78e-01	-6.44e-01	-6.06e-01	-5.66e-01	-5.25e-01	-4.78e-01	-4.31e-01	-3.82e-01	-3.35e-01	-2.88e-01	-2.44e-01	-1.98e-01	-1.57e-01	-1.18e-01	-8.19e-02	-4.92e-02	-1.96e-02	6.11e-03	2.95e-02	5.13e-02
ENSG00000007372	5.38e-02	1.62e-01	2.73e-01	3.89e-01	5.08e-01	6.25e-01	7.45e-01	8.62e-01	9.75e-01	1.09e+00	1.19e+00	1.30e+00	1.40e+00	1.50e+00	1.59e+00	1.68e+00	1.76e+00	1.83e+00	1.90e+00	1.96e+00	2.02e+00	2.06e+00	2.11e+00	2.14e+00	2.17e+00	2.20e+00	2.22e+00	2.23e+00	2.24e+00	2.24e+00	2.23e+00	2.22e+00	2.20e+00	2.18e+00	2.15e+00	2.12e+00	2.08e+00	2.04e+00	2.00e+00	1.96e+00	1.92e+00	1.87e+00	1.83e+00	1.78e+00	1.73e+00	1.67e+00	1.62e+00	1.56e+00	1.49e+00
ENSG00000007376	-4.04e-01	-3.94e-01	-3.74e-01	-3.54e-01	-3.34e-01	-3.08e-01	-2.83e-01	-2.54e-01	-2.19e-01	-1.82e-01	-1.43e-01	-1.02e-01	-6.47e-02	-2.51e-02	1.66e-02	5.69e-02	9.52e-02	1.33e-01	1.67e-01	1.96e-01	2.21e-01	2.44e-01	2.61e-01	2.76e-01	2.86e-01	2.92e-01	2.94e-01	2.92e-01	2.85e-01	2.75e-01	2.59e-01	2.39e-01	2.14e-01	1.86e-01	1.51e-01	1.13e-01	7.29e-02	3.30e-02	-7.02e-03	-4.51e-02	-8.43e-02	-1.18e-01	-1.49e-01	-1.77e-01	-2.01e-01	-2.21e-01	-2.35e-01	-2.47e-01	-2.57e-01
ENSG00000007384	1.45e-01	1.78e-01	2.12e-01	2.40e-01	2.62e-01	2.83e-01	2.99e-01	3.13e-01	3.25e-01	3.36e-01	3.45e-01	3.52e-01	3.55e-01	3.58e-01	3.62e-01	3.65e-01	3.68e-01	3.73e-01	3.78e-01	3.83e-01	3.89e-01	3.96e-01	4.03e-01	4.11e-01	4.19e-01	4.27e-01	4.36e-01	4.45e-01	4.54e-01	4.64e-01	4.74e-01	4.84e-01	4.94e-01	5.06e-01	5.16e-01	5.26e-01	5.36e-01	5.46e-01	5.55e-01	5.62e-01	5.66e-01	5.68e-01	5.68e-01	5.64e-01	5.58e-01	5.47e-01	5.34e-01	5.18e-01	4.98e-01
ENSG00000007392	5.36e-02	4.15e-02	2.92e-02	1.92e-02	1.13e-02	2.46e-03	-4.72e-03	-1.25e-02	-2.18e-02	-3.13e-02	-4.13e-02	-5.12e-02	-5.81e-02	-6.52e-02	-7.30e-02	-7.94e-02	-8.42e-02	-8.98e-02	-9.32e-02	-9.50e-02	-9.65e-02	-9.88e-02	-9.97e-02	-1.01e-01	-1.03e-01	-1.06e-01	-1.10e-01	-1.14e-01	-1.20e-01	-1.29e-01	-1.38e-01	-1.48e-01	-1.59e-01	-1.72e-01	-1.82e-01	-1.92e-01	-2.02e-01	-2.12e-01	-2.20e-01	-2.26e-01	-2.27e-01	-2.29e-01	-2.28e-01	-2.26e-01	-2.23e-01	-2.19e-01	-2.16e-01	-2.11e-01	-2.05e-01
ENSG00000007520	-8.62e-02	-7.52e-02	-5.95e-02	-4.19e-02	-2.25e-02	-5.70e-04	2.26e-02	4.76e-02	7.44e-02	1.03e-01	1.32e-01	1.62e-01	1.94e-01	2.26e-01	2.59e-01	2.92e-01	3.26e-01	3.59e-01	3.91e-01	4.21e-01	4.51e-01	4.79e-01	5.05e-01	5.30e-01	5.53e-01	5.75e-01	5.95e-01	6.13e-01	6.30e-01	6.43e-01	6.56e-01	6.67e-01	6.77e-01	6.84e-01	6.92e-01	6.99e-01	7.04e-01	7.07e-01	7.09e-01	7.10e-01	7.10e-01	7.07e-01	7.02e-01	6.93e-01	6.81e-01	6.65e-01	6.44e-01	6.21e-01	5.95e-01
ENSG00000007541	3.86e-01	3.58e-01	3.31e-01	3.07e-01	2.83e-01	2.59e-01	2.36e-01	2.13e-01	1.90e-01	1.67e-01	1.44e-01	1.22e-01	1.01e-01	8.06e-02	6.15e-02	4.39e-02	2.81e-02	1.44e-02	2.80e-03	-6.70e-03	-1.42e-02	-1.98e-02	-2.37e-02	-2.61e-02	-2.69e-02	-2.64e-02	-2.45e-02	-2.14e-02	-1.69e-02	-1.13e-02	-4.27e-03	4.13e-03	1.40e-02	2.51e-02	3.79e-02	5.19e-02	6.67e-02	8.17e-02	9.67e-02	1.11e-01	1.25e-01	1.37e-01	1.48e-01	1.56e-01	1.63e-01	1.67e-01	1.69e-01	1.69e-01	1.67e-01
ENSG00000007545	-2.93e-01	-3.22e-01	-3.47e-01	-3.69e-01	-3.88e-01	-4.05e-01	-4.21e-01	-4.34e-01	-4.43e-01	-4.51e-01	-4.57e-01	-4.59e-01	-4.61e-01	-4.60e-01	-4.56e-01	-4.49e-01	-4.40e-01	-4.27e-01	-4.13e-01	-3.97e-01	-3.79e-01	-3.58e-01	-3.36e-01	-3.12e-01	-2.87e-01	-2.60e-01	-2.32e-01	-2.02e-01	-1.70e-01	-1.38e-01	-1.04e-01	-6.86e-02	-3.21e-02	5.08e-03	4.39e-02	8.30e-02	1.22e-01	1.59e-01	1.94e-01	2.27e-01	2.59e-01	2.86e-01	3.10e-01	3.30e-01	3.46e-01	3.59e-01	3.67e-01	3.71e-01	3.73e-01
ENSG00000007866	5.91e-01	6.09e-01	6.26e-01	6.39e-01	6.50e-01	6.59e-01	6.65e-01	6.69e-01	6.72e-01	6.73e-01	6.73e-01	6.71e-01	6.68e-01	6.64e-01	6.61e-01	6.57e-01	6.54e-01	6.51e-01	6.49e-01	6.46e-01	6.44e-01	6.43e-01	6.40e-01	6.38e-01	6.36e-01	6.33e-01	6.30e-01	6.26e-01	6.21e-01	6.17e-01	6.11e-01	6.05e-01	5.98e-01	5.92e-01	5.84e-01	5.77e-01	5.70e-01	5.63e-01	5.56e-01	5.49e-01	5.40e-01	5.30e-01	5.19e-01	5.06e-01	4.92e-01	4.76e-01	4.58e-01	4.38e-01	4.16e-01
ENSG00000007923	-9.08e-02	-9.38e-02	-9.93e-02	-1.08e-01	-1.21e-01	-1.37e-01	-1.57e-01	-1.81e-01	-2.09e-01	-2.41e-01	-2.76e-01	-3.15e-01	-3.58e-01	-4.04e-01	-4.51e-01	-4.99e-01	-5.48e-01	-5.95e-01	-6.40e-01	-6.82e-01	-7.21e-01	-7.55e-01	-7.86e-01	-8.13e-01	-8.35e-01	-8.52e-01	-8.64e-01	-8.71e-01	-8.72e-01	-8.66e-01	-8.55e-01	-8.38e-01	-8.16e-01	-7.87e-01	-7.55e-01	-7.19e-01	-6.79e-01	-6.36e-01	-5.93e-01	-5.50e-01	-5.10e-01	-4.70e-01	-4.32e-01	-3.95e-01	-3.61e-01	-3.28e-01	-2.97e-01	-2.68e-01	-2.40e-01
ENSG00000007944	-6.30e-01	-4.89e-01	-3.63e-01	-2.47e-01	-1.39e-01	-4.06e-02	5.32e-02	1.41e-01	2.21e-01	2.97e-01	3.68e-01	4.35e-01	5.02e-01	5.65e-01	6.22e-01	6.77e-01	7.29e-01	7.74e-01	8.17e-01	8.56e-01	8.90e-01	9.18e-01	9.43e-01	9.63e-01	9.78e-01	9.88e-01	9.92e-01	9.92e-01	9.84e-01	9.69e-01	9.48e-01	9.22e-01	8.89e-01	8.48e-01	8.05e-01	7.56e-01	7.02e-01	6.44e-01	5.85e-01	5.27e-01	4.74e-01	4.20e-01	3.68e-01	3.20e-01	2.73e-01	2.29e-01	1.87e-01	1.48e-01	1.13e-01
ENSG00000007952	1.30e+00	1.28e+00	1.27e+00	1.25e+00	1.23e+00	1.20e+00	1.18e+00	1.15e+00	1.11e+00	1.08e+00	1.04e+00	9.96e-01	9.51e-01	9.02e-01	8.52e-01	8.01e-01	7.49e-01	6.98e-01	6.48e-01	5.99e-01	5.52e-01	5.08e-01	4.65e-01	4.24e-01	3.85e-01	3.48e-01	3.13e-01	2.80e-01	2.50e-01	2.24e-01	2.00e-01	1.79e-01	1.60e-01	1.47e-01	1.32e-01	1.19e-01	1.09e-01	1.02e-01	9.50e-02	8.80e-02	7.57e-02	6.67e-02	5.52e-02	4.21e-02	2.89e-02	1.44e-02	1.89e-04	-1.61e-02	-3.48e-02
ENSG00000007968	9.01e-01	8.94e-01	8.90e-01	8.79e-01	8.61e-01	8.42e-01	8.16e-01	7.87e-01	7.59e-01	7.28e-01	6.95e-01	6.59e-01	6.12e-01	5.65e-01	5.21e-01	4.73e-01	4.22e-01	3.79e-01	3.31e-01	2.81e-01	2.33e-01	1.91e-01	1.44e-01	1.01e-01	5.94e-02	2.13e-02	-1.61e-02	-5.04e-02	-7.79e-02	-9.42e-02	-1.11e-01	-1.24e-01	-1.33e-01	-1.28e-01	-1.37e-01	-1.43e-01	-1.42e-01	-1.32e-01	-1.25e-01	-1.18e-01	-1.30e-01	-1.28e-01	-1.33e-01	-1.42e-01	-1.47e-01	-1.54e-01	-1.58e-01	-1.64e-01	-1.76e-01
ENSG00000008018	-9.30e-02	-5.38e-02	-2.14e-02	8.51e-03	3.61e-02	5.81e-02	7.84e-02	9.44e-02	1.05e-01	1.13e-01	1.16e-01	1.18e-01	1.21e-01	1.21e-01	1.19e-01	1.16e-01	1.14e-01	1.11e-01	1.09e-01	1.10e-01	1.11e-01	1.11e-01	1.13e-01	1.15e-01	1.16e-01	1.16e-01	1.17e-01	1.17e-01	1.15e-01	1.10e-01	1.06e-01	1.01e-01	9.54e-02	8.74e-02	8.40e-02	8.08e-02	7.74e-02	7.32e-02	7.10e-02	6.99e-02	7.40e-02	7.56e-02	7.92e-02	8.35e-02	8.71e-02	9.06e-02	9.27e-02	9.52e-02	9.84e-02
ENSG00000008083	7.87e-01	7.66e-01	7.45e-01	7.25e-01	7.03e-01	6.82e-01	6.59e-01	6.35e-01	6.10e-01	5.85e-01	5.58e-01	5.31e-01	5.03e-01	4.75e-01	4.48e-01	4.21e-01	3.95e-01	3.72e-01	3.50e-01	3.30e-01	3.12e-01	2.97e-01	2.83e-01	2.71e-01	2.61e-01	2.52e-01	2.45e-01	2.40e-01	2.36e-01	2.35e-01	2.35e-01	2.37e-01	2.41e-01	2.47e-01	2.54e-01	2.63e-01	2.72e-01	2.83e-01	2.93e-01	3.03e-01	3.10e-01	3.17e-01	3.22e-01	3.25e-01	3.26e-01	3.25e-01	3.21e-01	3.15e-01	3.07e-01
ENSG00000008086	6.91e-01	6.45e-01	6.01e-01	5.58e-01	5.14e-01	4.72e-01	4.29e-01	3.86e-01	3.44e-01	3.02e-01	2.61e-01	2.21e-01	1.78e-01	1.37e-01	9.87e-02	6.13e-02	2.48e-02	-7.48e-03	-3.93e-02	-7.03e-02	-9.93e-02	-1.25e-01	-1.51e-01	-1.75e-01	-1.97e-01	-2.17e-01	-2.35e-01	-2.52e-01	-2.65e-01	-2.74e-01	-2.82e-01	-2.88e-01	-2.91e-01	-2.89e-01	-2.90e-01	-2.88e-01	-2.83e-01	-2.74e-01	-2.65e-01	-2.56e-01	-2.51e-01	-2.43e-01	-2.36e-01	-2.31e-01	-2.25e-01	-2.19e-01	-2.13e-01	-2.09e-01	-2.06e-01
ENSG00000008128	-2.38e-02	3.74e-02	9.06e-02	1.41e-01	1.89e-01	2.30e-01	2.70e-01	3.06e-01	3.37e-01	3.64e-01	3.88e-01	4.10e-01	4.34e-01	4.55e-01	4.73e-01	4.90e-01	5.08e-01	5.22e-01	5.37e-01	5.52e-01	5.66e-01	5.78e-01	5.89e-01	5.99e-01	6.06e-01	6.10e-01	6.13e-01	6.13e-01	6.10e-01	6.01e-01	5.91e-01	5.78e-01	5.62e-01	5.42e-01	5.24e-01	5.04e-01	4.82e-01	4.57e-01	4.34e-01	4.12e-01	3.96e-01	3.76e-01	3.59e-01	3.43e-01	3.26e-01	3.10e-01	2.93e-01	2.76e-01	2.61e-01
ENSG00000008130	-3.98e-01	-4.04e-01	-4.07e-01	-4.04e-01	-3.95e-01	-3.84e-01	-3.67e-01	-3.48e-01	-3.28e-01	-3.06e-01	-2.81e-01	-2.55e-01	-2.24e-01	-1.92e-01	-1.61e-01	-1.29e-01	-9.63e-02	-6.68e-02	-3.74e-02	-9.21e-03	1.63e-02	3.79e-02	5.84e-02	7.58e-02	9.00e-02	1.01e-01	1.09e-01	1.14e-01	1.14e-01	1.09e-01	1.01e-01	9.00e-02	7.57e-02	5.60e-02	3.84e-02	1.88e-02	-2.63e-03	-2.59e-02	-4.72e-02	-6.68e-02	-8.01e-02	-9.46e-02	-1.06e-01	-1.14e-01	-1.22e-01	-1.28e-01	-1.33e-01	-1.37e-01	-1.38e-01
ENSG00000008226	8.36e-01	8.59e-01	8.77e-01	8.87e-01	8.89e-01	8.85e-01	8.73e-01	8.54e-01	8.30e-01	7.99e-01	7.62e-01	7.18e-01	6.66e-01	6.09e-01	5.47e-01	4.81e-01	4.12e-01	3.43e-01	2.74e-01	2.04e-01	1.38e-01	7.61e-02	1.47e-02	-4.28e-02	-9.64e-02	-1.46e-01	-1.91e-01	-2.31e-01	-2.63e-01	-2.86e-01	-3.03e-01	-3.14e-01	-3.18e-01	-3.10e-01	-3.05e-01	-2.95e-01	-2.79e-01	-2.57e-01	-2.36e-01	-2.16e-01	-2.05e-01	-1.90e-01	-1.79e-01	-1.70e-01	-1.63e-01	-1.57e-01	-1.52e-01	-1.50e-01	-1.51e-01
ENSG00000008256	4.04e-01	3.79e-01	3.62e-01	3.50e-01	3.42e-01	3.39e-01	3.40e-01	3.46e-01	3.56e-01	3.71e-01	3.89e-01	4.10e-01	4.33e-01	4.58e-01	4.86e-01	5.15e-01	5.45e-01	5.74e-01	6.01e-01	6.26e-01	6.49e-01	6.70e-01	6.88e-01	7.03e-01	7.16e-01	7.26e-01	7.34e-01	7.38e-01	7.39e-01	7.36e-01	7.31e-01	7.22e-01	7.10e-01	6.96e-01	6.79e-01	6.59e-01	6.38e-01	6.15e-01	5.93e-01	5.70e-01	5.47e-01	5.25e-01	5.02e-01	4.78e-01	4.54e-01	4.30e-01	4.05e-01	3.79e-01	3.53e-01
ENSG00000008277	6.02e-01	5.65e-01	5.32e-01	4.98e-01	4.61e-01	4.25e-01	3.86e-01	3.47e-01	3.09e-01	2.72e-01	2.35e-01	1.97e-01	1.54e-01	1.13e-01	7.56e-02	3.74e-02	-1.19e-03	-3.43e-02	-6.90e-02	-1.05e-01	-1.39e-01	-1.70e-01	-2.03e-01	-2.34e-01	-2.64e-01	-2.92e-01	-3.20e-01	-3.47e-01	-3.69e-01	-3.85e-01	-4.02e-01	-4.17e-01	-4.29e-01	-4.32e-01	-4.44e-01	-4.53e-01	-4.56e-01	-4.52e-01	-4.49e-01	-4.43e-01	-4.46e-01	-4.40e-01	-4.35e-01	-4.30e-01	-4.22e-01	-4.12e-01	-3.99e-01	-3.86e-01	-3.74e-01
ENSG00000008282	-7.51e-01	-7.25e-01	-6.88e-01	-6.38e-01	-5.79e-01	-5.13e-01	-4.39e-01	-3.60e-01	-2.78e-01	-1.94e-01	-1.09e-01	-2.35e-02	6.39e-02	1.49e-01	2.31e-01	3.09e-01	3.83e-01	4.50e-01	5.11e-01	5.66e-01	6.13e-01	6.53e-01	6.89e-01	7.17e-01	7.40e-01	7.56e-01	7.67e-01	7.71e-01	7.67e-01	7.56e-01	7.38e-01	7.14e-01	6.83e-01	6.43e-01	6.01e-01	5.53e-01	5.00e-01	4.43e-01	3.86e-01	3.29e-01	2.79e-01	2.28e-01	1.82e-01	1.40e-01	1.01e-01	6.55e-02	3.37e-02	6.56e-03	-1.62e-02
ENSG00000008294	1.35e-01	1.29e-01	1.19e-01	1.09e-01	9.97e-02	8.66e-02	7.33e-02	5.69e-02	3.60e-02	1.25e-02	-1.41e-02	-4.28e-02	-6.99e-02	-9.92e-02	-1.31e-01	-1.62e-01	-1.91e-01	-2.20e-01	-2.45e-01	-2.65e-01	-2.81e-01	-2.95e-01	-3.03e-01	-3.09e-01	-3.11e-01	-3.10e-01	-3.05e-01	-2.98e-01	-2.87e-01	-2.76e-01	-2.60e-01	-2.41e-01	-2.18e-01	-1.95e-01	-1.64e-01	-1.32e-01	-9.83e-02	-6.58e-02	-3.22e-02	7.15e-04	3.66e-02	6.79e-02	9.88e-02	1.28e-01	1.55e-01	1.79e-01	2.00e-01	2.19e-01	2.37e-01
ENSG00000008311	8.30e-01	8.10e-01	7.92e-01	7.75e-01	7.60e-01	7.45e-01	7.32e-01	7.19e-01	7.07e-01	6.95e-01	6.85e-01	6.75e-01	6.66e-01	6.58e-01	6.51e-01	6.46e-01	6.42e-01	6.39e-01	6.37e-01	6.36e-01	6.35e-01	6.34e-01	6.33e-01	6.33e-01	6.31e-01	6.30e-01	6.27e-01	6.24e-01	6.20e-01	6.15e-01	6.09e-01	6.02e-01	5.94e-01	5.85e-01	5.76e-01	5.65e-01	5.54e-01	5.41e-01	5.28e-01	5.13e-01	4.96e-01	4.77e-01	4.56e-01	4.31e-01	4.03e-01	3.72e-01	3.37e-01	2.99e-01	2.56e-01
ENSG00000008323	7.04e-02	1.24e-01	1.72e-01	2.14e-01	2.48e-01	2.78e-01	3.03e-01	3.23e-01	3.40e-01	3.53e-01	3.62e-01	3.68e-01	3.71e-01	3.72e-01	3.72e-01	3.70e-01	3.66e-01	3.62e-01	3.56e-01	3.50e-01	3.42e-01	3.33e-01	3.21e-01	3.08e-01	2.92e-01	2.73e-01	2.50e-01	2.24e-01	1.94e-01	1.60e-01	1.20e-01	7.61e-02	2.67e-02	-2.72e-02	-8.74e-02	-1.52e-01	-2.20e-01	-2.90e-01	-3.60e-01	-4.28e-01	-4.97e-01	-5.59e-01	-6.18e-01	-6.72e-01	-7.18e-01	-7.58e-01	-7.88e-01	-8.12e-01	-8.30e-01
ENSG00000008324	-2.41e-01	-2.10e-01	-1.79e-01	-1.47e-01	-1.13e-01	-7.99e-02	-4.55e-02	-1.17e-02	2.03e-02	5.20e-02	8.28e-02	1.13e-01	1.46e-01	1.78e-01	2.08e-01	2.37e-01	2.67e-01	2.92e-01	3.17e-01	3.40e-01	3.60e-01	3.76e-01	3.90e-01	4.00e-01	4.07e-01	4.10e-01	4.09e-01	4.04e-01	3.93e-01	3.75e-01	3.54e-01	3.28e-01	2.97e-01	2.59e-01	2.21e-01	1.79e-01	1.34e-01	8.71e-02	4.19e-02	-4.29e-04	-3.55e-02	-6.88e-02	-9.63e-02	-1.18e-01	-1.36e-01	-1.48e-01	-1.55e-01	-1.58e-01	-1.56e-01
ENSG00000008382	4.05e-01	3.77e-01	3.55e-01	3.36e-01	3.21e-01	3.09e-01	3.01e-01	2.96e-01	2.94e-01	2.94e-01	2.97e-01	3.02e-01	3.10e-01	3.20e-01	3.31e-01	3.43e-01	3.56e-01	3.69e-01	3.80e-01	3.90e-01	3.98e-01	4.03e-01	4.06e-01	4.06e-01	4.02e-01	3.95e-01	3.84e-01	3.68e-01	3.48e-01	3.22e-01	2.92e-01	2.56e-01	2.15e-01	1.67e-01	1.16e-01	5.88e-02	-1.88e-03	-6.47e-02	-1.28e-01	-1.89e-01	-2.49e-01	-3.05e-01	-3.57e-01	-4.04e-01	-4.46e-01	-4.81e-01	-5.10e-01	-5.34e-01	-5.53e-01
ENSG00000008394	-5.95e-01	-5.52e-01	-5.21e-01	-4.95e-01	-4.75e-01	-4.63e-01	-4.56e-01	-4.56e-01	-4.64e-01	-4.79e-01	-5.00e-01	-5.26e-01	-5.53e-01	-5.85e-01	-6.22e-01	-6.61e-01	-7.00e-01	-7.41e-01	-7.79e-01	-8.12e-01	-8.42e-01	-8.71e-01	-8.94e-01	-9.15e-01	-9.32e-01	-9.47e-01	-9.58e-01	-9.65e-01	-9.69e-01	-9.72e-01	-9.70e-01	-9.63e-01	-9.52e-01	-9.40e-01	-9.18e-01	-8.91e-01	-8.62e-01	-8.31e-01	-7.97e-01	-7.61e-01	-7.20e-01	-6.81e-01	-6.40e-01	-5.99e-01	-5.58e-01	-5.18e-01	-4.80e-01	-4.41e-01	-4.03e-01
ENSG00000008405	1.16e+00	1.18e+00	1.19e+00	1.21e+00	1.22e+00	1.23e+00	1.23e+00	1.23e+00	1.23e+00	1.22e+00	1.21e+00	1.20e+00	1.19e+00	1.17e+00	1.15e+00	1.14e+00	1.12e+00	1.10e+00	1.08e+00	1.06e+00	1.05e+00	1.03e+00	1.01e+00	9.94e-01	9.76e-01	9.56e-01	9.35e-01	9.12e-01	8.86e-01	8.58e-01	8.27e-01	7.94e-01	7.59e-01	7.20e-01	6.82e-01	6.41e-01	5.99e-01	5.55e-01	5.11e-01	4.69e-01	4.29e-01	3.89e-01	3.50e-01	3.13e-01	2.77e-01	2.42e-01	2.09e-01	1.77e-01	1.47e-01
ENSG00000008513	4.69e-01	4.50e-01	4.35e-01	4.17e-01	3.95e-01	3.74e-01	3.49e-01	3.23e-01	2.98e-01	2.73e-01	2.47e-01	2.20e-01	1.87e-01	1.55e-01	1.27e-01	9.74e-02	6.79e-02	4.45e-02	2.05e-02	-3.14e-03	-2.38e-02	-3.92e-02	-5.54e-02	-6.80e-02	-7.76e-02	-8.39e-02	-8.81e-02	-8.92e-02	-8.55e-02	-7.53e-02	-6.39e-02	-4.99e-02	-3.28e-02	-8.81e-03	9.69e-03	3.00e-02	5.25e-02	7.77e-02	1.00e-01	1.21e-01	1.34e-01	1.48e-01	1.57e-01	1.63e-01	1.67e-01	1.67e-01	1.65e-01	1.60e-01	1.50e-01
ENSG00000008517	1.24e+00	1.27e+00	1.29e+00	1.31e+00	1.32e+00	1.33e+00	1.33e+00	1.33e+00	1.32e+00	1.31e+00	1.29e+00	1.26e+00	1.24e+00	1.21e+00	1.17e+00	1.14e+00	1.10e+00	1.06e+00	1.03e+00	9.99e-01	9.73e-01	9.47e-01	9.26e-01	9.08e-01	8.91e-01	8.77e-01	8.65e-01	8.56e-01	8.47e-01	8.39e-01	8.34e-01	8.31e-01	8.30e-01	8.29e-01	8.35e-01	8.41e-01	8.47e-01	8.52e-01	8.56e-01	8.59e-01	8.63e-01	8.62e-01	8.58e-01	8.51e-01	8.40e-01	8.23e-01	8.02e-01	7.76e-01	7.48e-01
ENSG00000008710	3.66e-01	3.89e-01	4.08e-01	4.23e-01	4.34e-01	4.41e-01	4.44e-01	4.43e-01	4.37e-01	4.27e-01	4.13e-01	3.96e-01	3.78e-01	3.56e-01	3.32e-01	3.07e-01	2.82e-01	2.55e-01	2.30e-01	2.06e-01	1.83e-01	1.60e-01	1.37e-01	1.15e-01	9.14e-02	6.76e-02	4.30e-02	1.74e-02	-9.90e-03	-3.92e-02	-6.95e-02	-1.01e-01	-1.34e-01	-1.69e-01	-2.03e-01	-2.38e-01	-2.73e-01	-3.08e-01	-3.41e-01	-3.71e-01	-3.99e-01	-4.25e-01	-4.48e-01	-4.68e-01	-4.85e-01	-4.99e-01	-5.10e-01	-5.19e-01	-5.26e-01
ENSG00000008838	-1.36e-01	-9.07e-02	-5.59e-02	-2.82e-02	-7.12e-03	5.21e-03	1.18e-02	1.09e-02	1.67e-03	-1.41e-02	-3.68e-02	-6.52e-02	-9.64e-02	-1.33e-01	-1.75e-01	-2.19e-01	-2.64e-01	-3.09e-01	-3.52e-01	-3.91e-01	-4.26e-01	-4.57e-01	-4.84e-01	-5.07e-01	-5.27e-01	-5.42e-01	-5.52e-01	-5.59e-01	-5.61e-01	-5.60e-01	-5.54e-01	-5.42e-01	-5.27e-01	-5.08e-01	-4.82e-01	-4.53e-01	-4.22e-01	-3.90e-01	-3.57e-01	-3.25e-01	-2.91e-01	-2.61e-01	-2.31e-01	-2.02e-01	-1.77e-01	-1.53e-01	-1.33e-01	-1.14e-01	-9.63e-02
ENSG00000008853	5.19e-01	4.78e-01	4.46e-01	4.17e-01	3.90e-01	3.68e-01	3.49e-01	3.35e-01	3.26e-01	3.22e-01	3.23e-01	3.28e-01	3.32e-01	3.41e-01	3.54e-01	3.69e-01	3.85e-01	4.04e-01	4.21e-01	4.36e-01	4.50e-01	4.64e-01	4.75e-01	4.86e-01	4.94e-01	5.02e-01	5.07e-01	5.10e-01	5.13e-01	5.14e-01	5.14e-01	5.11e-01	5.06e-01	5.02e-01	4.94e-01	4.84e-01	4.74e-01	4.64e-01	4.53e-01	4.42e-01	4.26e-01	4.12e-01	3.95e-01	3.77e-01	3.57e-01	3.34e-01	3.11e-01	2.85e-01	2.57e-01
ENSG00000008869	-1.48e-01	-1.64e-01	-1.74e-01	-1.84e-01	-1.94e-01	-2.01e-01	-2.09e-01	-2.15e-01	-2.18e-01	-2.19e-01	-2.17e-01	-2.15e-01	-2.15e-01	-2.12e-01	-2.05e-01	-1.98e-01	-1.91e-01	-1.80e-01	-1.70e-01	-1.61e-01	-1.52e-01	-1.41e-01	-1.33e-01	-1.24e-01	-1.15e-01	-1.06e-01	-9.86e-02	-9.13e-02	-8.38e-02	-7.56e-02	-6.86e-02	-6.21e-02	-5.58e-02	-4.80e-02	-4.30e-02	-3.80e-02	-3.23e-02	-2.55e-02	-1.91e-02	-1.28e-02	-9.13e-03	-4.07e-03	-5.03e-04	1.91e-03	3.71e-03	4.25e-03	4.19e-03	2.55e-03	-6.73e-04
ENSG00000008952	-2.94e-02	-1.53e-02	-5.16e-03	4.42e-03	1.32e-02	1.82e-02	2.24e-02	2.35e-02	2.05e-02	1.53e-02	7.25e-03	-2.51e-03	-1.07e-02	-2.06e-02	-3.26e-02	-4.38e-02	-5.36e-02	-6.42e-02	-7.16e-02	-7.62e-02	-7.90e-02	-8.13e-02	-8.06e-02	-7.89e-02	-7.61e-02	-7.25e-02	-6.76e-02	-6.18e-02	-5.60e-02	-5.10e-02	-4.42e-02	-3.62e-02	-2.71e-02	-1.91e-02	-5.84e-03	8.43e-03	2.29e-02	3.65e-02	5.11e-02	6.54e-02	8.28e-02	9.63e-02	1.10e-01	1.22e-01	1.32e-01	1.40e-01	1.44e-01	1.48e-01	1.51e-01
ENSG00000008988	-1.92e-01	-6.85e-02	2.66e-02	1.01e-01	1.59e-01	2.00e-01	2.28e-01	2.43e-01	2.43e-01	2.33e-01	2.10e-01	1.78e-01	1.39e-01	8.98e-02	3.16e-02	-3.24e-02	-9.99e-02	-1.71e-01	-2.40e-01	-3.04e-01	-3.63e-01	-4.18e-01	-4.66e-01	-5.08e-01	-5.43e-01	-5.71e-01	-5.91e-01	-6.02e-01	-6.04e-01	-5.99e-01	-5.85e-01	-5.61e-01	-5.30e-01	-4.92e-01	-4.46e-01	-3.95e-01	-3.42e-01	-2.90e-01	-2.40e-01	-1.93e-01	-1.47e-01	-1.09e-01	-7.44e-02	-4.43e-02	-2.00e-02	-5.94e-04	1.30e-02	2.28e-02	2.98e-02
ENSG00000009307	-4.87e-01	-4.66e-01	-4.50e-01	-4.34e-01	-4.19e-01	-4.09e-01	-4.00e-01	-3.94e-01	-3.93e-01	-3.94e-01	-3.98e-01	-4.04e-01	-4.07e-01	-4.13e-01	-4.21e-01	-4.28e-01	-4.33e-01	-4.39e-01	-4.42e-01	-4.41e-01	-4.38e-01	-4.35e-01	-4.28e-01	-4.20e-01	-4.11e-01	-4.00e-01	-3.88e-01	-3.75e-01	-3.61e-01	-3.48e-01	-3.33e-01	-3.16e-01	-2.97e-01	-2.80e-01	-2.56e-01	-2.31e-01	-2.05e-01	-1.81e-01	-1.55e-01	-1.30e-01	-1.00e-01	-7.58e-02	-5.11e-02	-2.76e-02	-6.91e-03	1.18e-02	2.72e-02	4.13e-02	5.48e-02
ENSG00000009335	-5.64e-01	-6.13e-01	-6.60e-01	-7.04e-01	-7.45e-01	-7.85e-01	-8.24e-01	-8.61e-01	-8.97e-01	-9.31e-01	-9.64e-01	-9.94e-01	-1.02e+00	-1.05e+00	-1.07e+00	-1.09e+00	-1.10e+00	-1.12e+00	-1.12e+00	-1.13e+00	-1.13e+00	-1.12e+00	-1.11e+00	-1.10e+00	-1.09e+00	-1.07e+00	-1.04e+00	-1.02e+00	-9.85e-01	-9.51e-01	-9.13e-01	-8.72e-01	-8.27e-01	-7.80e-01	-7.29e-01	-6.76e-01	-6.21e-01	-5.67e-01	-5.14e-01	-4.62e-01	-4.10e-01	-3.61e-01	-3.15e-01	-2.70e-01	-2.28e-01	-1.90e-01	-1.54e-01	-1.21e-01	-8.90e-02
ENSG00000009413	3.56e-01	3.39e-01	3.22e-01	3.08e-01	2.97e-01	2.86e-01	2.78e-01	2.71e-01	2.63e-01	2.56e-01	2.49e-01	2.44e-01	2.43e-01	2.43e-01	2.44e-01	2.47e-01	2.53e-01	2.59e-01	2.69e-01	2.82e-01	2.97e-01	3.12e-01	3.31e-01	3.51e-01	3.72e-01	3.94e-01	4.18e-01	4.44e-01	4.69e-01	4.95e-01	5.22e-01	5.51e-01	5.81e-01	6.10e-01	6.43e-01	6.77e-01	7.10e-01	7.40e-01	7.69e-01	7.95e-01	8.21e-01	8.41e-01	8.57e-01	8.70e-01	8.77e-01	8.79e-01	8.76e-01	8.68e-01	8.58e-01
ENSG00000009694	1.06e+00	1.00e+00	9.60e-01	9.12e-01	8.62e-01	8.14e-01	7.61e-01	7.09e-01	6.60e-01	6.11e-01	5.62e-01	5.14e-01	4.57e-01	4.02e-01	3.52e-01	3.00e-01	2.47e-01	2.01e-01	1.51e-01	9.90e-02	4.77e-02	1.27e-03	-5.07e-02	-1.01e-01	-1.51e-01	-1.99e-01	-2.49e-01	-2.98e-01	-3.42e-01	-3.77e-01	-4.15e-01	-4.53e-01	-4.88e-01	-5.08e-01	-5.49e-01	-5.86e-01	-6.17e-01	-6.35e-01	-6.53e-01	-6.67e-01	-7.00e-01	-7.08e-01	-7.19e-01	-7.27e-01	-7.23e-01	-7.13e-01	-6.90e-01	-6.65e-01	-6.42e-01
ENSG00000009780	4.02e-01	3.50e-01	3.03e-01	2.64e-01	2.33e-01	2.07e-01	1.88e-01	1.76e-01	1.68e-01	1.65e-01	1.68e-01	1.76e-01	1.90e-01	2.08e-01	2.28e-01	2.50e-01	2.74e-01	2.96e-01	3.17e-01	3.37e-01	3.54e-01	3.67e-01	3.78e-01	3.86e-01	3.89e-01	3.89e-01	3.84e-01	3.75e-01	3.60e-01	3.39e-01	3.13e-01	2.82e-01	2.46e-01	2.02e-01	1.56e-01	1.06e-01	5.14e-02	-5.84e-03	-6.24e-02	-1.17e-01	-1.67e-01	-2.14e-01	-2.57e-01	-2.95e-01	-3.29e-01	-3.57e-01	-3.80e-01	-3.98e-01	-4.10e-01
ENSG00000009830	-1.98e-01	-1.84e-01	-1.68e-01	-1.52e-01	-1.35e-01	-1.18e-01	-1.00e-01	-8.26e-02	-6.52e-02	-4.78e-02	-3.05e-02	-1.30e-02	5.19e-03	2.36e-02	4.19e-02	6.05e-02	7.94e-02	9.76e-02	1.16e-01	1.33e-01	1.49e-01	1.64e-01	1.78e-01	1.90e-01	2.01e-01	2.10e-01	2.17e-01	2.22e-01	2.24e-01	2.23e-01	2.21e-01	2.17e-01	2.11e-01	2.02e-01	1.94e-01	1.85e-01	1.75e-01	1.65e-01	1.56e-01	1.48e-01	1.43e-01	1.37e-01	1.33e-01	1.30e-01	1.27e-01	1.25e-01	1.22e-01	1.20e-01	1.18e-01
ENSG00000009844	-5.56e-01	-5.84e-01	-6.10e-01	-6.31e-01	-6.48e-01	-6.64e-01	-6.75e-01	-6.85e-01	-6.94e-01	-7.01e-01	-7.06e-01	-7.08e-01	-7.06e-01	-7.02e-01	-6.96e-01	-6.88e-01	-6.77e-01	-6.66e-01	-6.52e-01	-6.36e-01	-6.19e-01	-6.03e-01	-5.84e-01	-5.65e-01	-5.45e-01	-5.26e-01	-5.05e-01	-4.84e-01	-4.63e-01	-4.44e-01	-4.23e-01	-4.01e-01	-3.78e-01	-3.57e-01	-3.31e-01	-3.03e-01	-2.76e-01	-2.50e-01	-2.22e-01	-1.96e-01	-1.66e-01	-1.41e-01	-1.16e-01	-9.21e-02	-7.10e-02	-5.20e-02	-3.62e-02	-2.18e-02	-8.19e-03
ENSG00000009950	1.49e+00	1.39e+00	1.30e+00	1.22e+00	1.13e+00	1.05e+00	9.73e-01	8.99e-01	8.30e-01	7.67e-01	7.09e-01	6.57e-01	6.08e-01	5.65e-01	5.29e-01	4.98e-01	4.71e-01	4.49e-01	4.27e-01	4.05e-01	3.83e-01	3.62e-01	3.38e-01	3.14e-01	2.90e-01	2.64e-01	2.36e-01	2.06e-01	1.75e-01	1.45e-01	1.11e-01	7.47e-02	3.61e-02	-4.44e-04	-4.61e-02	-9.34e-02	-1.40e-01	-1.83e-01	-2.25e-01	-2.63e-01	-3.08e-01	-3.40e-01	-3.70e-01	-3.95e-01	-4.12e-01	-4.23e-01	-4.24e-01	-4.22e-01	-4.17e-01
ENSG00000009954	-2.50e-01	-2.67e-01	-2.84e-01	-3.00e-01	-3.16e-01	-3.32e-01	-3.49e-01	-3.66e-01	-3.84e-01	-4.02e-01	-4.21e-01	-4.40e-01	-4.58e-01	-4.76e-01	-4.93e-01	-5.08e-01	-5.22e-01	-5.35e-01	-5.45e-01	-5.53e-01	-5.59e-01	-5.64e-01	-5.66e-01	-5.67e-01	-5.67e-01	-5.65e-01	-5.61e-01	-5.56e-01	-5.50e-01	-5.42e-01	-5.32e-01	-5.20e-01	-5.07e-01	-4.92e-01	-4.74e-01	-4.54e-01	-4.32e-01	-4.09e-01	-3.84e-01	-3.60e-01	-3.34e-01	-3.09e-01	-2.84e-01	-2.60e-01	-2.37e-01	-2.16e-01	-1.95e-01	-1.76e-01	-1.58e-01
ENSG00000010017	6.10e-01	6.01e-01	5.94e-01	5.88e-01	5.82e-01	5.77e-01	5.72e-01	5.67e-01	5.64e-01	5.61e-01	5.59e-01	5.58e-01	5.57e-01	5.57e-01	5.58e-01	5.61e-01	5.64e-01	5.68e-01	5.73e-01	5.77e-01	5.82e-01	5.86e-01	5.90e-01	5.94e-01	5.96e-01	5.98e-01	6.00e-01	6.00e-01	6.00e-01	5.99e-01	5.96e-01	5.93e-01	5.89e-01	5.85e-01	5.80e-01	5.74e-01	5.68e-01	5.63e-01	5.57e-01	5.50e-01	5.42e-01	5.33e-01	5.22e-01	5.10e-01	4.96e-01	4.79e-01	4.61e-01	4.40e-01	4.17e-01
ENSG00000010030	1.32e+00	1.25e+00	1.19e+00	1.13e+00	1.07e+00	1.01e+00	9.50e-01	8.91e-01	8.33e-01	7.75e-01	7.18e-01	6.61e-01	6.04e-01	5.47e-01	4.94e-01	4.41e-01	3.89e-01	3.42e-01	2.95e-01	2.50e-01	2.07e-01	1.67e-01	1.27e-01	9.03e-02	5.52e-02	2.24e-02	-8.94e-03	-3.81e-02	-6.38e-02	-8.44e-02	-1.04e-01	-1.21e-01	-1.34e-01	-1.41e-01	-1.52e-01	-1.60e-01	-1.65e-01	-1.65e-01	-1.64e-01	-1.62e-01	-1.66e-01	-1.63e-01	-1.62e-01	-1.60e-01	-1.56e-01	-1.52e-01	-1.46e-01	-1.40e-01	-1.35e-01
ENSG00000010072	-6.09e-01	-5.28e-01	-4.49e-01	-3.66e-01	-2.81e-01	-1.97e-01	-1.12e-01	-2.74e-02	5.38e-02	1.34e-01	2.11e-01	2.87e-01	3.65e-01	4.39e-01	5.08e-01	5.74e-01	6.37e-01	6.93e-01	7.45e-01	7.92e-01	8.33e-01	8.67e-01	8.98e-01	9.22e-01	9.40e-01	9.53e-01	9.60e-01	9.61e-01	9.55e-01	9.40e-01	9.20e-01	8.93e-01	8.60e-01	8.17e-01	7.73e-01	7.23e-01	6.67e-01	6.08e-01	5.48e-01	4.91e-01	4.40e-01	3.89e-01	3.44e-01	3.03e-01	2.66e-01	2.34e-01	2.06e-01	1.83e-01	1.66e-01
ENSG00000010165	-6.69e-01	-7.12e-01	-7.44e-01	-7.62e-01	-7.68e-01	-7.63e-01	-7.46e-01	-7.20e-01	-6.85e-01	-6.42e-01	-5.93e-01	-5.38e-01	-4.77e-01	-4.14e-01	-3.51e-01	-2.87e-01	-2.25e-01	-1.67e-01	-1.13e-01	-6.30e-02	-1.87e-02	1.96e-02	5.44e-02	8.41e-02	1.09e-01	1.29e-01	1.45e-01	1.56e-01	1.61e-01	1.60e-01	1.55e-01	1.46e-01	1.32e-01	1.12e-01	9.19e-02	6.92e-02	4.40e-02	1.69e-02	-8.63e-03	-3.21e-02	-4.98e-02	-6.76e-02	-8.16e-02	-9.27e-02	-1.02e-01	-1.09e-01	-1.14e-01	-1.17e-01	-1.18e-01
ENSG00000010219	-7.13e-01	-8.53e-01	-9.84e-01	-1.11e+00	-1.23e+00	-1.34e+00	-1.44e+00	-1.52e+00	-1.58e+00	-1.63e+00	-1.65e+00	-1.65e+00	-1.64e+00	-1.61e+00	-1.57e+00	-1.51e+00	-1.45e+00	-1.38e+00	-1.32e+00	-1.26e+00	-1.19e+00	-1.13e+00	-1.07e+00	-1.01e+00	-9.51e-01	-8.90e-01	-8.29e-01	-7.68e-01	-7.06e-01	-6.42e-01	-5.79e-01	-5.16e-01	-4.53e-01	-3.88e-01	-3.26e-01	-2.64e-01	-2.04e-01	-1.45e-01	-8.88e-02	-3.66e-02	1.15e-02	5.59e-02	9.63e-02	1.33e-01	1.65e-01	1.93e-01	2.17e-01	2.38e-01	2.55e-01
ENSG00000010244	-5.45e-02	-3.54e-02	-2.01e-02	-4.23e-03	1.20e-02	2.46e-02	3.77e-02	4.83e-02	5.49e-02	5.98e-02	6.24e-02	6.38e-02	6.81e-02	7.06e-02	7.08e-02	7.16e-02	7.36e-02	7.34e-02	7.54e-02	7.90e-02	8.26e-02	8.46e-02	8.82e-02	9.07e-02	9.23e-02	9.26e-02	9.21e-02	9.02e-02	8.58e-02	7.78e-02	6.94e-02	5.99e-02	4.90e-02	3.46e-02	2.47e-02	1.44e-02	3.70e-03	-7.92e-03	-1.70e-02	-2.42e-02	-2.49e-02	-2.72e-02	-2.63e-02	-2.35e-02	-2.02e-02	-1.58e-02	-1.18e-02	-6.35e-03	7.65e-04
ENSG00000010256	-7.07e-02	-7.62e-02	-7.94e-02	-8.08e-02	-8.09e-02	-8.01e-02	-7.83e-02	-7.58e-02	-7.28e-02	-6.91e-02	-6.48e-02	-5.96e-02	-5.30e-02	-4.55e-02	-3.71e-02	-2.75e-02	-1.67e-02	-5.51e-03	6.66e-03	1.95e-02	3.25e-02	4.51e-02	5.81e-02	7.07e-02	8.29e-02	9.46e-02	1.06e-01	1.16e-01	1.26e-01	1.34e-01	1.42e-01	1.50e-01	1.57e-01	1.63e-01	1.70e-01	1.78e-01	1.85e-01	1.91e-01	1.98e-01	2.04e-01	2.11e-01	2.16e-01	2.21e-01	2.23e-01	2.24e-01	2.23e-01	2.19e-01	2.14e-01	2.08e-01
ENSG00000010270	-5.26e-01	-5.56e-01	-5.82e-01	-6.04e-01	-6.24e-01	-6.41e-01	-6.56e-01	-6.69e-01	-6.79e-01	-6.86e-01	-6.91e-01	-6.94e-01	-6.95e-01	-6.93e-01	-6.89e-01	-6.82e-01	-6.73e-01	-6.62e-01	-6.50e-01	-6.36e-01	-6.21e-01	-6.06e-01	-5.89e-01	-5.72e-01	-5.54e-01	-5.36e-01	-5.17e-01	-4.97e-01	-4.78e-01	-4.57e-01	-4.37e-01	-4.15e-01	-3.93e-01	-3.70e-01	-3.45e-01	-3.20e-01	-2.94e-01	-2.69e-01	-2.43e-01	-2.17e-01	-1.91e-01	-1.67e-01	-1.43e-01	-1.21e-01	-1.00e-01	-8.17e-02	-6.53e-02	-5.04e-02	-3.65e-02
ENSG00000010292	6.11e-01	6.21e-01	6.33e-01	6.45e-01	6.58e-01	6.72e-01	6.86e-01	7.00e-01	7.15e-01	7.30e-01	7.46e-01	7.61e-01	7.78e-01	7.94e-01	8.11e-01	8.27e-01	8.43e-01	8.58e-01	8.71e-01	8.83e-01	8.92e-01	8.98e-01	9.01e-01	9.02e-01	8.98e-01	8.92e-01	8.81e-01	8.66e-01	8.46e-01	8.21e-01	7.91e-01	7.55e-01	7.15e-01	6.68e-01	6.17e-01	5.62e-01	5.03e-01	4.42e-01	3.80e-01	3.20e-01	2.62e-01	2.07e-01	1.55e-01	1.07e-01	6.34e-02	2.46e-02	-8.60e-03	-3.71e-02	-6.17e-02
ENSG00000010295	-1.50e+00	-1.51e+00	-1.49e+00	-1.44e+00	-1.37e+00	-1.28e+00	-1.16e+00	-1.04e+00	-9.13e-01	-7.80e-01	-6.47e-01	-5.15e-01	-3.83e-01	-2.57e-01	-1.38e-01	-2.52e-02	7.97e-02	1.73e-01	2.57e-01	3.33e-01	3.98e-01	4.54e-01	5.04e-01	5.45e-01	5.80e-01	6.07e-01	6.27e-01	6.41e-01	6.47e-01	6.45e-01	6.36e-01	6.21e-01	5.99e-01	5.69e-01	5.37e-01	5.00e-01	4.58e-01	4.12e-01	3.68e-01	3.25e-01	2.89e-01	2.52e-01	2.20e-01	1.92e-01	1.67e-01	1.45e-01	1.26e-01	1.11e-01	1.00e-01
ENSG00000010322	7.80e-01	7.47e-01	7.16e-01	6.88e-01	6.63e-01	6.39e-01	6.17e-01	5.97e-01	5.78e-01	5.60e-01	5.43e-01	5.28e-01	5.16e-01	5.05e-01	4.95e-01	4.88e-01	4.82e-01	4.78e-01	4.75e-01	4.73e-01	4.72e-01	4.71e-01	4.70e-01	4.70e-01	4.69e-01	4.68e-01	4.66e-01	4.64e-01	4.61e-01	4.57e-01	4.52e-01	4.47e-01	4.41e-01	4.34e-01	4.28e-01	4.21e-01	4.14e-01	4.07e-01	3.99e-01	3.91e-01	3.83e-01	3.74e-01	3.64e-01	3.52e-01	3.39e-01	3.24e-01	3.06e-01	2.87e-01	2.67e-01
ENSG00000010379	1.72e-01	1.97e-01	2.14e-01	2.23e-01	2.23e-01	2.16e-01	1.99e-01	1.75e-01	1.43e-01	1.03e-01	5.42e-02	-2.78e-03	-6.94e-02	-1.44e-01	-2.25e-01	-3.13e-01	-4.06e-01	-5.00e-01	-5.96e-01	-6.89e-01	-7.79e-01	-8.62e-01	-9.42e-01	-1.01e+00	-1.08e+00	-1.13e+00	-1.17e+00	-1.20e+00	-1.21e+00	-1.21e+00	-1.19e+00	-1.16e+00	-1.12e+00	-1.06e+00	-9.96e-01	-9.28e-01	-8.55e-01	-7.79e-01	-7.06e-01	-6.38e-01	-5.78e-01	-5.19e-01	-4.66e-01	-4.18e-01	-3.73e-01	-3.32e-01	-2.94e-01	-2.61e-01	-2.31e-01
ENSG00000010404	-2.05e-02	-9.03e-03	-5.40e-03	-5.60e-03	-9.87e-03	-2.19e-02	-3.82e-02	-6.17e-02	-9.39e-02	-1.33e-01	-1.80e-01	-2.33e-01	-2.90e-01	-3.54e-01	-4.26e-01	-5.01e-01	-5.78e-01	-6.58e-01	-7.35e-01	-8.07e-01	-8.74e-01	-9.36e-01	-9.91e-01	-1.04e+00	-1.08e+00	-1.11e+00	-1.14e+00	-1.15e+00	-1.16e+00	-1.16e+00	-1.15e+00	-1.13e+00	-1.09e+00	-1.06e+00	-1.01e+00	-9.51e-01	-8.93e-01	-8.34e-01	-7.74e-01	-7.16e-01	-6.55e-01	-6.00e-01	-5.45e-01	-4.92e-01	-4.43e-01	-3.96e-01	-3.53e-01	-3.11e-01	-2.71e-01
ENSG00000010539	-7.02e-01	-7.21e-01	-7.30e-01	-7.24e-01	-7.06e-01	-6.78e-01	-6.38e-01	-5.91e-01	-5.38e-01	-4.79e-01	-4.17e-01	-3.50e-01	-2.79e-01	-2.07e-01	-1.37e-01	-6.78e-02	-8.76e-04	5.96e-02	1.16e-01	1.68e-01	2.14e-01	2.53e-01	2.89e-01	3.19e-01	3.43e-01	3.62e-01	3.77e-01	3.85e-01	3.88e-01	3.83e-01	3.74e-01	3.59e-01	3.39e-01	3.12e-01	2.85e-01	2.55e-01	2.21e-01	1.84e-01	1.50e-01	1.17e-01	9.27e-02	6.80e-02	4.84e-02	3.29e-02	2.03e-02	1.14e-02	4.74e-03	1.91e-03	2.75e-03
ENSG00000010610	6.85e-01	6.97e-01	7.06e-01	7.11e-01	7.12e-01	7.10e-01	7.04e-01	6.94e-01	6.81e-01	6.65e-01	6.45e-01	6.22e-01	5.96e-01	5.68e-01	5.38e-01	5.07e-01	4.76e-01	4.46e-01	4.17e-01	3.89e-01	3.63e-01	3.40e-01	3.17e-01	2.96e-01	2.76e-01	2.57e-01	2.39e-01	2.22e-01	2.06e-01	1.92e-01	1.79e-01	1.67e-01	1.56e-01	1.47e-01	1.38e-01	1.29e-01	1.22e-01	1.16e-01	1.10e-01	1.04e-01	9.47e-02	8.68e-02	7.73e-02	6.64e-02	5.45e-02	4.12e-02	2.70e-02	1.10e-02	-6.82e-03
ENSG00000010626	7.94e-01	7.51e-01	7.11e-01	6.70e-01	6.29e-01	5.89e-01	5.46e-01	5.03e-01	4.61e-01	4.17e-01	3.74e-01	3.30e-01	2.83e-01	2.37e-01	1.93e-01	1.48e-01	1.05e-01	6.46e-02	2.52e-02	-1.32e-02	-4.93e-02	-8.18e-02	-1.14e-01	-1.44e-01	-1.71e-01	-1.97e-01	-2.20e-01	-2.41e-01	-2.58e-01	-2.70e-01	-2.80e-01	-2.88e-01	-2.92e-01	-2.90e-01	-2.91e-01	-2.89e-01	-2.83e-01	-2.73e-01	-2.63e-01	-2.51e-01	-2.44e-01	-2.33e-01	-2.23e-01	-2.13e-01	-2.03e-01	-1.92e-01	-1.81e-01	-1.70e-01	-1.61e-01
ENSG00000010704	-1.57e-02	-5.81e-03	3.76e-03	1.36e-02	2.36e-02	3.26e-02	4.18e-02	5.02e-02	5.75e-02	6.44e-02	7.08e-02	7.71e-02	8.47e-02	9.23e-02	9.95e-02	1.07e-01	1.16e-01	1.23e-01	1.32e-01	1.40e-01	1.48e-01	1.54e-01	1.60e-01	1.65e-01	1.68e-01	1.70e-01	1.71e-01	1.70e-01	1.67e-01	1.61e-01	1.54e-01	1.45e-01	1.35e-01	1.22e-01	1.11e-01	9.94e-02	8.74e-02	7.51e-02	6.39e-02	5.37e-02	4.62e-02	3.80e-02	3.09e-02	2.43e-02	1.76e-02	1.09e-02	3.60e-03	-3.50e-03	-1.03e-02
ENSG00000010803	7.21e-01	7.31e-01	7.34e-01	7.34e-01	7.28e-01	7.17e-01	7.01e-01	6.79e-01	6.52e-01	6.19e-01	5.82e-01	5.40e-01	4.94e-01	4.45e-01	3.91e-01	3.35e-01	2.78e-01	2.20e-01	1.63e-01	1.06e-01	5.18e-02	-9.48e-04	-5.20e-02	-1.01e-01	-1.48e-01	-1.92e-01	-2.33e-01	-2.70e-01	-3.04e-01	-3.32e-01	-3.56e-01	-3.74e-01	-3.87e-01	-3.94e-01	-3.96e-01	-3.91e-01	-3.80e-01	-3.63e-01	-3.45e-01	-3.26e-01	-3.07e-01	-2.88e-01	-2.70e-01	-2.52e-01	-2.35e-01	-2.19e-01	-2.04e-01	-1.90e-01	-1.77e-01
ENSG00000011007	-5.43e-01	-5.62e-01	-5.71e-01	-5.71e-01	-5.63e-01	-5.47e-01	-5.23e-01	-4.92e-01	-4.56e-01	-4.14e-01	-3.69e-01	-3.19e-01	-2.66e-01	-2.11e-01	-1.55e-01	-9.93e-02	-4.40e-02	8.10e-03	5.78e-02	1.04e-01	1.47e-01	1.86e-01	2.22e-01	2.55e-01	2.84e-01	3.10e-01	3.33e-01	3.53e-01	3.69e-01	3.81e-01	3.90e-01	3.97e-01	4.01e-01	4.02e-01	4.04e-01	4.04e-01	4.03e-01	4.00e-01	3.98e-01	3.96e-01	3.97e-01	3.96e-01	3.96e-01	3.95e-01	3.93e-01	3.90e-01	3.85e-01	3.79e-01	3.73e-01
ENSG00000011009	-5.55e-01	-5.36e-01	-5.07e-01	-4.68e-01	-4.20e-01	-3.65e-01	-3.04e-01	-2.38e-01	-1.69e-01	-9.72e-02	-2.40e-02	5.01e-02	1.27e-01	2.02e-01	2.74e-01	3.45e-01	4.12e-01	4.74e-01	5.31e-01	5.83e-01	6.30e-01	6.70e-01	7.06e-01	7.37e-01	7.62e-01	7.83e-01	7.99e-01	8.09e-01	8.14e-01	8.11e-01	8.05e-01	7.93e-01	7.77e-01	7.53e-01	7.29e-01	7.01e-01	6.69e-01	6.34e-01	6.00e-01	5.66e-01	5.36e-01	5.05e-01	4.76e-01	4.49e-01	4.22e-01	3.96e-01	3.69e-01	3.45e-01	3.21e-01
ENSG00000011021	-3.54e-01	-3.24e-01	-2.97e-01	-2.68e-01	-2.39e-01	-2.13e-01	-1.85e-01	-1.60e-01	-1.37e-01	-1.16e-01	-9.67e-02	-7.79e-02	-5.59e-02	-3.52e-02	-1.68e-02	2.36e-03	2.22e-02	3.94e-02	5.79e-02	7.71e-02	9.54e-02	1.11e-01	1.28e-01	1.43e-01	1.56e-01	1.67e-01	1.77e-01	1.85e-01	1.91e-01	1.92e-01	1.92e-01	1.91e-01	1.88e-01	1.81e-01	1.78e-01	1.73e-01	1.68e-01	1.60e-01	1.53e-01	1.47e-01	1.45e-01	1.40e-01	1.35e-01	1.30e-01	1.24e-01	1.16e-01	1.06e-01	9.57e-02	8.53e-02
ENSG00000011052	-1.60e-01	-1.46e-01	-1.30e-01	-1.11e-01	-8.79e-02	-6.39e-02	-3.68e-02	-8.65e-03	1.95e-02	4.88e-02	7.84e-02	1.09e-01	1.43e-01	1.76e-01	2.08e-01	2.40e-01	2.71e-01	2.99e-01	3.25e-01	3.50e-01	3.70e-01	3.86e-01	4.00e-01	4.10e-01	4.15e-01	4.16e-01	4.13e-01	4.04e-01	3.90e-01	3.69e-01	3.43e-01	3.11e-01	2.74e-01	2.29e-01	1.82e-01	1.31e-01	7.58e-02	1.81e-02	-3.81e-02	-9.15e-02	-1.38e-01	-1.82e-01	-2.19e-01	-2.51e-01	-2.76e-01	-2.95e-01	-3.08e-01	-3.14e-01	-3.15e-01
ENSG00000011105	4.48e-01	4.47e-01	4.48e-01	4.43e-01	4.32e-01	4.20e-01	4.03e-01	3.82e-01	3.62e-01	3.39e-01	3.15e-01	2.88e-01	2.53e-01	2.17e-01	1.84e-01	1.48e-01	1.11e-01	7.97e-02	4.64e-02	1.26e-02	-1.90e-02	-4.59e-02	-7.45e-02	-1.00e-01	-1.24e-01	-1.44e-01	-1.63e-01	-1.80e-01	-1.92e-01	-1.96e-01	-2.00e-01	-2.02e-01	-1.99e-01	-1.89e-01	-1.85e-01	-1.79e-01	-1.68e-01	-1.52e-01	-1.37e-01	-1.21e-01	-1.15e-01	-1.02e-01	-9.16e-02	-8.31e-02	-7.36e-02	-6.48e-02	-5.46e-02	-4.64e-02	-4.10e-02
ENSG00000011114	-2.76e-01	-2.74e-01	-2.71e-01	-2.66e-01	-2.57e-01	-2.49e-01	-2.38e-01	-2.27e-01	-2.17e-01	-2.06e-01	-1.95e-01	-1.83e-01	-1.67e-01	-1.51e-01	-1.35e-01	-1.17e-01	-9.79e-02	-7.97e-02	-5.96e-02	-3.82e-02	-1.68e-02	3.45e-03	2.52e-02	4.63e-02	6.71e-02	8.72e-02	1.07e-01	1.27e-01	1.45e-01	1.61e-01	1.78e-01	1.95e-01	2.11e-01	2.25e-01	2.44e-01	2.62e-01	2.79e-01	2.94e-01	3.10e-01	3.24e-01	3.40e-01	3.51e-01	3.61e-01	3.68e-01	3.72e-01	3.73e-01	3.69e-01	3.63e-01	3.55e-01
ENSG00000011132	-3.14e-01	-3.46e-01	-3.71e-01	-3.88e-01	-3.98e-01	-4.01e-01	-3.98e-01	-3.88e-01	-3.74e-01	-3.55e-01	-3.32e-01	-3.04e-01	-2.72e-01	-2.37e-01	-2.00e-01	-1.61e-01	-1.22e-01	-8.36e-02	-4.59e-02	-9.38e-03	2.50e-02	5.65e-02	8.70e-02	1.15e-01	1.41e-01	1.65e-01	1.86e-01	2.06e-01	2.22e-01	2.35e-01	2.47e-01	2.57e-01	2.65e-01	2.70e-01	2.77e-01	2.82e-01	2.87e-01	2.89e-01	2.92e-01	2.94e-01	2.99e-01	3.01e-01	3.03e-01	3.04e-01	3.02e-01	2.99e-01	2.93e-01	2.85e-01	2.77e-01
ENSG00000011143	-1.21e-01	-1.66e-01	-1.99e-01	-2.29e-01	-2.56e-01	-2.74e-01	-2.90e-01	-3.00e-01	-2.99e-01	-2.93e-01	-2.81e-01	-2.64e-01	-2.49e-01	-2.28e-01	-2.01e-01	-1.73e-01	-1.45e-01	-1.15e-01	-8.78e-02	-6.41e-02	-4.25e-02	-2.18e-02	-5.40e-03	9.09e-03	2.12e-02	3.11e-02	3.79e-02	4.21e-02	4.43e-02	4.54e-02	4.28e-02	3.75e-02	2.99e-02	2.24e-02	9.35e-03	-5.04e-03	-1.93e-02	-3.15e-02	-4.34e-02	-5.34e-02	-6.55e-02	-7.22e-02	-7.82e-02	-8.25e-02	-8.40e-02	-8.37e-02	-8.04e-02	-7.63e-02	-7.20e-02
ENSG00000011198	-1.84e-01	-1.39e-01	-8.99e-02	-3.76e-02	1.74e-02	7.42e-02	1.33e-01	1.93e-01	2.54e-01	3.14e-01	3.75e-01	4.36e-01	4.97e-01	5.58e-01	6.15e-01	6.72e-01	7.26e-01	7.75e-01	8.21e-01	8.63e-01	9.01e-01	9.33e-01	9.61e-01	9.85e-01	1.00e+00	1.02e+00	1.03e+00	1.04e+00	1.03e+00	1.03e+00	1.02e+00	1.00e+00	9.81e-01	9.53e-01	9.24e-01	8.92e-01	8.55e-01	8.15e-01	7.75e-01	7.34e-01	6.97e-01	6.58e-01	6.20e-01	5.82e-01	5.44e-01	5.05e-01	4.66e-01	4.28e-01	3.90e-01
ENSG00000011243	-2.03e-01	-2.04e-01	-2.07e-01	-2.09e-01	-2.09e-01	-2.11e-01	-2.13e-01	-2.16e-01	-2.22e-01	-2.29e-01	-2.37e-01	-2.47e-01	-2.53e-01	-2.60e-01	-2.68e-01	-2.75e-01	-2.80e-01	-2.86e-01	-2.88e-01	-2.87e-01	-2.85e-01	-2.82e-01	-2.76e-01	-2.69e-01	-2.62e-01	-2.53e-01	-2.44e-01	-2.34e-01	-2.24e-01	-2.15e-01	-2.04e-01	-1.93e-01	-1.80e-01	-1.69e-01	-1.53e-01	-1.36e-01	-1.18e-01	-1.03e-01	-8.56e-02	-6.91e-02	-4.92e-02	-3.35e-02	-1.77e-02	-3.19e-03	8.74e-03	1.87e-02	2.55e-02	3.10e-02	3.59e-02
ENSG00000011258	-3.96e-01	-4.28e-01	-4.50e-01	-4.63e-01	-4.68e-01	-4.64e-01	-4.53e-01	-4.35e-01	-4.11e-01	-3.81e-01	-3.46e-01	-3.06e-01	-2.62e-01	-2.16e-01	-1.69e-01	-1.20e-01	-7.27e-02	-2.79e-02	1.44e-02	5.32e-02	8.79e-02	1.18e-01	1.45e-01	1.68e-01	1.87e-01	2.01e-01	2.12e-01	2.18e-01	2.20e-01	2.16e-01	2.09e-01	1.97e-01	1.81e-01	1.59e-01	1.37e-01	1.12e-01	8.41e-02	5.46e-02	2.60e-02	-1.40e-03	-2.52e-02	-4.88e-02	-7.01e-02	-8.96e-02	-1.08e-01	-1.24e-01	-1.40e-01	-1.54e-01	-1.66e-01
ENSG00000011260	-4.24e-01	-4.02e-01	-3.79e-01	-3.56e-01	-3.32e-01	-3.08e-01	-2.83e-01	-2.59e-01	-2.35e-01	-2.12e-01	-1.89e-01	-1.66e-01	-1.41e-01	-1.17e-01	-9.36e-02	-7.00e-02	-4.65e-02	-2.49e-02	-3.63e-03	1.67e-02	3.52e-02	5.10e-02	6.58e-02	7.82e-02	8.82e-02	9.54e-02	1.00e-01	1.02e-01	1.01e-01	9.53e-02	8.74e-02	7.67e-02	6.33e-02	4.60e-02	2.95e-02	1.14e-02	-7.87e-03	-2.79e-02	-4.62e-02	-6.27e-02	-7.48e-02	-8.64e-02	-9.53e-02	-1.02e-01	-1.07e-01	-1.10e-01	-1.13e-01	-1.13e-01	-1.12e-01
ENSG00000011275	-2.84e-01	-2.87e-01	-2.94e-01	-3.04e-01	-3.17e-01	-3.34e-01	-3.54e-01	-3.78e-01	-4.07e-01	-4.40e-01	-4.77e-01	-5.18e-01	-5.61e-01	-6.07e-01	-6.56e-01	-7.05e-01	-7.54e-01	-8.02e-01	-8.47e-01	-8.87e-01	-9.23e-01	-9.54e-01	-9.79e-01	-1.00e+00	-1.01e+00	-1.02e+00	-1.03e+00	-1.02e+00	-1.01e+00	-9.94e-01	-9.71e-01	-9.41e-01	-9.05e-01	-8.64e-01	-8.17e-01	-7.66e-01	-7.12e-01	-6.57e-01	-6.02e-01	-5.49e-01	-4.96e-01	-4.47e-01	-3.99e-01	-3.54e-01	-3.11e-01	-2.72e-01	-2.36e-01	-2.01e-01	-1.69e-01
ENSG00000011295	9.81e-01	1.01e+00	1.03e+00	1.04e+00	1.06e+00	1.07e+00	1.07e+00	1.08e+00	1.07e+00	1.06e+00	1.05e+00	1.03e+00	1.02e+00	9.97e-01	9.74e-01	9.51e-01	9.28e-01	9.03e-01	8.81e-01	8.62e-01	8.44e-01	8.25e-01	8.10e-01	7.95e-01	7.80e-01	7.66e-01	7.52e-01	7.38e-01	7.23e-01	7.06e-01	6.91e-01	6.75e-01	6.59e-01	6.42e-01	6.28e-01	6.15e-01	6.02e-01	5.87e-01	5.73e-01	5.58e-01	5.47e-01	5.31e-01	5.15e-01	4.98e-01	4.77e-01	4.55e-01	4.29e-01	4.01e-01	3.72e-01
ENSG00000011304	4.35e-01	4.74e-01	5.06e-01	5.35e-01	5.62e-01	5.83e-01	6.02e-01	6.17e-01	6.26e-01	6.31e-01	6.33e-01	6.31e-01	6.32e-01	6.30e-01	6.24e-01	6.19e-01	6.14e-01	6.07e-01	6.03e-01	6.01e-01	6.00e-01	5.98e-01	5.99e-01	5.99e-01	6.00e-01	5.99e-01	5.99e-01	5.98e-01	5.96e-01	5.90e-01	5.85e-01	5.80e-01	5.74e-01	5.65e-01	5.61e-01	5.56e-01	5.50e-01	5.42e-01	5.35e-01	5.27e-01	5.24e-01	5.15e-01	5.07e-01	4.97e-01	4.84e-01	4.69e-01	4.50e-01	4.30e-01	4.08e-01
ENSG00000011332	7.24e-01	6.82e-01	6.45e-01	6.11e-01	5.79e-01	5.49e-01	5.21e-01	4.96e-01	4.74e-01	4.54e-01	4.36e-01	4.21e-01	4.07e-01	3.96e-01	3.87e-01	3.81e-01	3.76e-01	3.75e-01	3.73e-01	3.72e-01	3.71e-01	3.72e-01	3.71e-01	3.71e-01	3.70e-01	3.69e-01	3.68e-01	3.66e-01	3.63e-01	3.61e-01	3.57e-01	3.53e-01	3.48e-01	3.44e-01	3.38e-01	3.32e-01	3.26e-01	3.21e-01	3.16e-01	3.11e-01	3.04e-01	3.00e-01	2.94e-01	2.87e-01	2.81e-01	2.74e-01	2.66e-01	2.58e-01	2.48e-01
ENSG00000011347	5.35e-01	5.32e-01	5.33e-01	5.29e-01	5.18e-01	5.07e-01	4.90e-01	4.71e-01	4.54e-01	4.35e-01	4.15e-01	3.93e-01	3.62e-01	3.32e-01	3.05e-01	2.76e-01	2.45e-01	2.21e-01	1.95e-01	1.67e-01	1.41e-01	1.20e-01	9.65e-02	7.54e-02	5.62e-02	3.94e-02	2.32e-02	9.08e-03	-4.67e-04	-2.83e-03	-5.71e-03	-6.93e-03	-5.54e-03	4.80e-03	5.04e-03	7.40e-03	1.35e-02	2.53e-02	3.52e-02	4.50e-02	4.36e-02	5.00e-02	5.22e-02	5.25e-02	5.40e-02	5.45e-02	5.69e-02	5.67e-02	5.31e-02
ENSG00000011376	7.35e-02	4.39e-02	1.89e-02	-8.41e-03	-3.85e-02	-6.69e-02	-9.90e-02	-1.31e-01	-1.60e-01	-1.90e-01	-2.19e-01	-2.49e-01	-2.84e-01	-3.16e-01	-3.45e-01	-3.74e-01	-4.03e-01	-4.26e-01	-4.49e-01	-4.73e-01	-4.93e-01	-5.09e-01	-5.26e-01	-5.40e-01	-5.51e-01	-5.59e-01	-5.65e-01	-5.68e-01	-5.66e-01	-5.57e-01	-5.48e-01	-5.35e-01	-5.19e-01	-4.96e-01	-4.78e-01	-4.56e-01	-4.31e-01	-4.02e-01	-3.73e-01	-3.45e-01	-3.23e-01	-2.97e-01	-2.73e-01	-2.51e-01	-2.29e-01	-2.08e-01	-1.86e-01	-1.67e-01	-1.50e-01
ENSG00000011405	-2.28e-02	-7.10e-02	-1.18e-01	-1.63e-01	-2.07e-01	-2.52e-01	-2.96e-01	-3.40e-01	-3.85e-01	-4.30e-01	-4.76e-01	-5.20e-01	-5.65e-01	-6.09e-01	-6.50e-01	-6.90e-01	-7.27e-01	-7.60e-01	-7.88e-01	-8.12e-01	-8.31e-01	-8.43e-01	-8.51e-01	-8.53e-01	-8.50e-01	-8.41e-01	-8.26e-01	-8.05e-01	-7.79e-01	-7.47e-01	-7.10e-01	-6.69e-01	-6.23e-01	-5.73e-01	-5.20e-01	-4.65e-01	-4.09e-01	-3.54e-01	-3.02e-01	-2.53e-01	-2.06e-01	-1.65e-01	-1.27e-01	-9.29e-02	-6.36e-02	-3.86e-02	-1.82e-02	-1.16e-03	1.32e-02
ENSG00000011422	6.40e-01	6.34e-01	6.26e-01	6.16e-01	6.02e-01	5.84e-01	5.62e-01	5.37e-01	5.07e-01	4.73e-01	4.35e-01	3.93e-01	3.47e-01	2.97e-01	2.45e-01	1.91e-01	1.36e-01	8.08e-02	2.66e-02	-2.61e-02	-7.66e-02	-1.24e-01	-1.71e-01	-2.15e-01	-2.58e-01	-2.98e-01	-3.36e-01	-3.71e-01	-4.04e-01	-4.33e-01	-4.59e-01	-4.82e-01	-5.01e-01	-5.15e-01	-5.29e-01	-5.39e-01	-5.46e-01	-5.48e-01	-5.49e-01	-5.48e-01	-5.50e-01	-5.46e-01	-5.43e-01	-5.39e-01	-5.33e-01	-5.26e-01	-5.17e-01	-5.08e-01	-5.00e-01
ENSG00000011426	1.69e+00	1.69e+00	1.68e+00	1.68e+00	1.67e+00	1.66e+00	1.65e+00	1.63e+00	1.61e+00	1.58e+00	1.55e+00	1.51e+00	1.48e+00	1.44e+00	1.40e+00	1.35e+00	1.31e+00	1.26e+00	1.22e+00	1.17e+00	1.13e+00	1.09e+00	1.05e+00	1.01e+00	9.69e-01	9.27e-01	8.85e-01	8.41e-01	7.96e-01	7.46e-01	6.96e-01	6.45e-01	5.92e-01	5.34e-01	4.80e-01	4.25e-01	3.68e-01	3.09e-01	2.52e-01	1.95e-01	1.43e-01	8.86e-02	3.68e-02	-1.34e-02	-6.28e-02	-1.11e-01	-1.58e-01	-2.03e-01	-2.45e-01
ENSG00000011451	2.82e-01	3.13e-01	3.39e-01	3.56e-01	3.64e-01	3.67e-01	3.61e-01	3.48e-01	3.31e-01	3.08e-01	2.79e-01	2.44e-01	2.00e-01	1.52e-01	1.01e-01	4.63e-02	-1.16e-02	-6.71e-02	-1.24e-01	-1.80e-01	-2.34e-01	-2.83e-01	-3.32e-01	-3.77e-01	-4.19e-01	-4.57e-01	-4.92e-01	-5.22e-01	-5.47e-01	-5.62e-01	-5.74e-01	-5.81e-01	-5.82e-01	-5.73e-01	-5.68e-01	-5.58e-01	-5.43e-01	-5.22e-01	-5.00e-01	-4.78e-01	-4.64e-01	-4.43e-01	-4.25e-01	-4.07e-01	-3.89e-01	-3.71e-01	-3.51e-01	-3.34e-01	-3.18e-01
ENSG00000011454	-3.68e-01	-4.19e-01	-4.66e-01	-5.09e-01	-5.48e-01	-5.84e-01	-6.17e-01	-6.46e-01	-6.73e-01	-6.97e-01	-7.17e-01	-7.34e-01	-7.47e-01	-7.56e-01	-7.62e-01	-7.66e-01	-7.66e-01	-7.64e-01	-7.61e-01	-7.56e-01	-7.51e-01	-7.45e-01	-7.39e-01	-7.32e-01	-7.25e-01	-7.18e-01	-7.10e-01	-7.02e-01	-6.94e-01	-6.87e-01	-6.79e-01	-6.70e-01	-6.60e-01	-6.50e-01	-6.37e-01	-6.22e-01	-6.06e-01	-5.88e-01	-5.68e-01	-5.47e-01	-5.22e-01	-4.98e-01	-4.72e-01	-4.46e-01	-4.19e-01	-3.92e-01	-3.66e-01	-3.40e-01	-3.14e-01
ENSG00000011478	1.48e+00	1.52e+00	1.56e+00	1.60e+00	1.63e+00	1.67e+00	1.70e+00	1.73e+00	1.76e+00	1.79e+00	1.82e+00	1.84e+00	1.87e+00	1.89e+00	1.91e+00	1.93e+00	1.95e+00	1.96e+00	1.98e+00	1.99e+00	1.99e+00	1.99e+00	1.99e+00	1.98e+00	1.97e+00	1.95e+00	1.93e+00	1.90e+00	1.86e+00	1.80e+00	1.74e+00	1.67e+00	1.59e+00	1.49e+00	1.38e+00	1.25e+00	1.11e+00	9.49e-01	7.79e-01	5.99e-01	4.13e-01	2.21e-01	2.50e-02	-1.70e-01	-3.57e-01	-5.29e-01	-6.78e-01	-7.98e-01	-8.89e-01
ENSG00000011485	-7.58e-01	-7.79e-01	-7.99e-01	-8.19e-01	-8.39e-01	-8.59e-01	-8.79e-01	-9.00e-01	-9.21e-01	-9.42e-01	-9.64e-01	-9.84e-01	-1.00e+00	-1.02e+00	-1.04e+00	-1.05e+00	-1.06e+00	-1.07e+00	-1.07e+00	-1.07e+00	-1.07e+00	-1.06e+00	-1.05e+00	-1.04e+00	-1.02e+00	-9.92e-01	-9.64e-01	-9.32e-01	-8.96e-01	-8.57e-01	-8.14e-01	-7.67e-01	-7.16e-01	-6.65e-01	-6.08e-01	-5.50e-01	-4.90e-01	-4.32e-01	-3.76e-01	-3.22e-01	-2.68e-01	-2.20e-01	-1.75e-01	-1.33e-01	-9.45e-02	-6.01e-02	-3.01e-02	-2.76e-03	2.25e-02
ENSG00000011523	-6.08e-02	-8.97e-02	-1.03e-01	-1.05e-01	-9.83e-02	-7.85e-02	-5.06e-02	-1.28e-02	3.49e-02	8.92e-02	1.49e-01	2.14e-01	2.79e-01	3.46e-01	4.14e-01	4.80e-01	5.42e-01	6.00e-01	6.52e-01	6.97e-01	7.35e-01	7.67e-01	7.92e-01	8.11e-01	8.23e-01	8.28e-01	8.27e-01	8.19e-01	8.02e-01	7.78e-01	7.45e-01	7.03e-01	6.52e-01	5.92e-01	5.23e-01	4.45e-01	3.59e-01	2.67e-01	1.73e-01	7.91e-02	-1.44e-02	-1.02e-01	-1.86e-01	-2.62e-01	-3.29e-01	-3.85e-01	-4.28e-01	-4.60e-01	-4.84e-01
ENSG00000011566	-1.86e-01	-2.27e-01	-2.66e-01	-3.01e-01	-3.34e-01	-3.66e-01	-3.95e-01	-4.23e-01	-4.49e-01	-4.74e-01	-4.97e-01	-5.18e-01	-5.36e-01	-5.52e-01	-5.65e-01	-5.75e-01	-5.83e-01	-5.87e-01	-5.88e-01	-5.87e-01	-5.83e-01	-5.76e-01	-5.67e-01	-5.55e-01	-5.42e-01	-5.26e-01	-5.07e-01	-4.87e-01	-4.64e-01	-4.40e-01	-4.13e-01	-3.84e-01	-3.53e-01	-3.21e-01	-2.85e-01	-2.48e-01	-2.09e-01	-1.71e-01	-1.34e-01	-9.73e-02	-6.05e-02	-2.74e-02	4.31e-03	3.38e-02	6.03e-02	8.41e-02	1.05e-01	1.23e-01	1.40e-01
ENSG00000011638	7.40e-01	7.16e-01	6.91e-01	6.67e-01	6.42e-01	6.14e-01	5.86e-01	5.56e-01	5.22e-01	4.87e-01	4.50e-01	4.10e-01	3.70e-01	3.28e-01	2.85e-01	2.42e-01	1.99e-01	1.57e-01	1.17e-01	7.99e-02	4.48e-02	1.20e-02	-1.87e-02	-4.74e-02	-7.41e-02	-9.89e-02	-1.22e-01	-1.43e-01	-1.62e-01	-1.78e-01	-1.93e-01	-2.05e-01	-2.16e-01	-2.23e-01	-2.28e-01	-2.32e-01	-2.34e-01	-2.35e-01	-2.35e-01	-2.35e-01	-2.36e-01	-2.36e-01	-2.38e-01	-2.41e-01	-2.45e-01	-2.50e-01	-2.56e-01	-2.63e-01	-2.72e-01
ENSG00000012048	1.14e+00	1.06e+00	9.90e-01	9.21e-01	8.55e-01	7.91e-01	7.29e-01	6.69e-01	6.10e-01	5.53e-01	4.99e-01	4.48e-01	4.01e-01	3.56e-01	3.14e-01	2.76e-01	2.40e-01	2.05e-01	1.71e-01	1.39e-01	1.06e-01	7.17e-02	3.72e-02	1.38e-03	-3.60e-02	-7.53e-02	-1.17e-01	-1.61e-01	-2.07e-01	-2.57e-01	-3.10e-01	-3.66e-01	-4.25e-01	-4.87e-01	-5.53e-01	-6.19e-01	-6.86e-01	-7.49e-01	-8.09e-01	-8.64e-01	-9.15e-01	-9.55e-01	-9.88e-01	-1.01e+00	-1.02e+00	-1.02e+00	-1.01e+00	-9.90e-01	-9.64e-01
ENSG00000012061	9.72e-01	1.04e+00	1.09e+00	1.13e+00	1.17e+00	1.21e+00	1.23e+00	1.26e+00	1.27e+00	1.28e+00	1.28e+00	1.28e+00	1.28e+00	1.27e+00	1.26e+00	1.25e+00	1.24e+00	1.22e+00	1.21e+00	1.20e+00	1.18e+00	1.17e+00	1.15e+00	1.13e+00	1.12e+00	1.09e+00	1.07e+00	1.04e+00	1.01e+00	9.66e-01	9.23e-01	8.75e-01	8.22e-01	7.62e-01	7.01e-01	6.35e-01	5.64e-01	4.89e-01	4.13e-01	3.38e-01	2.68e-01	1.97e-01	1.31e-01	6.80e-02	9.08e-03	-4.49e-02	-9.43e-02	-1.38e-01	-1.76e-01
ENSG00000012124	1.94e+00	1.84e+00	1.75e+00	1.65e+00	1.56e+00	1.47e+00	1.37e+00	1.28e+00	1.19e+00	1.10e+00	1.01e+00	9.29e-01	8.43e-01	7.61e-01	6.84e-01	6.09e-01	5.37e-01	4.73e-01	4.09e-01	3.45e-01	2.85e-01	2.31e-01	1.77e-01	1.27e-01	8.13e-02	4.08e-02	3.83e-03	-2.76e-02	-5.07e-02	-6.23e-02	-7.03e-02	-7.24e-02	-6.78e-02	-5.03e-02	-4.03e-02	-2.62e-02	-7.53e-03	1.68e-02	3.81e-02	5.74e-02	6.38e-02	7.54e-02	8.06e-02	8.15e-02	8.09e-02	7.69e-02	7.22e-02	6.28e-02	4.82e-02
ENSG00000012171	1.45e+00	1.52e+00	1.58e+00	1.63e+00	1.66e+00	1.68e+00	1.69e+00	1.69e+00	1.67e+00	1.65e+00	1.61e+00	1.57e+00	1.51e+00	1.45e+00	1.37e+00	1.29e+00	1.20e+00	1.10e+00	1.01e+00	9.08e-01	8.09e-01	7.10e-01	6.12e-01	5.12e-01	4.12e-01	3.12e-01	2.12e-01	1.13e-01	1.44e-02	-8.09e-02	-1.74e-01	-2.62e-01	-3.46e-01	-4.21e-01	-4.93e-01	-5.57e-01	-6.13e-01	-6.60e-01	-7.01e-01	-7.35e-01	-7.70e-01	-7.93e-01	-8.10e-01	-8.20e-01	-8.21e-01	-8.14e-01	-7.97e-01	-7.74e-01	-7.48e-01
ENSG00000012174	-1.58e-01	-2.03e-01	-2.41e-01	-2.81e-01	-3.22e-01	-3.61e-01	-4.03e-01	-4.43e-01	-4.79e-01	-5.14e-01	-5.47e-01	-5.79e-01	-6.16e-01	-6.49e-01	-6.77e-01	-7.04e-01	-7.30e-01	-7.48e-01	-7.67e-01	-7.86e-01	-8.01e-01	-8.11e-01	-8.21e-01	-8.28e-01	-8.31e-01	-8.30e-01	-8.26e-01	-8.19e-01	-8.06e-01	-7.86e-01	-7.64e-01	-7.39e-01	-7.10e-01	-6.73e-01	-6.42e-01	-6.07e-01	-5.69e-01	-5.27e-01	-4.87e-01	-4.49e-01	-4.16e-01	-3.82e-01	-3.50e-01	-3.21e-01	-2.93e-01	-2.67e-01	-2.42e-01	-2.20e-01	-2.00e-01
ENSG00000012211	2.26e-01	2.14e-01	2.01e-01	1.85e-01	1.65e-01	1.43e-01	1.15e-01	8.48e-02	5.27e-02	1.71e-02	-2.11e-02	-6.25e-02	-1.11e-01	-1.61e-01	-2.12e-01	-2.65e-01	-3.19e-01	-3.71e-01	-4.23e-01	-4.75e-01	-5.25e-01	-5.70e-01	-6.17e-01	-6.61e-01	-7.02e-01	-7.40e-01	-7.76e-01	-8.10e-01	-8.38e-01	-8.58e-01	-8.76e-01	-8.91e-01	-9.01e-01	-9.01e-01	-9.08e-01	-9.10e-01	-9.06e-01	-8.95e-01	-8.83e-01	-8.70e-01	-8.64e-01	-8.48e-01	-8.35e-01	-8.20e-01	-8.02e-01	-7.83e-01	-7.60e-01	-7.38e-01	-7.17e-01
ENSG00000012232	-1.47e-01	-1.61e-01	-1.68e-01	-1.77e-01	-1.87e-01	-1.94e-01	-2.04e-01	-2.11e-01	-2.16e-01	-2.20e-01	-2.21e-01	-2.22e-01	-2.27e-01	-2.28e-01	-2.27e-01	-2.25e-01	-2.22e-01	-2.16e-01	-2.10e-01	-2.05e-01	-2.00e-01	-1.92e-01	-1.86e-01	-1.80e-01	-1.73e-01	-1.65e-01	-1.58e-01	-1.51e-01	-1.43e-01	-1.34e-01	-1.25e-01	-1.16e-01	-1.07e-01	-9.52e-02	-8.66e-02	-7.74e-02	-6.72e-02	-5.52e-02	-4.35e-02	-3.18e-02	-2.33e-02	-1.28e-02	-3.82e-03	4.08e-03	1.16e-02	1.79e-02	2.39e-02	2.83e-02	3.11e-02
ENSG00000012660	7.64e-01	7.15e-01	6.64e-01	6.17e-01	5.72e-01	5.26e-01	4.81e-01	4.35e-01	3.86e-01	3.37e-01	2.86e-01	2.34e-01	1.85e-01	1.36e-01	8.45e-02	3.50e-02	-1.21e-02	-5.90e-02	-1.01e-01	-1.39e-01	-1.73e-01	-2.06e-01	-2.32e-01	-2.56e-01	-2.77e-01	-2.94e-01	-3.08e-01	-3.18e-01	-3.25e-01	-3.30e-01	-3.31e-01	-3.28e-01	-3.21e-01	-3.13e-01	-2.97e-01	-2.80e-01	-2.61e-01	-2.43e-01	-2.26e-01	-2.09e-01	-1.91e-01	-1.78e-01	-1.67e-01	-1.59e-01	-1.55e-01	-1.54e-01	-1.58e-01	-1.65e-01	-1.73e-01
ENSG00000012822	-9.92e-01	-9.38e-01	-8.76e-01	-8.05e-01	-7.27e-01	-6.46e-01	-5.60e-01	-4.72e-01	-3.84e-01	-2.96e-01	-2.08e-01	-1.22e-01	-3.35e-02	5.17e-02	1.32e-01	2.10e-01	2.85e-01	3.52e-01	4.15e-01	4.73e-01	5.25e-01	5.71e-01	6.12e-01	6.49e-01	6.81e-01	7.07e-01	7.29e-01	7.47e-01	7.59e-01	7.64e-01	7.65e-01	7.62e-01	7.55e-01	7.41e-01	7.29e-01	7.13e-01	6.94e-01	6.71e-01	6.48e-01	6.26e-01	6.08e-01	5.86e-01	5.66e-01	5.46e-01	5.23e-01	5.00e-01	4.75e-01	4.50e-01	4.24e-01
ENSG00000012963	4.91e-01	4.40e-01	4.01e-01	3.71e-01	3.51e-01	3.42e-01	3.42e-01	3.51e-01	3.71e-01	3.99e-01	4.35e-01	4.77e-01	5.22e-01	5.72e-01	6.24e-01	6.77e-01	7.29e-01	7.79e-01	8.25e-01	8.65e-01	9.01e-01	9.32e-01	9.59e-01	9.80e-01	9.98e-01	1.01e+00	1.02e+00	1.02e+00	1.02e+00	1.01e+00	9.95e-01	9.76e-01	9.51e-01	9.21e-01	8.87e-01	8.49e-01	8.07e-01	7.62e-01	7.17e-01	6.72e-01	6.28e-01	5.85e-01	5.43e-01	5.01e-01	4.61e-01	4.22e-01	3.85e-01	3.49e-01	3.14e-01
ENSG00000012983	-4.64e-01	-4.94e-01	-5.23e-01	-5.51e-01	-5.77e-01	-6.04e-01	-6.30e-01	-6.56e-01	-6.84e-01	-7.12e-01	-7.40e-01	-7.68e-01	-7.94e-01	-8.20e-01	-8.45e-01	-8.68e-01	-8.87e-01	-9.05e-01	-9.19e-01	-9.28e-01	-9.33e-01	-9.35e-01	-9.32e-01	-9.26e-01	-9.16e-01	-9.02e-01	-8.85e-01	-8.64e-01	-8.40e-01	-8.13e-01	-7.82e-01	-7.48e-01	-7.10e-01	-6.71e-01	-6.26e-01	-5.80e-01	-5.33e-01	-4.86e-01	-4.40e-01	-3.95e-01	-3.49e-01	-3.08e-01	-2.68e-01	-2.30e-01	-1.95e-01	-1.63e-01	-1.35e-01	-1.08e-01	-8.31e-02
ENSG00000013275	5.76e-01	6.89e-01	7.78e-01	8.51e-01	9.10e-01	9.55e-01	9.90e-01	1.01e+00	1.03e+00	1.03e+00	1.02e+00	1.01e+00	9.91e-01	9.66e-01	9.35e-01	9.00e-01	8.64e-01	8.24e-01	7.87e-01	7.53e-01	7.20e-01	6.89e-01	6.60e-01	6.34e-01	6.08e-01	5.83e-01	5.61e-01	5.39e-01	5.18e-01	4.96e-01	4.76e-01	4.58e-01	4.41e-01	4.24e-01	4.12e-01	4.02e-01	3.93e-01	3.84e-01	3.76e-01	3.69e-01	3.66e-01	3.60e-01	3.54e-01	3.49e-01	3.41e-01	3.33e-01	3.22e-01	3.11e-01	2.99e-01
ENSG00000013288	8.15e-02	1.44e-01	1.95e-01	2.37e-01	2.72e-01	2.98e-01	3.17e-01	3.29e-01	3.34e-01	3.34e-01	3.27e-01	3.16e-01	3.01e-01	2.82e-01	2.60e-01	2.36e-01	2.10e-01	1.84e-01	1.59e-01	1.36e-01	1.14e-01	9.29e-02	7.33e-02	5.45e-02	3.63e-02	1.86e-02	1.45e-03	-1.54e-02	-3.23e-02	-4.93e-02	-6.57e-02	-8.17e-02	-9.72e-02	-1.13e-01	-1.26e-01	-1.39e-01	-1.51e-01	-1.62e-01	-1.73e-01	-1.82e-01	-1.91e-01	-2.00e-01	-2.09e-01	-2.18e-01	-2.28e-01	-2.38e-01	-2.49e-01	-2.61e-01	-2.73e-01
ENSG00000013306	3.70e-01	4.53e-01	5.18e-01	5.70e-01	6.10e-01	6.37e-01	6.55e-01	6.63e-01	6.60e-01	6.47e-01	6.26e-01	5.96e-01	5.61e-01	5.18e-01	4.68e-01	4.13e-01	3.55e-01	2.94e-01	2.34e-01	1.77e-01	1.22e-01	6.77e-02	1.69e-02	-3.20e-02	-7.87e-02	-1.23e-01	-1.65e-01	-2.04e-01	-2.41e-01	-2.76e-01	-3.06e-01	-3.33e-01	-3.56e-01	-3.75e-01	-3.90e-01	-4.00e-01	-4.07e-01	-4.12e-01	-4.16e-01	-4.18e-01	-4.19e-01	-4.21e-01	-4.23e-01	-4.25e-01	-4.28e-01	-4.32e-01	-4.38e-01	-4.43e-01	-4.49e-01
ENSG00000013364	-1.85e-01	-2.71e-01	-3.53e-01	-4.32e-01	-5.08e-01	-5.81e-01	-6.52e-01	-7.20e-01	-7.85e-01	-8.48e-01	-9.07e-01	-9.62e-01	-1.01e+00	-1.06e+00	-1.10e+00	-1.14e+00	-1.17e+00	-1.20e+00	-1.22e+00	-1.24e+00	-1.26e+00	-1.27e+00	-1.27e+00	-1.28e+00	-1.28e+00	-1.27e+00	-1.26e+00	-1.25e+00	-1.23e+00	-1.21e+00	-1.19e+00	-1.16e+00	-1.13e+00	-1.09e+00	-1.05e+00	-1.01e+00	-9.69e-01	-9.24e-01	-8.78e-01	-8.32e-01	-7.84e-01	-7.38e-01	-6.92e-01	-6.47e-01	-6.02e-01	-5.59e-01	-5.18e-01	-4.78e-01	-4.39e-01
ENSG00000013374	-6.21e-01	-5.90e-01	-5.57e-01	-5.20e-01	-4.81e-01	-4.42e-01	-4.00e-01	-3.58e-01	-3.17e-01	-2.75e-01	-2.33e-01	-1.92e-01	-1.47e-01	-1.04e-01	-6.20e-02	-2.05e-02	2.04e-02	5.76e-02	9.37e-02	1.28e-01	1.59e-01	1.86e-01	2.12e-01	2.35e-01	2.54e-01	2.69e-01	2.82e-01	2.91e-01	2.96e-01	2.96e-01	2.93e-01	2.87e-01	2.78e-01	2.63e-01	2.50e-01	2.34e-01	2.17e-01	1.97e-01	1.78e-01	1.59e-01	1.45e-01	1.28e-01	1.13e-01	9.86e-02	8.32e-02	6.78e-02	5.11e-02	3.46e-02	1.89e-02
ENSG00000013375	-2.52e-01	-2.49e-01	-2.42e-01	-2.28e-01	-2.07e-01	-1.84e-01	-1.55e-01	-1.23e-01	-9.09e-02	-5.63e-02	-2.04e-02	1.73e-02	6.05e-02	1.04e-01	1.45e-01	1.88e-01	2.31e-01	2.70e-01	3.09e-01	3.47e-01	3.82e-01	4.12e-01	4.43e-01	4.70e-01	4.94e-01	5.15e-01	5.34e-01	5.50e-01	5.62e-01	5.68e-01	5.74e-01	5.77e-01	5.77e-01	5.72e-01	5.71e-01	5.67e-01	5.62e-01	5.54e-01	5.46e-01	5.39e-01	5.35e-01	5.27e-01	5.19e-01	5.11e-01	5.00e-01	4.87e-01	4.71e-01	4.54e-01	4.37e-01
ENSG00000013392	2.13e-01	2.93e-01	3.67e-01	4.36e-01	5.00e-01	5.59e-01	6.16e-01	6.68e-01	7.17e-01	7.64e-01	8.07e-01	8.48e-01	8.89e-01	9.28e-01	9.63e-01	9.98e-01	1.03e+00	1.06e+00	1.09e+00	1.11e+00	1.14e+00	1.15e+00	1.17e+00	1.18e+00	1.19e+00	1.20e+00	1.20e+00	1.19e+00	1.19e+00	1.17e+00	1.15e+00	1.13e+00	1.10e+00	1.07e+00	1.03e+00	9.95e-01	9.52e-01	9.06e-01	8.59e-01	8.13e-01	7.70e-01	7.26e-01	6.83e-01	6.41e-01	6.01e-01	5.61e-01	5.22e-01	4.85e-01	4.48e-01
ENSG00000013441	3.31e-01	3.88e-01	4.36e-01	4.79e-01	5.17e-01	5.48e-01	5.76e-01	5.97e-01	6.12e-01	6.22e-01	6.28e-01	6.29e-01	6.32e-01	6.31e-01	6.26e-01	6.21e-01	6.15e-01	6.07e-01	6.00e-01	5.96e-01	5.92e-01	5.86e-01	5.81e-01	5.76e-01	5.70e-01	5.62e-01	5.53e-01	5.42e-01	5.29e-01	5.11e-01	4.93e-01	4.72e-01	4.50e-01	4.23e-01	4.00e-01	3.76e-01	3.50e-01	3.23e-01	2.97e-01	2.73e-01	2.55e-01	2.35e-01	2.18e-01	2.03e-01	1.88e-01	1.74e-01	1.60e-01	1.48e-01	1.38e-01
ENSG00000013503	-4.30e-01	-4.09e-01	-3.90e-01	-3.75e-01	-3.64e-01	-3.55e-01	-3.50e-01	-3.48e-01	-3.49e-01	-3.51e-01	-3.56e-01	-3.63e-01	-3.72e-01	-3.82e-01	-3.92e-01	-4.03e-01	-4.14e-01	-4.24e-01	-4.34e-01	-4.44e-01	-4.53e-01	-4.62e-01	-4.71e-01	-4.80e-01	-4.89e-01	-4.98e-01	-5.08e-01	-5.18e-01	-5.29e-01	-5.39e-01	-5.50e-01	-5.61e-01	-5.72e-01	-5.81e-01	-5.91e-01	-5.98e-01	-6.03e-01	-6.05e-01	-6.04e-01	-6.00e-01	-5.93e-01	-5.82e-01	-5.69e-01	-5.53e-01	-5.35e-01	-5.14e-01	-4.90e-01	-4.66e-01	-4.40e-01
ENSG00000013561	-7.60e-01	-8.36e-01	-9.04e-01	-9.62e-01	-1.01e+00	-1.05e+00	-1.08e+00	-1.09e+00	-1.10e+00	-1.10e+00	-1.10e+00	-1.08e+00	-1.06e+00	-1.02e+00	-9.89e-01	-9.49e-01	-9.06e-01	-8.64e-01	-8.21e-01	-7.78e-01	-7.37e-01	-6.99e-01	-6.61e-01	-6.25e-01	-5.90e-01	-5.57e-01	-5.26e-01	-4.95e-01	-4.67e-01	-4.42e-01	-4.17e-01	-3.93e-01	-3.69e-01	-3.48e-01	-3.23e-01	-2.99e-01	-2.75e-01	-2.52e-01	-2.28e-01	-2.05e-01	-1.78e-01	-1.55e-01	-1.31e-01	-1.08e-01	-8.66e-02	-6.72e-02	-5.05e-02	-3.48e-02	-1.94e-02
ENSG00000013563	4.60e-01	4.89e-01	5.17e-01	5.43e-01	5.67e-01	5.89e-01	6.09e-01	6.28e-01	6.44e-01	6.58e-01	6.71e-01	6.83e-01	6.95e-01	7.06e-01	7.17e-01	7.28e-01	7.39e-01	7.50e-01	7.63e-01	7.76e-01	7.89e-01	8.02e-01	8.16e-01	8.29e-01	8.42e-01	8.54e-01	8.66e-01	8.78e-01	8.88e-01	8.97e-01	9.05e-01	9.13e-01	9.19e-01	9.24e-01	9.31e-01	9.37e-01	9.41e-01	9.43e-01	9.43e-01	9.41e-01	9.38e-01	9.29e-01	9.17e-01	9.01e-01	8.80e-01	8.53e-01	8.21e-01	7.83e-01	7.41e-01
ENSG00000013573	-7.93e-01	-7.49e-01	-7.12e-01	-6.77e-01	-6.45e-01	-6.17e-01	-5.91e-01	-5.68e-01	-5.50e-01	-5.35e-01	-5.22e-01	-5.11e-01	-4.99e-01	-4.88e-01	-4.81e-01	-4.74e-01	-4.66e-01	-4.63e-01	-4.59e-01	-4.55e-01	-4.53e-01	-4.54e-01	-4.56e-01	-4.61e-01	-4.69e-01	-4.80e-01	-4.95e-01	-5.13e-01	-5.36e-01	-5.65e-01	-5.98e-01	-6.34e-01	-6.76e-01	-7.24e-01	-7.70e-01	-8.19e-01	-8.68e-01	-9.18e-01	-9.63e-01	-1.00e+00	-1.03e+00	-1.06e+00	-1.07e+00	-1.07e+00	-1.07e+00	-1.06e+00	-1.04e+00	-1.01e+00	-9.79e-01
ENSG00000013583	-2.92e-01	-2.81e-01	-2.58e-01	-2.32e-01	-2.03e-01	-1.67e-01	-1.29e-01	-8.57e-02	-3.71e-02	1.42e-02	6.82e-02	1.23e-01	1.77e-01	2.32e-01	2.87e-01	3.41e-01	3.91e-01	4.39e-01	4.81e-01	5.17e-01	5.48e-01	5.74e-01	5.95e-01	6.10e-01	6.20e-01	6.24e-01	6.22e-01	6.14e-01	5.99e-01	5.78e-01	5.49e-01	5.13e-01	4.70e-01	4.19e-01	3.60e-01	2.94e-01	2.23e-01	1.48e-01	7.18e-02	-3.44e-03	-7.88e-02	-1.48e-01	-2.15e-01	-2.76e-01	-3.29e-01	-3.75e-01	-4.11e-01	-4.40e-01	-4.63e-01
ENSG00000013619	-5.02e-01	-5.57e-01	-6.07e-01	-6.58e-01	-7.08e-01	-7.58e-01	-8.08e-01	-8.58e-01	-9.05e-01	-9.52e-01	-9.97e-01	-1.04e+00	-1.09e+00	-1.13e+00	-1.17e+00	-1.20e+00	-1.23e+00	-1.25e+00	-1.27e+00	-1.28e+00	-1.28e+00	-1.27e+00	-1.26e+00	-1.23e+00	-1.20e+00	-1.16e+00	-1.11e+00	-1.06e+00	-9.92e-01	-9.21e-01	-8.45e-01	-7.64e-01	-6.79e-01	-5.91e-01	-5.02e-01	-4.12e-01	-3.23e-01	-2.36e-01	-1.53e-01	-7.46e-02	-3.87e-04	6.85e-02	1.33e-01	1.93e-01	2.49e-01	3.00e-01	3.47e-01	3.90e-01	4.31e-01
ENSG00000013810	2.30e+00	2.32e+00	2.33e+00	2.34e+00	2.35e+00	2.35e+00	2.36e+00	2.35e+00	2.35e+00	2.33e+00	2.32e+00	2.30e+00	2.28e+00	2.26e+00	2.24e+00	2.21e+00	2.19e+00	2.16e+00	2.13e+00	2.10e+00	2.08e+00	2.05e+00	2.02e+00	1.98e+00	1.95e+00	1.91e+00	1.87e+00	1.82e+00	1.77e+00	1.71e+00	1.64e+00	1.57e+00	1.49e+00	1.40e+00	1.31e+00	1.21e+00	1.10e+00	9.80e-01	8.60e-01	7.39e-01	6.18e-01	5.00e-01	3.86e-01	2.79e-01	1.82e-01	9.89e-02	3.14e-02	-2.06e-02	-5.86e-02
ENSG00000014123	-1.08e+00	-1.06e+00	-1.05e+00	-1.02e+00	-9.96e-01	-9.66e-01	-9.33e-01	-8.97e-01	-8.59e-01	-8.19e-01	-7.77e-01	-7.33e-01	-6.88e-01	-6.41e-01	-5.94e-01	-5.47e-01	-5.00e-01	-4.54e-01	-4.10e-01	-3.66e-01	-3.24e-01	-2.85e-01	-2.46e-01	-2.09e-01	-1.73e-01	-1.39e-01	-1.06e-01	-7.49e-02	-4.52e-02	-1.79e-02	9.03e-03	3.51e-02	6.04e-02	8.34e-02	1.09e-01	1.33e-01	1.57e-01	1.78e-01	1.99e-01	2.18e-01	2.37e-01	2.52e-01	2.66e-01	2.76e-01	2.83e-01	2.86e-01	2.85e-01	2.82e-01	2.76e-01
ENSG00000014138	3.96e-01	4.14e-01	4.30e-01	4.42e-01	4.50e-01	4.54e-01	4.55e-01	4.52e-01	4.46e-01	4.38e-01	4.26e-01	4.13e-01	3.96e-01	3.78e-01	3.59e-01	3.40e-01	3.20e-01	3.01e-01	2.82e-01	2.64e-01	2.47e-01	2.31e-01	2.15e-01	2.00e-01	1.85e-01	1.70e-01	1.55e-01	1.41e-01	1.26e-01	1.12e-01	9.75e-02	8.32e-02	6.92e-02	5.65e-02	4.27e-02	3.01e-02	1.89e-02	9.62e-03	1.11e-03	-6.46e-03	-1.51e-02	-2.17e-02	-2.85e-02	-3.52e-02	-4.14e-02	-4.75e-02	-5.32e-02	-5.92e-02	-6.59e-02
ENSG00000014164	2.70e-01	2.74e-01	2.76e-01	2.74e-01	2.67e-01	2.58e-01	2.44e-01	2.26e-01	2.06e-01	1.82e-01	1.55e-01	1.25e-01	8.96e-02	5.25e-02	1.51e-02	-2.38e-02	-6.33e-02	-9.95e-02	-1.35e-01	-1.68e-01	-1.98e-01	-2.24e-01	-2.48e-01	-2.68e-01	-2.84e-01	-2.97e-01	-3.06e-01	-3.11e-01	-3.11e-01	-3.06e-01	-2.97e-01	-2.84e-01	-2.68e-01	-2.46e-01	-2.24e-01	-2.00e-01	-1.74e-01	-1.46e-01	-1.19e-01	-9.38e-02	-7.40e-02	-5.44e-02	-3.84e-02	-2.56e-02	-1.55e-02	-8.53e-03	-4.02e-03	-2.81e-03	-4.65e-03
ENSG00000014216	-2.25e-01	-2.46e-01	-2.64e-01	-2.77e-01	-2.85e-01	-2.91e-01	-2.94e-01	-2.94e-01	-2.94e-01	-2.91e-01	-2.88e-01	-2.82e-01	-2.71e-01	-2.59e-01	-2.47e-01	-2.33e-01	-2.17e-01	-2.02e-01	-1.85e-01	-1.68e-01	-1.51e-01	-1.35e-01	-1.19e-01	-1.03e-01	-8.93e-02	-7.66e-02	-6.47e-02	-5.43e-02	-4.62e-02	-4.11e-02	-3.65e-02	-3.30e-02	-3.08e-02	-3.16e-02	-2.91e-02	-2.74e-02	-2.69e-02	-2.81e-02	-2.85e-02	-2.91e-02	-2.63e-02	-2.70e-02	-2.73e-02	-2.84e-02	-3.17e-02	-3.65e-02	-4.39e-02	-5.23e-02	-6.12e-02
ENSG00000014641	1.40e-01	1.07e-01	7.68e-02	5.11e-02	2.97e-02	9.49e-03	-6.62e-03	-2.11e-02	-3.50e-02	-4.69e-02	-5.72e-02	-6.54e-02	-6.84e-02	-6.99e-02	-7.06e-02	-6.84e-02	-6.36e-02	-5.88e-02	-5.13e-02	-4.17e-02	-3.15e-02	-2.17e-02	-9.90e-03	1.78e-03	1.35e-02	2.51e-02	3.70e-02	4.87e-02	5.93e-02	6.82e-02	7.79e-02	8.77e-02	9.76e-02	1.05e-01	1.18e-01	1.30e-01	1.43e-01	1.53e-01	1.65e-01	1.75e-01	1.89e-01	1.99e-01	2.08e-01	2.16e-01	2.21e-01	2.24e-01	2.24e-01	2.22e-01	2.19e-01
ENSG00000014824	-1.73e-01	-2.04e-01	-2.28e-01	-2.47e-01	-2.61e-01	-2.71e-01	-2.76e-01	-2.76e-01	-2.71e-01	-2.62e-01	-2.49e-01	-2.32e-01	-2.12e-01	-1.90e-01	-1.64e-01	-1.37e-01	-1.09e-01	-8.05e-02	-5.32e-02	-2.74e-02	-3.35e-03	1.89e-02	3.94e-02	5.80e-02	7.47e-02	8.94e-02	1.02e-01	1.13e-01	1.21e-01	1.28e-01	1.32e-01	1.34e-01	1.35e-01	1.34e-01	1.33e-01	1.32e-01	1.29e-01	1.27e-01	1.26e-01	1.25e-01	1.26e-01	1.26e-01	1.27e-01	1.28e-01	1.29e-01	1.30e-01	1.30e-01	1.30e-01	1.29e-01
ENSG00000014919	-6.99e-01	-7.42e-01	-7.75e-01	-8.01e-01	-8.19e-01	-8.28e-01	-8.31e-01	-8.26e-01	-8.14e-01	-7.95e-01	-7.70e-01	-7.40e-01	-7.05e-01	-6.67e-01	-6.26e-01	-5.84e-01	-5.41e-01	-4.99e-01	-4.59e-01	-4.22e-01	-3.88e-01	-3.57e-01	-3.28e-01	-3.02e-01	-2.79e-01	-2.59e-01	-2.42e-01	-2.27e-01	-2.16e-01	-2.08e-01	-2.03e-01	-1.99e-01	-1.98e-01	-2.00e-01	-2.01e-01	-2.02e-01	-2.04e-01	-2.05e-01	-2.04e-01	-2.01e-01	-1.95e-01	-1.86e-01	-1.76e-01	-1.63e-01	-1.48e-01	-1.32e-01	-1.16e-01	-9.79e-02	-7.89e-02
ENSG00000015133	6.18e-01	6.03e-01	5.94e-01	5.79e-01	5.58e-01	5.38e-01	5.11e-01	4.84e-01	4.59e-01	4.33e-01	4.07e-01	3.79e-01	3.41e-01	3.05e-01	2.73e-01	2.38e-01	2.02e-01	1.73e-01	1.41e-01	1.06e-01	7.33e-02	4.56e-02	1.34e-02	-1.62e-02	-4.42e-02	-6.98e-02	-9.56e-02	-1.19e-01	-1.38e-01	-1.48e-01	-1.59e-01	-1.68e-01	-1.75e-01	-1.70e-01	-1.80e-01	-1.87e-01	-1.89e-01	-1.83e-01	-1.79e-01	-1.75e-01	-1.86e-01	-1.85e-01	-1.89e-01	-1.95e-01	-1.97e-01	-2.00e-01	-1.99e-01	-2.00e-01	-2.05e-01
ENSG00000015153	-2.38e-01	-2.47e-01	-2.50e-01	-2.45e-01	-2.32e-01	-2.14e-01	-1.90e-01	-1.61e-01	-1.30e-01	-9.52e-02	-5.76e-02	-1.72e-02	2.86e-02	7.52e-02	1.21e-01	1.68e-01	2.15e-01	2.59e-01	3.01e-01	3.42e-01	3.79e-01	4.12e-01	4.44e-01	4.73e-01	4.99e-01	5.21e-01	5.41e-01	5.58e-01	5.71e-01	5.79e-01	5.85e-01	5.89e-01	5.90e-01	5.86e-01	5.86e-01	5.83e-01	5.79e-01	5.72e-01	5.66e-01	5.59e-01	5.57e-01	5.51e-01	5.45e-01	5.38e-01	5.30e-01	5.19e-01	5.06e-01	4.92e-01	4.78e-01
ENSG00000015171	2.75e-01	2.16e-01	1.61e-01	1.11e-01	6.80e-02	2.87e-02	-3.94e-03	-3.15e-02	-5.46e-02	-7.16e-02	-8.28e-02	-8.76e-02	-8.39e-02	-7.47e-02	-6.12e-02	-4.24e-02	-1.89e-02	5.82e-03	3.37e-02	6.38e-02	9.49e-02	1.26e-01	1.60e-01	1.95e-01	2.31e-01	2.69e-01	3.08e-01	3.49e-01	3.91e-01	4.33e-01	4.78e-01	5.24e-01	5.71e-01	6.17e-01	6.68e-01	7.20e-01	7.70e-01	8.18e-01	8.64e-01	9.05e-01	9.46e-01	9.78e-01	1.01e+00	1.03e+00	1.05e+00	1.06e+00	1.06e+00	1.06e+00	1.06e+00
ENSG00000015475	6.36e-01	5.79e-01	5.21e-01	4.65e-01	4.11e-01	3.56e-01	3.02e-01	2.47e-01	1.89e-01	1.31e-01	7.10e-02	1.05e-02	-4.72e-02	-1.06e-01	-1.66e-01	-2.26e-01	-2.83e-01	-3.42e-01	-3.98e-01	-4.51e-01	-5.03e-01	-5.55e-01	-6.05e-01	-6.53e-01	-7.01e-01	-7.49e-01	-7.95e-01	-8.40e-01	-8.85e-01	-9.29e-01	-9.72e-01	-1.01e+00	-1.05e+00	-1.09e+00	-1.12e+00	-1.14e+00	-1.16e+00	-1.18e+00	-1.19e+00	-1.20e+00	-1.19e+00	-1.19e+00	-1.17e+00	-1.16e+00	-1.14e+00	-1.11e+00	-1.08e+00	-1.05e+00	-1.01e+00
ENSG00000015479	-2.51e-01	-2.37e-01	-2.30e-01	-2.23e-01	-2.18e-01	-2.17e-01	-2.18e-01	-2.23e-01	-2.33e-01	-2.46e-01	-2.63e-01	-2.82e-01	-3.00e-01	-3.20e-01	-3.43e-01	-3.65e-01	-3.86e-01	-4.08e-01	-4.26e-01	-4.41e-01	-4.53e-01	-4.63e-01	-4.70e-01	-4.74e-01	-4.77e-01	-4.77e-01	-4.75e-01	-4.71e-01	-4.65e-01	-4.59e-01	-4.50e-01	-4.38e-01	-4.24e-01	-4.10e-01	-3.89e-01	-3.65e-01	-3.40e-01	-3.16e-01	-2.90e-01	-2.64e-01	-2.34e-01	-2.08e-01	-1.82e-01	-1.57e-01	-1.34e-01	-1.13e-01	-9.50e-02	-7.80e-02	-6.15e-02
ENSG00000015520	3.90e-01	4.15e-01	4.30e-01	4.37e-01	4.36e-01	4.27e-01	4.10e-01	3.83e-01	3.48e-01	3.03e-01	2.48e-01	1.85e-01	1.14e-01	3.35e-02	-5.65e-02	-1.54e-01	-2.58e-01	-3.67e-01	-4.77e-01	-5.87e-01	-6.96e-01	-8.02e-01	-9.06e-01	-1.00e+00	-1.10e+00	-1.18e+00	-1.26e+00	-1.33e+00	-1.38e+00	-1.41e+00	-1.43e+00	-1.43e+00	-1.41e+00	-1.37e+00	-1.33e+00	-1.27e+00	-1.21e+00	-1.14e+00	-1.07e+00	-1.00e+00	-9.45e-01	-8.90e-01	-8.40e-01	-7.94e-01	-7.53e-01	-7.16e-01	-6.84e-01	-6.55e-01	-6.29e-01
ENSG00000015532	8.44e-01	8.04e-01	7.71e-01	7.38e-01	7.05e-01	6.76e-01	6.47e-01	6.21e-01	5.99e-01	5.80e-01	5.64e-01	5.51e-01	5.35e-01	5.23e-01	5.16e-01	5.10e-01	5.04e-01	5.02e-01	4.98e-01	4.93e-01	4.87e-01	4.82e-01	4.74e-01	4.65e-01	4.55e-01	4.44e-01	4.31e-01	4.15e-01	4.00e-01	3.84e-01	3.66e-01	3.45e-01	3.22e-01	3.01e-01	2.72e-01	2.43e-01	2.14e-01	1.88e-01	1.62e-01	1.37e-01	1.06e-01	8.31e-02	5.90e-02	3.59e-02	1.63e-02	-1.44e-03	-1.48e-02	-2.77e-02	-4.13e-02
ENSG00000015568	9.05e-02	1.40e-01	1.80e-01	2.13e-01	2.40e-01	2.59e-01	2.73e-01	2.80e-01	2.79e-01	2.72e-01	2.60e-01	2.42e-01	2.24e-01	2.02e-01	1.75e-01	1.48e-01	1.21e-01	9.47e-02	7.25e-02	5.57e-02	4.33e-02	3.43e-02	3.14e-02	3.26e-02	3.81e-02	4.76e-02	6.19e-02	8.04e-02	1.02e-01	1.26e-01	1.55e-01	1.87e-01	2.23e-01	2.60e-01	3.03e-01	3.47e-01	3.91e-01	4.32e-01	4.71e-01	5.07e-01	5.43e-01	5.70e-01	5.95e-01	6.15e-01	6.28e-01	6.37e-01	6.39e-01	6.37e-01	6.32e-01
ENSG00000015676	-8.29e-01	-8.66e-01	-8.96e-01	-9.23e-01	-9.46e-01	-9.63e-01	-9.78e-01	-9.87e-01	-9.91e-01	-9.90e-01	-9.85e-01	-9.76e-01	-9.65e-01	-9.50e-01	-9.31e-01	-9.10e-01	-8.88e-01	-8.63e-01	-8.39e-01	-8.15e-01	-7.92e-01	-7.69e-01	-7.48e-01	-7.26e-01	-7.05e-01	-6.85e-01	-6.66e-01	-6.47e-01	-6.28e-01	-6.10e-01	-5.92e-01	-5.74e-01	-5.56e-01	-5.38e-01	-5.19e-01	-4.99e-01	-4.79e-01	-4.57e-01	-4.34e-01	-4.10e-01	-3.85e-01	-3.60e-01	-3.34e-01	-3.08e-01	-2.83e-01	-2.58e-01	-2.33e-01	-2.09e-01	-1.86e-01
ENSG00000016391	2.87e-01	2.59e-01	2.37e-01	2.11e-01	1.82e-01	1.55e-01	1.23e-01	9.12e-02	6.27e-02	3.36e-02	5.74e-03	-2.25e-02	-5.83e-02	-9.21e-02	-1.22e-01	-1.52e-01	-1.84e-01	-2.09e-01	-2.37e-01	-2.66e-01	-2.95e-01	-3.19e-01	-3.48e-01	-3.75e-01	-4.01e-01	-4.26e-01	-4.52e-01	-4.77e-01	-4.99e-01	-5.15e-01	-5.33e-01	-5.51e-01	-5.67e-01	-5.74e-01	-5.94e-01	-6.11e-01	-6.23e-01	-6.27e-01	-6.32e-01	-6.33e-01	-6.45e-01	-6.43e-01	-6.42e-01	-6.39e-01	-6.31e-01	-6.19e-01	-6.01e-01	-5.82e-01	-5.65e-01
ENSG00000016864	4.93e-01	5.18e-01	5.37e-01	5.53e-01	5.66e-01	5.74e-01	5.78e-01	5.78e-01	5.73e-01	5.64e-01	5.52e-01	5.36e-01	5.19e-01	4.99e-01	4.76e-01	4.53e-01	4.30e-01	4.06e-01	3.84e-01	3.64e-01	3.45e-01	3.27e-01	3.11e-01	2.96e-01	2.81e-01	2.67e-01	2.53e-01	2.39e-01	2.25e-01	2.10e-01	1.96e-01	1.83e-01	1.69e-01	1.55e-01	1.44e-01	1.34e-01	1.24e-01	1.15e-01	1.08e-01	1.01e-01	9.72e-02	9.27e-02	8.94e-02	8.67e-02	8.39e-02	8.12e-02	7.79e-02	7.48e-02	7.19e-02
ENSG00000017260	-4.83e-01	-5.35e-01	-5.81e-01	-6.17e-01	-6.42e-01	-6.61e-01	-6.71e-01	-6.73e-01	-6.69e-01	-6.58e-01	-6.42e-01	-6.19e-01	-5.88e-01	-5.52e-01	-5.15e-01	-4.74e-01	-4.31e-01	-3.89e-01	-3.47e-01	-3.04e-01	-2.63e-01	-2.25e-01	-1.87e-01	-1.50e-01	-1.15e-01	-8.14e-02	-4.87e-02	-1.74e-02	1.17e-02	3.76e-02	6.35e-02	8.88e-02	1.13e-01	1.34e-01	1.59e-01	1.84e-01	2.07e-01	2.26e-01	2.45e-01	2.62e-01	2.81e-01	2.94e-01	3.04e-01	3.12e-01	3.14e-01	3.13e-01	3.06e-01	2.96e-01	2.84e-01
ENSG00000017797	-3.50e-02	-2.74e-02	-1.50e-02	-1.55e-03	1.28e-02	2.97e-02	4.71e-02	6.63e-02	8.77e-02	1.10e-01	1.34e-01	1.59e-01	1.84e-01	2.10e-01	2.36e-01	2.63e-01	2.89e-01	3.15e-01	3.39e-01	3.61e-01	3.81e-01	3.98e-01	4.13e-01	4.26e-01	4.36e-01	4.43e-01	4.47e-01	4.49e-01	4.47e-01	4.41e-01	4.33e-01	4.21e-01	4.06e-01	3.89e-01	3.69e-01	3.47e-01	3.23e-01	2.99e-01	2.76e-01	2.53e-01	2.30e-01	2.09e-01	1.89e-01	1.69e-01	1.50e-01	1.32e-01	1.14e-01	9.67e-02	7.96e-02
ENSG00000018189	5.12e-02	-1.81e-02	-8.40e-02	-1.45e-01	-2.00e-01	-2.53e-01	-3.01e-01	-3.45e-01	-3.85e-01	-4.22e-01	-4.54e-01	-4.81e-01	-5.02e-01	-5.19e-01	-5.33e-01	-5.41e-01	-5.46e-01	-5.48e-01	-5.47e-01	-5.44e-01	-5.39e-01	-5.34e-01	-5.27e-01	-5.19e-01	-5.10e-01	-5.00e-01	-4.90e-01	-4.79e-01	-4.67e-01	-4.56e-01	-4.43e-01	-4.30e-01	-4.16e-01	-4.01e-01	-3.84e-01	-3.65e-01	-3.46e-01	-3.27e-01	-3.08e-01	-2.88e-01	-2.67e-01	-2.49e-01	-2.32e-01	-2.15e-01	-2.01e-01	-1.88e-01	-1.78e-01	-1.69e-01	-1.61e-01
ENSG00000018408	3.17e-01	2.77e-01	2.40e-01	2.07e-01	1.75e-01	1.46e-01	1.19e-01	9.32e-02	6.93e-02	4.72e-02	2.70e-02	8.77e-03	-7.14e-03	-2.09e-02	-3.24e-02	-4.16e-02	-4.86e-02	-5.37e-02	-5.71e-02	-5.91e-02	-5.99e-02	-6.00e-02	-5.92e-02	-5.79e-02	-5.62e-02	-5.41e-02	-5.18e-02	-4.93e-02	-4.68e-02	-4.44e-02	-4.18e-02	-3.90e-02	-3.58e-02	-3.26e-02	-2.82e-02	-2.34e-02	-1.84e-02	-1.35e-02	-8.49e-03	-3.99e-03	4.14e-04	3.13e-03	4.68e-03	4.63e-03	2.52e-03	-1.64e-03	-8.10e-03	-1.64e-02	-2.62e-02
ENSG00000018510	-5.51e-01	-5.72e-01	-5.92e-01	-6.08e-01	-6.22e-01	-6.36e-01	-6.47e-01	-6.57e-01	-6.67e-01	-6.75e-01	-6.83e-01	-6.88e-01	-6.91e-01	-6.92e-01	-6.91e-01	-6.87e-01	-6.79e-01	-6.70e-01	-6.57e-01	-6.40e-01	-6.21e-01	-5.99e-01	-5.73e-01	-5.45e-01	-5.15e-01	-4.82e-01	-4.46e-01	-4.08e-01	-3.68e-01	-3.27e-01	-2.84e-01	-2.38e-01	-1.91e-01	-1.44e-01	-9.21e-02	-4.01e-02	1.12e-02	6.00e-02	1.07e-01	1.51e-01	1.94e-01	2.31e-01	2.65e-01	2.95e-01	3.21e-01	3.41e-01	3.57e-01	3.69e-01	3.79e-01
ENSG00000018610	8.71e-01	8.26e-01	7.86e-01	7.50e-01	7.19e-01	6.92e-01	6.68e-01	6.47e-01	6.29e-01	6.14e-01	6.02e-01	5.93e-01	5.88e-01	5.86e-01	5.86e-01	5.88e-01	5.92e-01	5.96e-01	6.01e-01	6.06e-01	6.10e-01	6.12e-01	6.14e-01	6.13e-01	6.11e-01	6.06e-01	6.00e-01	5.90e-01	5.77e-01	5.60e-01	5.41e-01	5.18e-01	4.92e-01	4.62e-01	4.32e-01	3.99e-01	3.64e-01	3.28e-01	2.92e-01	2.58e-01	2.27e-01	1.96e-01	1.67e-01	1.40e-01	1.15e-01	9.12e-02	6.91e-02	4.88e-02	3.00e-02
ENSG00000018699	-6.30e-02	-9.78e-02	-1.30e-01	-1.63e-01	-1.97e-01	-2.30e-01	-2.66e-01	-3.02e-01	-3.37e-01	-3.74e-01	-4.10e-01	-4.47e-01	-4.87e-01	-5.26e-01	-5.63e-01	-5.99e-01	-6.35e-01	-6.65e-01	-6.94e-01	-7.21e-01	-7.44e-01	-7.63e-01	-7.80e-01	-7.92e-01	-8.01e-01	-8.06e-01	-8.07e-01	-8.05e-01	-7.97e-01	-7.83e-01	-7.67e-01	-7.46e-01	-7.21e-01	-6.91e-01	-6.61e-01	-6.28e-01	-5.92e-01	-5.53e-01	-5.16e-01	-4.79e-01	-4.45e-01	-4.11e-01	-3.79e-01	-3.49e-01	-3.20e-01	-2.93e-01	-2.68e-01	-2.46e-01	-2.24e-01
ENSG00000018869	-1.46e+00	-1.40e+00	-1.35e+00	-1.30e+00	-1.28e+00	-1.25e+00	-1.24e+00	-1.24e+00	-1.24e+00	-1.24e+00	-1.25e+00	-1.27e+00	-1.30e+00	-1.32e+00	-1.35e+00	-1.38e+00	-1.42e+00	-1.44e+00	-1.46e+00	-1.48e+00	-1.50e+00	-1.50e+00	-1.50e+00	-1.50e+00	-1.48e+00	-1.46e+00	-1.43e+00	-1.40e+00	-1.35e+00	-1.30e+00	-1.24e+00	-1.18e+00	-1.12e+00	-1.04e+00	-9.70e-01	-8.96e-01	-8.20e-01	-7.45e-01	-6.71e-01	-6.01e-01	-5.35e-01	-4.71e-01	-4.10e-01	-3.53e-01	-2.98e-01	-2.47e-01	-1.99e-01	-1.54e-01	-1.11e-01
ENSG00000019144	6.09e-01	6.17e-01	6.19e-01	6.21e-01	6.21e-01	6.16e-01	6.09e-01	5.98e-01	5.82e-01	5.63e-01	5.39e-01	5.13e-01	4.87e-01	4.58e-01	4.26e-01	3.95e-01	3.65e-01	3.34e-01	3.08e-01	2.85e-01	2.67e-01	2.51e-01	2.40e-01	2.31e-01	2.27e-01	2.25e-01	2.27e-01	2.32e-01	2.40e-01	2.49e-01	2.63e-01	2.80e-01	2.99e-01	3.19e-01	3.46e-01	3.74e-01	4.01e-01	4.27e-01	4.52e-01	4.74e-01	4.96e-01	5.12e-01	5.24e-01	5.33e-01	5.36e-01	5.34e-01	5.26e-01	5.14e-01	4.99e-01
ENSG00000019485	3.71e-01	3.70e-01	3.69e-01	3.63e-01	3.50e-01	3.36e-01	3.16e-01	2.92e-01	2.67e-01	2.39e-01	2.09e-01	1.75e-01	1.33e-01	9.00e-02	4.81e-02	3.94e-03	-4.20e-02	-8.27e-02	-1.25e-01	-1.67e-01	-2.06e-01	-2.40e-01	-2.74e-01	-3.05e-01	-3.32e-01	-3.55e-01	-3.75e-01	-3.91e-01	-4.00e-01	-4.00e-01	-3.97e-01	-3.90e-01	-3.79e-01	-3.57e-01	-3.42e-01	-3.24e-01	-3.00e-01	-2.72e-01	-2.45e-01	-2.20e-01	-2.05e-01	-1.85e-01	-1.70e-01	-1.57e-01	-1.46e-01	-1.36e-01	-1.27e-01	-1.21e-01	-1.19e-01
ENSG00000019995	4.00e-01	3.57e-01	3.17e-01	2.79e-01	2.43e-01	2.08e-01	1.74e-01	1.42e-01	1.10e-01	8.04e-02	5.21e-02	2.54e-02	-1.23e-04	-2.33e-02	-4.36e-02	-6.14e-02	-7.65e-02	-8.80e-02	-9.70e-02	-1.03e-01	-1.07e-01	-1.07e-01	-1.05e-01	-1.00e-01	-9.24e-02	-8.22e-02	-6.94e-02	-5.40e-02	-3.58e-02	-1.50e-02	8.30e-03	3.40e-02	6.19e-02	9.18e-02	1.23e-01	1.56e-01	1.90e-01	2.22e-01	2.53e-01	2.80e-01	3.05e-01	3.26e-01	3.43e-01	3.56e-01	3.64e-01	3.68e-01	3.67e-01	3.62e-01	3.54e-01
ENSG00000020129	-4.63e-01	-3.50e-01	-2.50e-01	-1.58e-01	-7.25e-02	5.09e-03	7.89e-02	1.47e-01	2.08e-01	2.65e-01	3.17e-01	3.67e-01	4.17e-01	4.63e-01	5.06e-01	5.46e-01	5.85e-01	6.19e-01	6.52e-01	6.82e-01	7.10e-01	7.32e-01	7.54e-01	7.71e-01	7.84e-01	7.94e-01	7.99e-01	8.01e-01	7.97e-01	7.86e-01	7.72e-01	7.53e-01	7.29e-01	6.99e-01	6.69e-01	6.35e-01	5.98e-01	5.57e-01	5.16e-01	4.76e-01	4.41e-01	4.03e-01	3.68e-01	3.34e-01	2.99e-01	2.66e-01	2.32e-01	1.99e-01	1.68e-01
ENSG00000020256	-1.04e+00	-1.06e+00	-1.07e+00	-1.08e+00	-1.08e+00	-1.08e+00	-1.08e+00	-1.08e+00	-1.08e+00	-1.07e+00	-1.06e+00	-1.05e+00	-1.03e+00	-1.01e+00	-9.96e-01	-9.76e-01	-9.55e-01	-9.35e-01	-9.15e-01	-8.96e-01	-8.78e-01	-8.62e-01	-8.47e-01	-8.33e-01	-8.21e-01	-8.11e-01	-8.02e-01	-7.96e-01	-7.91e-01	-7.89e-01	-7.89e-01	-7.89e-01	-7.91e-01	-7.94e-01	-7.96e-01	-7.96e-01	-7.96e-01	-7.94e-01	-7.89e-01	-7.80e-01	-7.66e-01	-7.51e-01	-7.31e-01	-7.08e-01	-6.83e-01	-6.56e-01	-6.27e-01	-5.96e-01	-5.64e-01
ENSG00000020426	3.51e-02	4.15e-03	-2.49e-02	-5.52e-02	-8.73e-02	-1.20e-01	-1.54e-01	-1.90e-01	-2.26e-01	-2.63e-01	-3.01e-01	-3.39e-01	-3.81e-01	-4.22e-01	-4.61e-01	-5.01e-01	-5.39e-01	-5.74e-01	-6.07e-01	-6.39e-01	-6.67e-01	-6.91e-01	-7.14e-01	-7.33e-01	-7.49e-01	-7.60e-01	-7.68e-01	-7.72e-01	-7.70e-01	-7.62e-01	-7.50e-01	-7.34e-01	-7.14e-01	-6.86e-01	-6.60e-01	-6.28e-01	-5.93e-01	-5.54e-01	-5.15e-01	-4.76e-01	-4.40e-01	-4.02e-01	-3.66e-01	-3.31e-01	-2.97e-01	-2.64e-01	-2.31e-01	-2.01e-01	-1.72e-01
ENSG00000020922	-4.56e-02	-3.38e-02	-2.17e-02	-1.02e-02	7.13e-04	1.09e-02	2.04e-02	2.92e-02	3.72e-02	4.46e-02	5.15e-02	5.81e-02	6.48e-02	7.15e-02	7.81e-02	8.49e-02	9.18e-02	9.82e-02	1.04e-01	1.10e-01	1.15e-01	1.18e-01	1.21e-01	1.22e-01	1.21e-01	1.17e-01	1.12e-01	1.05e-01	9.49e-02	8.18e-02	6.64e-02	4.85e-02	2.82e-02	5.20e-03	-1.87e-02	-4.39e-02	-6.98e-02	-9.57e-02	-1.20e-01	-1.44e-01	-1.65e-01	-1.84e-01	-2.02e-01	-2.17e-01	-2.31e-01	-2.44e-01	-2.55e-01	-2.64e-01	-2.72e-01
ENSG00000021355	-8.29e-02	-4.62e-02	-1.74e-02	8.11e-03	3.05e-02	4.66e-02	6.02e-02	6.87e-02	7.11e-02	6.96e-02	6.38e-02	5.50e-02	4.72e-02	3.63e-02	2.21e-02	8.11e-03	-4.95e-03	-1.94e-02	-3.07e-02	-3.88e-02	-4.50e-02	-5.07e-02	-5.28e-02	-5.39e-02	-5.37e-02	-5.25e-02	-4.96e-02	-4.56e-02	-4.15e-02	-3.82e-02	-3.27e-02	-2.58e-02	-1.78e-02	-1.11e-02	1.48e-03	1.50e-02	2.84e-02	4.01e-02	5.21e-02	6.28e-02	7.59e-02	8.34e-02	8.97e-02	9.35e-02	9.32e-02	8.95e-02	8.12e-02	7.04e-02	5.78e-02
ENSG00000021488	1.12e+00	1.08e+00	1.04e+00	1.00e+00	9.62e-01	9.23e-01	8.81e-01	8.38e-01	7.97e-01	7.54e-01	7.11e-01	6.67e-01	6.19e-01	5.72e-01	5.26e-01	4.81e-01	4.35e-01	3.94e-01	3.52e-01	3.11e-01	2.73e-01	2.38e-01	2.03e-01	1.71e-01	1.40e-01	1.12e-01	8.53e-02	6.08e-02	4.01e-02	2.49e-02	1.06e-02	-1.44e-03	-1.06e-02	-1.26e-02	-2.01e-02	-2.55e-02	-2.78e-02	-2.56e-02	-2.45e-02	-2.34e-02	-3.01e-02	-3.16e-02	-3.62e-02	-4.25e-02	-4.84e-02	-5.54e-02	-6.14e-02	-6.97e-02	-8.07e-02
ENSG00000021574	3.20e-01	2.98e-01	2.85e-01	2.79e-01	2.78e-01	2.85e-01	2.97e-01	3.15e-01	3.38e-01	3.66e-01	3.99e-01	4.34e-01	4.73e-01	5.14e-01	5.56e-01	5.99e-01	6.41e-01	6.81e-01	7.19e-01	7.54e-01	7.86e-01	8.14e-01	8.38e-01	8.60e-01	8.77e-01	8.91e-01	9.02e-01	9.08e-01	9.11e-01	9.09e-01	9.03e-01	8.93e-01	8.80e-01	8.62e-01	8.42e-01	8.20e-01	7.95e-01	7.68e-01	7.40e-01	7.12e-01	6.86e-01	6.58e-01	6.30e-01	6.02e-01	5.73e-01	5.43e-01	5.12e-01	4.81e-01	4.49e-01
ENSG00000021645	9.03e-01	8.42e-01	7.88e-01	7.32e-01	6.75e-01	6.21e-01	5.63e-01	5.08e-01	4.57e-01	4.08e-01	3.61e-01	3.16e-01	2.65e-01	2.17e-01	1.76e-01	1.36e-01	9.45e-02	6.16e-02	2.58e-02	-1.23e-02	-4.91e-02	-8.12e-02	-1.18e-01	-1.53e-01	-1.87e-01	-2.19e-01	-2.52e-01	-2.84e-01	-3.12e-01	-3.31e-01	-3.53e-01	-3.73e-01	-3.92e-01	-3.99e-01	-4.21e-01	-4.40e-01	-4.54e-01	-4.59e-01	-4.64e-01	-4.68e-01	-4.87e-01	-4.90e-01	-4.97e-01	-5.03e-01	-5.04e-01	-5.02e-01	-4.94e-01	-4.86e-01	-4.80e-01
ENSG00000021776	-1.02e-01	-1.20e-01	-1.37e-01	-1.55e-01	-1.77e-01	-1.99e-01	-2.24e-01	-2.51e-01	-2.78e-01	-3.07e-01	-3.37e-01	-3.68e-01	-4.04e-01	-4.39e-01	-4.72e-01	-5.05e-01	-5.38e-01	-5.66e-01	-5.93e-01	-6.18e-01	-6.39e-01	-6.54e-01	-6.68e-01	-6.77e-01	-6.83e-01	-6.84e-01	-6.81e-01	-6.73e-01	-6.60e-01	-6.41e-01	-6.18e-01	-5.92e-01	-5.61e-01	-5.24e-01	-4.88e-01	-4.49e-01	-4.08e-01	-3.65e-01	-3.23e-01	-2.82e-01	-2.46e-01	-2.11e-01	-1.78e-01	-1.48e-01	-1.21e-01	-9.60e-02	-7.34e-02	-5.36e-02	-3.62e-02
ENSG00000022277	-3.47e-01	-3.47e-01	-3.48e-01	-3.46e-01	-3.43e-01	-3.40e-01	-3.36e-01	-3.32e-01	-3.31e-01	-3.30e-01	-3.29e-01	-3.28e-01	-3.23e-01	-3.19e-01	-3.15e-01	-3.09e-01	-3.01e-01	-2.94e-01	-2.84e-01	-2.71e-01	-2.57e-01	-2.43e-01	-2.27e-01	-2.10e-01	-1.92e-01	-1.75e-01	-1.56e-01	-1.37e-01	-1.18e-01	-1.01e-01	-8.24e-02	-6.29e-02	-4.29e-02	-2.48e-02	-1.18e-03	2.28e-02	4.63e-02	6.78e-02	8.95e-02	1.10e-01	1.33e-01	1.51e-01	1.68e-01	1.82e-01	1.93e-01	2.01e-01	2.05e-01	2.06e-01	2.06e-01
ENSG00000022556	1.40e+00	1.35e+00	1.29e+00	1.24e+00	1.19e+00	1.14e+00	1.09e+00	1.03e+00	9.81e-01	9.28e-01	8.74e-01	8.19e-01	7.64e-01	7.09e-01	6.54e-01	6.00e-01	5.47e-01	4.95e-01	4.44e-01	3.95e-01	3.48e-01	3.02e-01	2.57e-01	2.13e-01	1.70e-01	1.27e-01	8.54e-02	4.42e-02	4.12e-03	-3.40e-02	-7.19e-02	-1.09e-01	-1.45e-01	-1.77e-01	-2.11e-01	-2.43e-01	-2.73e-01	-3.00e-01	-3.24e-01	-3.45e-01	-3.68e-01	-3.84e-01	-3.98e-01	-4.09e-01	-4.16e-01	-4.19e-01	-4.17e-01	-4.13e-01	-4.08e-01
ENSG00000022567	8.59e-01	8.69e-01	8.74e-01	8.74e-01	8.69e-01	8.58e-01	8.42e-01	8.19e-01	7.91e-01	7.57e-01	7.18e-01	6.73e-01	6.23e-01	5.68e-01	5.09e-01	4.47e-01	3.83e-01	3.19e-01	2.56e-01	1.96e-01	1.38e-01	8.54e-02	3.54e-02	-1.02e-02	-5.14e-02	-8.74e-02	-1.18e-01	-1.44e-01	-1.62e-01	-1.73e-01	-1.77e-01	-1.75e-01	-1.67e-01	-1.51e-01	-1.32e-01	-1.08e-01	-8.10e-02	-5.22e-02	-2.49e-02	-1.58e-04	1.94e-02	3.65e-02	4.89e-02	5.69e-02	6.05e-02	5.96e-02	5.44e-02	4.48e-02	3.12e-02
ENSG00000022840	2.88e-01	2.81e-01	2.73e-01	2.65e-01	2.57e-01	2.46e-01	2.36e-01	2.23e-01	2.08e-01	1.92e-01	1.73e-01	1.54e-01	1.35e-01	1.15e-01	9.41e-02	7.40e-02	5.54e-02	3.71e-02	2.15e-02	8.60e-03	-2.33e-03	-1.20e-02	-1.91e-02	-2.50e-02	-2.94e-02	-3.28e-02	-3.48e-02	-3.57e-02	-3.60e-02	-3.62e-02	-3.47e-02	-3.19e-02	-2.79e-02	-2.36e-02	-1.56e-02	-6.43e-03	3.46e-03	1.34e-02	2.43e-02	3.55e-02	4.86e-02	5.96e-02	7.07e-02	8.10e-02	8.97e-02	9.70e-02	1.02e-01	1.07e-01	1.10e-01
ENSG00000022976	4.51e-01	4.28e-01	4.05e-01	3.82e-01	3.57e-01	3.32e-01	3.05e-01	2.76e-01	2.46e-01	2.15e-01	1.82e-01	1.49e-01	1.13e-01	7.75e-02	4.19e-02	6.51e-03	-2.84e-02	-6.11e-02	-9.26e-02	-1.22e-01	-1.50e-01	-1.76e-01	-2.00e-01	-2.22e-01	-2.43e-01	-2.62e-01	-2.79e-01	-2.94e-01	-3.07e-01	-3.17e-01	-3.26e-01	-3.32e-01	-3.36e-01	-3.35e-01	-3.35e-01	-3.32e-01	-3.26e-01	-3.17e-01	-3.07e-01	-2.95e-01	-2.85e-01	-2.72e-01	-2.59e-01	-2.47e-01	-2.33e-01	-2.20e-01	-2.06e-01	-1.93e-01	-1.80e-01
ENSG00000023041	-8.44e-01	-8.84e-01	-9.18e-01	-9.44e-01	-9.63e-01	-9.77e-01	-9.84e-01	-9.85e-01	-9.83e-01	-9.76e-01	-9.64e-01	-9.47e-01	-9.24e-01	-8.97e-01	-8.68e-01	-8.35e-01	-7.99e-01	-7.63e-01	-7.25e-01	-6.86e-01	-6.46e-01	-6.07e-01	-5.67e-01	-5.26e-01	-4.85e-01	-4.45e-01	-4.03e-01	-3.62e-01	-3.21e-01	-2.81e-01	-2.40e-01	-1.99e-01	-1.56e-01	-1.16e-01	-7.12e-02	-2.63e-02	1.77e-02	5.93e-02	1.00e-01	1.39e-01	1.80e-01	2.14e-01	2.47e-01	2.77e-01	3.03e-01	3.26e-01	3.44e-01	3.60e-01	3.74e-01
ENSG00000023191	-5.08e-01	-3.82e-01	-2.71e-01	-1.70e-01	-7.66e-02	7.67e-03	8.73e-02	1.60e-01	2.26e-01	2.87e-01	3.44e-01	3.96e-01	4.49e-01	4.98e-01	5.42e-01	5.84e-01	6.24e-01	6.58e-01	6.89e-01	7.18e-01	7.43e-01	7.62e-01	7.78e-01	7.89e-01	7.95e-01	7.96e-01	7.92e-01	7.82e-01	7.64e-01	7.38e-01	7.06e-01	6.67e-01	6.21e-01	5.64e-01	5.05e-01	4.39e-01	3.66e-01	2.87e-01	2.08e-01	1.30e-01	5.83e-02	-1.33e-02	-7.89e-02	-1.39e-01	-1.93e-01	-2.40e-01	-2.81e-01	-3.13e-01	-3.38e-01
ENSG00000023228	-6.01e-01	-6.42e-01	-6.78e-01	-7.05e-01	-7.24e-01	-7.37e-01	-7.41e-01	-7.40e-01	-7.36e-01	-7.25e-01	-7.10e-01	-6.90e-01	-6.63e-01	-6.33e-01	-6.01e-01	-5.67e-01	-5.30e-01	-4.95e-01	-4.60e-01	-4.24e-01	-3.91e-01	-3.60e-01	-3.29e-01	-3.01e-01	-2.74e-01	-2.49e-01	-2.25e-01	-2.03e-01	-1.84e-01	-1.68e-01	-1.53e-01	-1.38e-01	-1.25e-01	-1.15e-01	-1.01e-01	-8.64e-02	-7.27e-02	-6.02e-02	-4.62e-02	-3.15e-02	-1.19e-02	4.36e-03	2.21e-02	3.99e-02	5.62e-02	7.17e-02	8.51e-02	9.82e-02	1.11e-01
ENSG00000023287	1.81e-01	1.51e-01	1.22e-01	9.39e-02	6.72e-02	4.00e-02	1.32e-02	-1.42e-02	-4.26e-02	-7.15e-02	-1.01e-01	-1.30e-01	-1.59e-01	-1.87e-01	-2.15e-01	-2.42e-01	-2.66e-01	-2.88e-01	-3.06e-01	-3.21e-01	-3.33e-01	-3.42e-01	-3.48e-01	-3.50e-01	-3.50e-01	-3.47e-01	-3.42e-01	-3.33e-01	-3.22e-01	-3.09e-01	-2.93e-01	-2.74e-01	-2.52e-01	-2.29e-01	-2.02e-01	-1.73e-01	-1.44e-01	-1.15e-01	-8.59e-02	-5.81e-02	-3.03e-02	-5.67e-03	1.74e-02	3.83e-02	5.62e-02	7.15e-02	8.35e-02	9.34e-02	1.02e-01
ENSG00000023318	1.19e-01	6.72e-02	2.15e-02	-2.02e-02	-5.84e-02	-9.16e-02	-1.22e-01	-1.47e-01	-1.67e-01	-1.82e-01	-1.93e-01	-1.99e-01	-2.04e-01	-2.03e-01	-1.98e-01	-1.90e-01	-1.80e-01	-1.67e-01	-1.55e-01	-1.42e-01	-1.30e-01	-1.17e-01	-1.05e-01	-9.35e-02	-8.24e-02	-7.18e-02	-6.18e-02	-5.25e-02	-4.37e-02	-3.50e-02	-2.72e-02	-1.98e-02	-1.27e-02	-5.29e-03	1.40e-03	8.33e-03	1.57e-02	2.38e-02	3.20e-02	4.01e-02	4.76e-02	5.50e-02	6.16e-02	6.72e-02	7.18e-02	7.52e-02	7.74e-02	7.83e-02	7.80e-02
ENSG00000023330	-3.23e-01	-3.03e-01	-2.80e-01	-2.50e-01	-2.14e-01	-1.75e-01	-1.31e-01	-8.54e-02	-3.91e-02	9.05e-03	5.79e-02	1.08e-01	1.62e-01	2.15e-01	2.66e-01	3.17e-01	3.66e-01	4.11e-01	4.54e-01	4.94e-01	5.30e-01	5.60e-01	5.89e-01	6.13e-01	6.32e-01	6.48e-01	6.60e-01	6.67e-01	6.69e-01	6.65e-01	6.57e-01	6.45e-01	6.29e-01	6.06e-01	5.84e-01	5.60e-01	5.32e-01	5.01e-01	4.72e-01	4.44e-01	4.21e-01	3.97e-01	3.75e-01	3.55e-01	3.35e-01	3.16e-01	2.98e-01	2.80e-01	2.65e-01
ENSG00000023445	5.43e-02	1.90e-03	-4.72e-02	-9.01e-02	-1.27e-01	-1.62e-01	-1.91e-01	-2.16e-01	-2.40e-01	-2.59e-01	-2.76e-01	-2.88e-01	-2.94e-01	-2.96e-01	-2.96e-01	-2.91e-01	-2.81e-01	-2.69e-01	-2.52e-01	-2.31e-01	-2.07e-01	-1.81e-01	-1.51e-01	-1.19e-01	-8.38e-02	-4.71e-02	-7.78e-03	3.35e-02	7.58e-02	1.18e-01	1.63e-01	2.10e-01	2.58e-01	3.05e-01	3.57e-01	4.09e-01	4.59e-01	5.06e-01	5.50e-01	5.92e-01	6.33e-01	6.67e-01	6.98e-01	7.24e-01	7.45e-01	7.62e-01	7.72e-01	7.79e-01	7.84e-01
ENSG00000023516	-1.80e-01	-2.20e-01	-2.54e-01	-2.87e-01	-3.21e-01	-3.50e-01	-3.80e-01	-4.07e-01	-4.28e-01	-4.46e-01	-4.60e-01	-4.71e-01	-4.85e-01	-4.95e-01	-4.98e-01	-5.01e-01	-5.02e-01	-4.98e-01	-4.96e-01	-4.96e-01	-4.95e-01	-4.92e-01	-4.92e-01	-4.91e-01	-4.90e-01	-4.89e-01	-4.88e-01	-4.87e-01	-4.85e-01	-4.79e-01	-4.75e-01	-4.71e-01	-4.67e-01	-4.58e-01	-4.54e-01	-4.48e-01	-4.40e-01	-4.28e-01	-4.16e-01	-4.02e-01	-3.93e-01	-3.79e-01	-3.65e-01	-3.52e-01	-3.37e-01	-3.22e-01	-3.05e-01	-2.90e-01	-2.75e-01
ENSG00000023572	2.83e-01	3.06e-01	3.36e-01	3.75e-01	4.21e-01	4.72e-01	5.28e-01	5.88e-01	6.49e-01	7.13e-01	7.78e-01	8.43e-01	9.11e-01	9.77e-01	1.04e+00	1.10e+00	1.16e+00	1.21e+00	1.26e+00	1.30e+00	1.34e+00	1.37e+00	1.39e+00	1.41e+00	1.42e+00	1.43e+00	1.43e+00	1.42e+00	1.40e+00	1.38e+00	1.34e+00	1.30e+00	1.25e+00	1.19e+00	1.12e+00	1.04e+00	9.59e-01	8.67e-01	7.71e-01	6.75e-01	5.83e-01	4.91e-01	4.03e-01	3.21e-01	2.44e-01	1.75e-01	1.15e-01	6.30e-02	2.02e-02
ENSG00000023608	2.51e-01	2.24e-01	2.02e-01	1.87e-01	1.77e-01	1.72e-01	1.71e-01	1.75e-01	1.82e-01	1.92e-01	2.06e-01	2.23e-01	2.43e-01	2.66e-01	2.90e-01	3.15e-01	3.41e-01	3.65e-01	3.88e-01	4.10e-01	4.29e-01	4.44e-01	4.58e-01	4.69e-01	4.76e-01	4.80e-01	4.80e-01	4.76e-01	4.68e-01	4.55e-01	4.37e-01	4.16e-01	3.90e-01	3.59e-01	3.27e-01	2.91e-01	2.53e-01	2.13e-01	1.74e-01	1.37e-01	1.05e-01	7.35e-02	4.60e-02	2.18e-02	7.53e-04	-1.69e-02	-3.15e-02	-4.29e-02	-5.14e-02
ENSG00000023697	-5.00e-01	-5.19e-01	-5.36e-01	-5.54e-01	-5.74e-01	-5.93e-01	-6.15e-01	-6.36e-01	-6.58e-01	-6.80e-01	-7.02e-01	-7.24e-01	-7.49e-01	-7.74e-01	-7.96e-01	-8.18e-01	-8.39e-01	-8.57e-01	-8.74e-01	-8.90e-01	-9.05e-01	-9.17e-01	-9.28e-01	-9.38e-01	-9.46e-01	-9.52e-01	-9.57e-01	-9.61e-01	-9.62e-01	-9.60e-01	-9.56e-01	-9.51e-01	-9.43e-01	-9.31e-01	-9.19e-01	-9.05e-01	-8.86e-01	-8.63e-01	-8.38e-01	-8.11e-01	-7.83e-01	-7.52e-01	-7.19e-01	-6.85e-01	-6.49e-01	-6.12e-01	-5.73e-01	-5.35e-01	-4.97e-01
ENSG00000023734	-1.70e-01	-1.41e-01	-1.14e-01	-8.59e-02	-5.78e-02	-3.21e-02	-5.84e-03	1.87e-02	4.07e-02	6.16e-02	8.10e-02	9.96e-02	1.21e-01	1.41e-01	1.59e-01	1.77e-01	1.96e-01	2.12e-01	2.29e-01	2.47e-01	2.63e-01	2.76e-01	2.90e-01	3.01e-01	3.11e-01	3.18e-01	3.24e-01	3.27e-01	3.27e-01	3.22e-01	3.17e-01	3.09e-01	2.98e-01	2.84e-01	2.72e-01	2.59e-01	2.45e-01	2.29e-01	2.15e-01	2.03e-01	1.95e-01	1.86e-01	1.79e-01	1.73e-01	1.68e-01	1.63e-01	1.58e-01	1.54e-01	1.51e-01
ENSG00000023839	-4.81e-01	-4.89e-01	-4.98e-01	-5.09e-01	-5.23e-01	-5.39e-01	-5.59e-01	-5.82e-01	-6.08e-01	-6.37e-01	-6.69e-01	-7.04e-01	-7.41e-01	-7.81e-01	-8.22e-01	-8.63e-01	-9.04e-01	-9.44e-01	-9.81e-01	-1.02e+00	-1.05e+00	-1.07e+00	-1.10e+00	-1.12e+00	-1.14e+00	-1.15e+00	-1.16e+00	-1.17e+00	-1.17e+00	-1.16e+00	-1.16e+00	-1.14e+00	-1.13e+00	-1.10e+00	-1.08e+00	-1.05e+00	-1.01e+00	-9.74e-01	-9.33e-01	-8.90e-01	-8.45e-01	-7.99e-01	-7.51e-01	-7.03e-01	-6.54e-01	-6.05e-01	-5.56e-01	-5.08e-01	-4.61e-01
ENSG00000023902	6.31e-01	6.39e-01	6.44e-01	6.51e-01	6.58e-01	6.63e-01	6.69e-01	6.73e-01	6.74e-01	6.74e-01	6.73e-01	6.71e-01	6.71e-01	6.71e-01	6.69e-01	6.67e-01	6.67e-01	6.65e-01	6.66e-01	6.67e-01	6.69e-01	6.69e-01	6.71e-01	6.71e-01	6.71e-01	6.69e-01	6.66e-01	6.62e-01	6.55e-01	6.45e-01	6.34e-01	6.22e-01	6.08e-01	5.90e-01	5.75e-01	5.59e-01	5.41e-01	5.21e-01	5.01e-01	4.81e-01	4.64e-01	4.42e-01	4.21e-01	3.98e-01	3.72e-01	3.43e-01	3.12e-01	2.78e-01	2.44e-01
ENSG00000023909	-2.47e-02	8.27e-02	1.69e-01	2.40e-01	2.98e-01	3.43e-01	3.78e-01	4.04e-01	4.21e-01	4.30e-01	4.31e-01	4.27e-01	4.19e-01	4.06e-01	3.88e-01	3.68e-01	3.46e-01	3.23e-01	3.00e-01	2.79e-01	2.58e-01	2.38e-01	2.19e-01	2.00e-01	1.82e-01	1.64e-01	1.46e-01	1.29e-01	1.12e-01	9.34e-02	7.63e-02	5.98e-02	4.41e-02	2.82e-02	1.56e-02	5.55e-03	-2.21e-03	-8.26e-03	-1.18e-02	-1.37e-02	-1.25e-02	-1.12e-02	-8.24e-03	-4.18e-03	3.00e-04	5.35e-03	1.03e-02	1.58e-02	2.19e-02
ENSG00000024048	-1.66e-01	-2.20e-01	-2.68e-01	-3.08e-01	-3.41e-01	-3.67e-01	-3.86e-01	-3.99e-01	-4.05e-01	-4.05e-01	-3.99e-01	-3.88e-01	-3.70e-01	-3.48e-01	-3.23e-01	-2.95e-01	-2.64e-01	-2.34e-01	-2.04e-01	-1.75e-01	-1.47e-01	-1.21e-01	-9.68e-02	-7.42e-02	-5.34e-02	-3.45e-02	-1.74e-02	-2.17e-03	1.06e-02	2.05e-02	2.91e-02	3.63e-02	4.19e-02	4.51e-02	5.00e-02	5.43e-02	5.80e-02	6.09e-02	6.47e-02	6.91e-02	7.61e-02	8.15e-02	8.76e-02	9.35e-02	9.84e-02	1.03e-01	1.05e-01	1.08e-01	1.10e-01
ENSG00000024526	2.34e+00	2.27e+00	2.21e+00	2.14e+00	2.08e+00	2.03e+00	1.97e+00	1.92e+00	1.86e+00	1.81e+00	1.76e+00	1.72e+00	1.68e+00	1.64e+00	1.60e+00	1.56e+00	1.53e+00	1.50e+00	1.47e+00	1.44e+00	1.41e+00	1.39e+00	1.36e+00	1.33e+00	1.30e+00	1.27e+00	1.24e+00	1.21e+00	1.17e+00	1.13e+00	1.09e+00	1.05e+00	1.00e+00	9.55e-01	9.05e-01	8.54e-01	8.02e-01	7.50e-01	6.99e-01	6.49e-01	6.02e-01	5.58e-01	5.17e-01	4.79e-01	4.45e-01	4.15e-01	3.90e-01	3.68e-01	3.49e-01
ENSG00000024862	2.08e-01	1.85e-01	1.78e-01	1.83e-01	1.99e-01	2.28e-01	2.66e-01	3.13e-01	3.68e-01	4.30e-01	4.96e-01	5.65e-01	6.37e-01	7.10e-01	7.82e-01	8.51e-01	9.17e-01	9.78e-01	1.03e+00	1.08e+00	1.12e+00	1.15e+00	1.18e+00	1.20e+00	1.22e+00	1.22e+00	1.22e+00	1.22e+00	1.20e+00	1.18e+00	1.15e+00	1.11e+00	1.06e+00	9.95e-01	9.27e-01	8.50e-01	7.65e-01	6.73e-01	5.79e-01	4.85e-01	3.94e-01	3.06e-01	2.24e-01	1.48e-01	8.18e-02	2.52e-02	-2.02e-02	-5.47e-02	-7.98e-02
ENSG00000025039	-6.70e-02	-1.22e-01	-1.70e-01	-2.14e-01	-2.54e-01	-2.88e-01	-3.18e-01	-3.44e-01	-3.63e-01	-3.77e-01	-3.86e-01	-3.90e-01	-3.92e-01	-3.90e-01	-3.82e-01	-3.73e-01	-3.61e-01	-3.46e-01	-3.32e-01	-3.19e-01	-3.07e-01	-2.94e-01	-2.83e-01	-2.73e-01	-2.65e-01	-2.57e-01	-2.51e-01	-2.46e-01	-2.43e-01	-2.40e-01	-2.40e-01	-2.40e-01	-2.42e-01	-2.44e-01	-2.47e-01	-2.51e-01	-2.55e-01	-2.57e-01	-2.58e-01	-2.57e-01	-2.56e-01	-2.51e-01	-2.46e-01	-2.39e-01	-2.30e-01	-2.21e-01	-2.10e-01	-1.98e-01	-1.86e-01
ENSG00000025156	-3.97e-01	-4.58e-01	-5.08e-01	-5.44e-01	-5.68e-01	-5.80e-01	-5.79e-01	-5.66e-01	-5.44e-01	-5.12e-01	-4.72e-01	-4.24e-01	-3.69e-01	-3.10e-01	-2.49e-01	-1.87e-01	-1.26e-01	-6.85e-02	-1.42e-02	3.61e-02	8.14e-02	1.21e-01	1.57e-01	1.89e-01	2.16e-01	2.39e-01	2.58e-01	2.73e-01	2.83e-01	2.87e-01	2.88e-01	2.85e-01	2.78e-01	2.66e-01	2.54e-01	2.39e-01	2.22e-01	2.03e-01	1.84e-01	1.65e-01	1.49e-01	1.31e-01	1.14e-01	9.76e-02	7.95e-02	6.08e-02	4.05e-02	1.99e-02	-4.45e-04
ENSG00000025293	7.10e-01	6.76e-01	6.44e-01	6.11e-01	5.77e-01	5.42e-01	5.05e-01	4.66e-01	4.27e-01	3.86e-01	3.43e-01	2.99e-01	2.52e-01	2.04e-01	1.56e-01	1.08e-01	5.94e-02	1.36e-02	-3.19e-02	-7.67e-02	-1.20e-01	-1.60e-01	-2.00e-01	-2.38e-01	-2.74e-01	-3.09e-01	-3.43e-01	-3.75e-01	-4.04e-01	-4.28e-01	-4.52e-01	-4.73e-01	-4.92e-01	-5.04e-01	-5.19e-01	-5.31e-01	-5.39e-01	-5.41e-01	-5.42e-01	-5.39e-01	-5.41e-01	-5.35e-01	-5.29e-01	-5.20e-01	-5.09e-01	-4.95e-01	-4.77e-01	-4.59e-01	-4.41e-01
ENSG00000025434	2.08e-01	1.27e-01	5.30e-02	-1.21e-02	-6.85e-02	-1.17e-01	-1.55e-01	-1.85e-01	-2.05e-01	-2.16e-01	-2.18e-01	-2.11e-01	-1.96e-01	-1.73e-01	-1.45e-01	-1.12e-01	-7.52e-02	-3.81e-02	-6.44e-04	3.63e-02	7.17e-02	1.05e-01	1.38e-01	1.70e-01	2.00e-01	2.28e-01	2.56e-01	2.82e-01	3.07e-01	3.29e-01	3.51e-01	3.72e-01	3.92e-01	4.10e-01	4.30e-01	4.49e-01	4.67e-01	4.82e-01	4.97e-01	5.10e-01	5.22e-01	5.30e-01	5.36e-01	5.38e-01	5.36e-01	5.30e-01	5.19e-01	5.04e-01	4.87e-01
ENSG00000025708	1.10e+00	1.05e+00	1.00e+00	9.56e-01	9.10e-01	8.63e-01	8.15e-01	7.65e-01	7.13e-01	6.60e-01	6.05e-01	5.48e-01	4.90e-01	4.32e-01	3.73e-01	3.14e-01	2.57e-01	2.03e-01	1.54e-01	1.09e-01	6.91e-02	3.60e-02	8.60e-03	-1.22e-02	-2.63e-02	-3.33e-02	-3.32e-02	-2.58e-02	-1.08e-02	1.18e-02	4.10e-02	7.65e-02	1.18e-01	1.64e-01	2.14e-01	2.65e-01	3.17e-01	3.66e-01	4.13e-01	4.54e-01	4.90e-01	5.19e-01	5.43e-01	5.60e-01	5.71e-01	5.75e-01	5.73e-01	5.65e-01	5.52e-01
ENSG00000025770	5.32e-01	6.61e-01	7.69e-01	8.65e-01	9.51e-01	1.03e+00	1.09e+00	1.15e+00	1.20e+00	1.25e+00	1.29e+00	1.32e+00	1.36e+00	1.39e+00	1.41e+00	1.44e+00	1.46e+00	1.47e+00	1.49e+00	1.50e+00	1.52e+00	1.52e+00	1.53e+00	1.53e+00	1.53e+00	1.52e+00	1.51e+00	1.49e+00	1.46e+00	1.43e+00	1.39e+00	1.35e+00	1.29e+00	1.23e+00	1.17e+00	1.09e+00	1.01e+00	9.25e-01	8.36e-01	7.46e-01	6.62e-01	5.77e-01	4.95e-01	4.18e-01	3.46e-01	2.79e-01	2.18e-01	1.65e-01	1.19e-01
ENSG00000025772	-9.09e-02	-1.17e-01	-1.40e-01	-1.58e-01	-1.71e-01	-1.83e-01	-1.90e-01	-1.95e-01	-1.98e-01	-1.98e-01	-1.97e-01	-1.93e-01	-1.85e-01	-1.75e-01	-1.65e-01	-1.53e-01	-1.39e-01	-1.27e-01	-1.13e-01	-1.01e-01	-8.91e-02	-7.99e-02	-7.14e-02	-6.50e-02	-6.08e-02	-5.91e-02	-5.96e-02	-6.29e-02	-6.96e-02	-8.04e-02	-9.35e-02	-1.09e-01	-1.28e-01	-1.51e-01	-1.73e-01	-1.96e-01	-2.21e-01	-2.47e-01	-2.71e-01	-2.92e-01	-3.09e-01	-3.26e-01	-3.39e-01	-3.49e-01	-3.57e-01	-3.63e-01	-3.67e-01	-3.68e-01	-3.68e-01
ENSG00000025796	-3.37e-01	-3.05e-01	-2.78e-01	-2.56e-01	-2.36e-01	-2.22e-01	-2.10e-01	-2.02e-01	-1.99e-01	-1.99e-01	-2.02e-01	-2.08e-01	-2.14e-01	-2.21e-01	-2.31e-01	-2.40e-01	-2.49e-01	-2.57e-01	-2.62e-01	-2.65e-01	-2.66e-01	-2.64e-01	-2.61e-01	-2.55e-01	-2.47e-01	-2.38e-01	-2.27e-01	-2.14e-01	-2.00e-01	-1.86e-01	-1.69e-01	-1.50e-01	-1.29e-01	-1.08e-01	-8.31e-02	-5.68e-02	-3.00e-02	-4.06e-03	2.18e-02	4.64e-02	7.17e-02	9.30e-02	1.13e-01	1.30e-01	1.44e-01	1.55e-01	1.62e-01	1.67e-01	1.70e-01
ENSG00000025800	9.59e-02	9.29e-02	8.80e-02	8.10e-02	7.16e-02	5.91e-02	4.39e-02	2.54e-02	3.57e-03	-2.13e-02	-4.92e-02	-7.97e-02	-1.12e-01	-1.47e-01	-1.83e-01	-2.19e-01	-2.56e-01	-2.90e-01	-3.23e-01	-3.53e-01	-3.80e-01	-4.04e-01	-4.25e-01	-4.43e-01	-4.58e-01	-4.70e-01	-4.80e-01	-4.86e-01	-4.89e-01	-4.89e-01	-4.85e-01	-4.78e-01	-4.68e-01	-4.54e-01	-4.37e-01	-4.17e-01	-3.94e-01	-3.69e-01	-3.44e-01	-3.18e-01	-2.91e-01	-2.66e-01	-2.40e-01	-2.15e-01	-1.91e-01	-1.69e-01	-1.47e-01	-1.27e-01	-1.07e-01
ENSG00000026025	1.62e-01	1.84e-01	2.02e-01	2.21e-01	2.40e-01	2.56e-01	2.73e-01	2.87e-01	2.97e-01	3.06e-01	3.13e-01	3.19e-01	3.28e-01	3.35e-01	3.40e-01	3.46e-01	3.54e-01	3.60e-01	3.69e-01	3.80e-01	3.92e-01	4.03e-01	4.16e-01	4.28e-01	4.41e-01	4.53e-01	4.66e-01	4.78e-01	4.88e-01	4.96e-01	5.05e-01	5.14e-01	5.22e-01	5.28e-01	5.38e-01	5.48e-01	5.57e-01	5.64e-01	5.71e-01	5.77e-01	5.86e-01	5.90e-01	5.94e-01	5.95e-01	5.92e-01	5.87e-01	5.77e-01	5.66e-01	5.53e-01
ENSG00000026036	-9.26e-01	-8.95e-01	-8.61e-01	-8.24e-01	-7.85e-01	-7.44e-01	-7.02e-01	-6.59e-01	-6.14e-01	-5.69e-01	-5.24e-01	-4.78e-01	-4.31e-01	-3.84e-01	-3.37e-01	-2.91e-01	-2.47e-01	-2.04e-01	-1.63e-01	-1.25e-01	-8.88e-02	-5.61e-02	-2.52e-02	2.97e-03	2.85e-02	5.13e-02	7.17e-02	8.95e-02	1.04e-01	1.15e-01	1.24e-01	1.31e-01	1.36e-01	1.38e-01	1.41e-01	1.43e-01	1.44e-01	1.44e-01	1.44e-01	1.45e-01	1.48e-01	1.50e-01	1.53e-01	1.55e-01	1.56e-01	1.57e-01	1.56e-01	1.54e-01	1.52e-01
ENSG00000026297	-3.73e-01	-3.43e-01	-3.03e-01	-2.58e-01	-2.09e-01	-1.53e-01	-9.51e-02	-3.28e-02	3.32e-02	1.01e-01	1.70e-01	2.40e-01	3.09e-01	3.78e-01	4.45e-01	5.10e-01	5.71e-01	6.28e-01	6.80e-01	7.27e-01	7.69e-01	8.04e-01	8.35e-01	8.61e-01	8.82e-01	8.98e-01	9.09e-01	9.14e-01	9.14e-01	9.08e-01	8.96e-01	8.79e-01	8.56e-01	8.27e-01	7.95e-01	7.58e-01	7.17e-01	6.73e-01	6.28e-01	5.83e-01	5.39e-01	4.95e-01	4.52e-01	4.10e-01	3.68e-01	3.26e-01	2.85e-01	2.45e-01	2.06e-01
ENSG00000026508	-1.41e-01	-1.84e-01	-2.28e-01	-2.70e-01	-3.11e-01	-3.53e-01	-3.95e-01	-4.39e-01	-4.86e-01	-5.36e-01	-5.88e-01	-6.42e-01	-6.94e-01	-7.47e-01	-8.03e-01	-8.57e-01	-9.09e-01	-9.59e-01	-1.00e+00	-1.04e+00	-1.07e+00	-1.10e+00	-1.11e+00	-1.12e+00	-1.12e+00	-1.12e+00	-1.11e+00	-1.09e+00	-1.06e+00	-1.03e+00	-9.96e-01	-9.52e-01	-9.02e-01	-8.49e-01	-7.87e-01	-7.23e-01	-6.58e-01	-5.95e-01	-5.32e-01	-4.71e-01	-4.07e-01	-3.50e-01	-2.94e-01	-2.40e-01	-1.90e-01	-1.42e-01	-9.94e-02	-5.85e-02	-1.90e-02
ENSG00000026950	-6.87e-01	-5.79e-01	-4.92e-01	-4.26e-01	-3.77e-01	-3.41e-01	-3.19e-01	-3.09e-01	-3.09e-01	-3.19e-01	-3.38e-01	-3.67e-01	-4.07e-01	-4.54e-01	-5.06e-01	-5.64e-01	-6.26e-01	-6.86e-01	-7.44e-01	-7.99e-01	-8.48e-01	-8.88e-01	-9.23e-01	-9.50e-01	-9.68e-01	-9.76e-01	-9.76e-01	-9.67e-01	-9.46e-01	-9.15e-01	-8.75e-01	-8.28e-01	-7.73e-01	-7.11e-01	-6.48e-01	-5.81e-01	-5.14e-01	-4.47e-01	-3.84e-01	-3.26e-01	-2.74e-01	-2.26e-01	-1.83e-01	-1.46e-01	-1.14e-01	-8.62e-02	-6.34e-02	-4.48e-02	-2.99e-02
ENSG00000027001	-7.04e-02	-1.06e-01	-1.35e-01	-1.66e-01	-1.99e-01	-2.28e-01	-2.60e-01	-2.90e-01	-3.15e-01	-3.40e-01	-3.63e-01	-3.84e-01	-4.11e-01	-4.34e-01	-4.52e-01	-4.70e-01	-4.88e-01	-4.99e-01	-5.12e-01	-5.25e-01	-5.37e-01	-5.45e-01	-5.55e-01	-5.64e-01	-5.70e-01	-5.76e-01	-5.81e-01	-5.85e-01	-5.85e-01	-5.81e-01	-5.78e-01	-5.73e-01	-5.66e-01	-5.53e-01	-5.47e-01	-5.39e-01	-5.28e-01	-5.11e-01	-4.94e-01	-4.76e-01	-4.64e-01	-4.45e-01	-4.27e-01	-4.09e-01	-3.88e-01	-3.67e-01	-3.43e-01	-3.21e-01	-3.00e-01
ENSG00000027697	-5.28e-01	-5.17e-01	-4.99e-01	-4.75e-01	-4.46e-01	-4.13e-01	-3.75e-01	-3.35e-01	-2.91e-01	-2.45e-01	-1.97e-01	-1.48e-01	-9.66e-02	-4.46e-02	6.68e-03	5.76e-02	1.07e-01	1.54e-01	1.98e-01	2.39e-01	2.76e-01	3.09e-01	3.40e-01	3.67e-01	3.90e-01	4.10e-01	4.26e-01	4.39e-01	4.48e-01	4.51e-01	4.52e-01	4.50e-01	4.44e-01	4.34e-01	4.24e-01	4.12e-01	3.98e-01	3.82e-01	3.67e-01	3.52e-01	3.40e-01	3.27e-01	3.15e-01	3.03e-01	2.90e-01	2.77e-01	2.62e-01	2.48e-01	2.34e-01
ENSG00000027847	-2.09e-02	5.94e-02	1.25e-01	1.78e-01	2.21e-01	2.54e-01	2.77e-01	2.93e-01	2.99e-01	2.99e-01	2.91e-01	2.78e-01	2.60e-01	2.36e-01	2.08e-01	1.78e-01	1.47e-01	1.14e-01	8.35e-02	5.53e-02	2.95e-02	5.77e-03	-1.53e-02	-3.43e-02	-5.13e-02	-6.64e-02	-7.93e-02	-9.03e-02	-9.95e-02	-1.07e-01	-1.12e-01	-1.15e-01	-1.16e-01	-1.14e-01	-1.10e-01	-1.04e-01	-9.61e-02	-8.77e-02	-7.86e-02	-6.96e-02	-6.03e-02	-5.26e-02	-4.58e-02	-4.02e-02	-3.65e-02	-3.46e-02	-3.49e-02	-3.66e-02	-3.96e-02
ENSG00000027869	5.32e-01	5.47e-01	5.58e-01	5.62e-01	5.59e-01	5.51e-01	5.36e-01	5.15e-01	4.89e-01	4.57e-01	4.19e-01	3.76e-01	3.25e-01	2.69e-01	2.10e-01	1.46e-01	7.87e-02	1.27e-02	-5.51e-02	-1.23e-01	-1.90e-01	-2.53e-01	-3.18e-01	-3.80e-01	-4.41e-01	-4.98e-01	-5.55e-01	-6.09e-01	-6.58e-01	-6.98e-01	-7.37e-01	-7.72e-01	-8.01e-01	-8.19e-01	-8.45e-01	-8.65e-01	-8.79e-01	-8.85e-01	-8.92e-01	-8.97e-01	-9.14e-01	-9.21e-01	-9.32e-01	-9.43e-01	-9.52e-01	-9.61e-01	-9.65e-01	-9.72e-01	-9.80e-01
ENSG00000028116	-6.64e-01	-6.76e-01	-6.88e-01	-6.98e-01	-7.08e-01	-7.18e-01	-7.27e-01	-7.38e-01	-7.50e-01	-7.62e-01	-7.76e-01	-7.89e-01	-8.00e-01	-8.11e-01	-8.22e-01	-8.31e-01	-8.38e-01	-8.45e-01	-8.49e-01	-8.49e-01	-8.47e-01	-8.45e-01	-8.39e-01	-8.32e-01	-8.23e-01	-8.12e-01	-8.00e-01	-7.87e-01	-7.72e-01	-7.58e-01	-7.41e-01	-7.22e-01	-7.01e-01	-6.81e-01	-6.54e-01	-6.26e-01	-5.97e-01	-5.67e-01	-5.36e-01	-5.05e-01	-4.70e-01	-4.37e-01	-4.05e-01	-3.72e-01	-3.41e-01	-3.11e-01	-2.84e-01	-2.57e-01	-2.30e-01
ENSG00000028203	-1.48e-01	-1.34e-01	-1.18e-01	-9.92e-02	-7.64e-02	-5.34e-02	-2.71e-02	-1.19e-04	2.62e-02	5.35e-02	8.09e-02	1.09e-01	1.41e-01	1.73e-01	2.04e-01	2.35e-01	2.67e-01	2.95e-01	3.23e-01	3.50e-01	3.75e-01	3.96e-01	4.17e-01	4.34e-01	4.49e-01	4.61e-01	4.70e-01	4.76e-01	4.79e-01	4.76e-01	4.71e-01	4.63e-01	4.52e-01	4.37e-01	4.23e-01	4.08e-01	3.91e-01	3.72e-01	3.54e-01	3.37e-01	3.24e-01	3.10e-01	2.97e-01	2.85e-01	2.72e-01	2.59e-01	2.45e-01	2.32e-01	2.19e-01
ENSG00000028277	3.59e-01	2.99e-01	2.43e-01	1.91e-01	1.41e-01	9.50e-02	5.03e-02	8.53e-03	-2.95e-02	-6.45e-02	-9.62e-02	-1.25e-01	-1.52e-01	-1.76e-01	-1.96e-01	-2.13e-01	-2.29e-01	-2.40e-01	-2.52e-01	-2.63e-01	-2.74e-01	-2.83e-01	-2.94e-01	-3.05e-01	-3.16e-01	-3.28e-01	-3.41e-01	-3.54e-01	-3.68e-01	-3.82e-01	-3.97e-01	-4.13e-01	-4.29e-01	-4.44e-01	-4.61e-01	-4.78e-01	-4.92e-01	-5.03e-01	-5.10e-01	-5.12e-01	-5.13e-01	-5.06e-01	-4.95e-01	-4.79e-01	-4.57e-01	-4.31e-01	-4.00e-01	-3.66e-01	-3.31e-01
ENSG00000028310	-6.88e-01	-6.80e-01	-6.73e-01	-6.66e-01	-6.58e-01	-6.53e-01	-6.47e-01	-6.43e-01	-6.41e-01	-6.40e-01	-6.41e-01	-6.41e-01	-6.40e-01	-6.40e-01	-6.40e-01	-6.38e-01	-6.35e-01	-6.32e-01	-6.26e-01	-6.18e-01	-6.09e-01	-5.98e-01	-5.86e-01	-5.72e-01	-5.58e-01	-5.42e-01	-5.26e-01	-5.09e-01	-4.91e-01	-4.74e-01	-4.55e-01	-4.36e-01	-4.15e-01	-3.95e-01	-3.70e-01	-3.44e-01	-3.18e-01	-2.93e-01	-2.68e-01	-2.43e-01	-2.16e-01	-1.93e-01	-1.71e-01	-1.50e-01	-1.32e-01	-1.16e-01	-1.03e-01	-9.24e-02	-8.23e-02
ENSG00000028528	-6.03e-02	-1.04e-01	-1.43e-01	-1.74e-01	-1.98e-01	-2.17e-01	-2.29e-01	-2.36e-01	-2.39e-01	-2.37e-01	-2.31e-01	-2.21e-01	-2.03e-01	-1.83e-01	-1.61e-01	-1.36e-01	-1.09e-01	-8.34e-02	-5.66e-02	-2.99e-02	-4.77e-03	1.78e-02	4.03e-02	6.09e-02	7.95e-02	9.61e-02	1.11e-01	1.24e-01	1.35e-01	1.41e-01	1.47e-01	1.51e-01	1.53e-01	1.52e-01	1.55e-01	1.56e-01	1.57e-01	1.56e-01	1.56e-01	1.57e-01	1.62e-01	1.65e-01	1.69e-01	1.72e-01	1.75e-01	1.77e-01	1.76e-01	1.76e-01	1.76e-01
ENSG00000028839	2.22e-01	2.37e-01	2.55e-01	2.77e-01	3.04e-01	3.31e-01	3.62e-01	3.95e-01	4.28e-01	4.62e-01	4.97e-01	5.32e-01	5.71e-01	6.09e-01	6.46e-01	6.83e-01	7.19e-01	7.52e-01	7.83e-01	8.11e-01	8.36e-01	8.56e-01	8.73e-01	8.87e-01	8.96e-01	9.01e-01	9.01e-01	8.97e-01	8.87e-01	8.71e-01	8.49e-01	8.23e-01	7.91e-01	7.51e-01	7.10e-01	6.64e-01	6.14e-01	5.61e-01	5.07e-01	4.55e-01	4.06e-01	3.58e-01	3.12e-01	2.69e-01	2.28e-01	1.90e-01	1.54e-01	1.21e-01	9.13e-02
ENSG00000029153	1.20e+00	1.15e+00	1.11e+00	1.06e+00	1.02e+00	9.76e-01	9.32e-01	8.88e-01	8.42e-01	7.96e-01	7.49e-01	7.02e-01	6.56e-01	6.10e-01	5.64e-01	5.19e-01	4.75e-01	4.32e-01	3.91e-01	3.51e-01	3.13e-01	2.76e-01	2.39e-01	2.04e-01	1.69e-01	1.36e-01	1.02e-01	6.97e-02	3.79e-02	7.02e-03	-2.30e-02	-5.19e-02	-7.95e-02	-1.05e-01	-1.30e-01	-1.53e-01	-1.72e-01	-1.89e-01	-2.03e-01	-2.16e-01	-2.28e-01	-2.37e-01	-2.45e-01	-2.52e-01	-2.56e-01	-2.59e-01	-2.60e-01	-2.61e-01	-2.61e-01
ENSG00000029363	-1.92e-01	-1.75e-01	-1.62e-01	-1.50e-01	-1.38e-01	-1.30e-01	-1.22e-01	-1.17e-01	-1.17e-01	-1.19e-01	-1.24e-01	-1.31e-01	-1.34e-01	-1.40e-01	-1.49e-01	-1.56e-01	-1.63e-01	-1.70e-01	-1.75e-01	-1.78e-01	-1.79e-01	-1.81e-01	-1.80e-01	-1.79e-01	-1.77e-01	-1.76e-01	-1.74e-01	-1.72e-01	-1.71e-01	-1.72e-01	-1.72e-01	-1.71e-01	-1.70e-01	-1.71e-01	-1.66e-01	-1.61e-01	-1.55e-01	-1.49e-01	-1.42e-01	-1.34e-01	-1.21e-01	-1.11e-01	-9.89e-02	-8.70e-02	-7.65e-02	-6.67e-02	-5.89e-02	-5.12e-02	-4.31e-02
ENSG00000029364	-2.13e-01	-2.26e-01	-2.36e-01	-2.42e-01	-2.42e-01	-2.41e-01	-2.36e-01	-2.29e-01	-2.21e-01	-2.12e-01	-2.01e-01	-1.88e-01	-1.69e-01	-1.50e-01	-1.31e-01	-1.09e-01	-8.49e-02	-6.22e-02	-3.73e-02	-1.10e-02	1.52e-02	4.01e-02	6.66e-02	9.24e-02	1.18e-01	1.42e-01	1.67e-01	1.91e-01	2.14e-01	2.34e-01	2.55e-01	2.76e-01	2.97e-01	3.15e-01	3.37e-01	3.59e-01	3.80e-01	3.98e-01	4.16e-01	4.32e-01	4.49e-01	4.61e-01	4.71e-01	4.78e-01	4.81e-01	4.80e-01	4.74e-01	4.65e-01	4.54e-01
ENSG00000029639	-1.28e+00	-1.35e+00	-1.40e+00	-1.44e+00	-1.46e+00	-1.46e+00	-1.44e+00	-1.41e+00	-1.36e+00	-1.30e+00	-1.23e+00	-1.15e+00	-1.06e+00	-9.78e-01	-8.88e-01	-8.01e-01	-7.16e-01	-6.35e-01	-5.61e-01	-4.93e-01	-4.31e-01	-3.75e-01	-3.24e-01	-2.78e-01	-2.35e-01	-1.97e-01	-1.63e-01	-1.32e-01	-1.04e-01	-8.10e-02	-6.04e-02	-4.26e-02	-2.73e-02	-1.49e-02	-2.79e-03	7.88e-03	1.74e-02	2.60e-02	3.47e-02	4.34e-02	5.34e-02	6.21e-02	7.06e-02	7.84e-02	8.49e-02	9.03e-02	9.39e-02	9.66e-02	9.86e-02
ENSG00000029725	-3.15e-02	-9.09e-02	-1.46e-01	-1.96e-01	-2.40e-01	-2.81e-01	-3.16e-01	-3.48e-01	-3.75e-01	-3.98e-01	-4.17e-01	-4.32e-01	-4.40e-01	-4.44e-01	-4.45e-01	-4.43e-01	-4.36e-01	-4.29e-01	-4.19e-01	-4.08e-01	-3.96e-01	-3.85e-01	-3.73e-01	-3.61e-01	-3.49e-01	-3.37e-01	-3.26e-01	-3.15e-01	-3.04e-01	-2.96e-01	-2.86e-01	-2.77e-01	-2.68e-01	-2.60e-01	-2.49e-01	-2.37e-01	-2.25e-01	-2.13e-01	-2.00e-01	-1.87e-01	-1.72e-01	-1.58e-01	-1.45e-01	-1.31e-01	-1.20e-01	-1.09e-01	-1.01e-01	-9.33e-02	-8.60e-02
ENSG00000029993	6.65e-01	7.22e-01	7.67e-01	8.06e-01	8.39e-01	8.63e-01	8.82e-01	8.95e-01	9.00e-01	8.99e-01	8.92e-01	8.81e-01	8.69e-01	8.52e-01	8.31e-01	8.09e-01	7.87e-01	7.62e-01	7.39e-01	7.19e-01	7.00e-01	6.81e-01	6.64e-01	6.47e-01	6.31e-01	6.15e-01	5.98e-01	5.82e-01	5.65e-01	5.45e-01	5.26e-01	5.07e-01	4.87e-01	4.66e-01	4.48e-01	4.31e-01	4.13e-01	3.95e-01	3.78e-01	3.61e-01	3.48e-01	3.31e-01	3.16e-01	3.01e-01	2.84e-01	2.66e-01	2.45e-01	2.24e-01	2.04e-01
ENSG00000030066	-2.10e-01	-2.53e-01	-2.90e-01	-3.22e-01	-3.50e-01	-3.73e-01	-3.92e-01	-4.06e-01	-4.14e-01	-4.18e-01	-4.17e-01	-4.11e-01	-4.04e-01	-3.93e-01	-3.78e-01	-3.60e-01	-3.42e-01	-3.22e-01	-3.03e-01	-2.87e-01	-2.71e-01	-2.57e-01	-2.45e-01	-2.34e-01	-2.26e-01	-2.20e-01	-2.15e-01	-2.13e-01	-2.13e-01	-2.15e-01	-2.20e-01	-2.26e-01	-2.34e-01	-2.44e-01	-2.55e-01	-2.67e-01	-2.79e-01	-2.89e-01	-2.98e-01	-3.04e-01	-3.09e-01	-3.11e-01	-3.10e-01	-3.07e-01	-3.01e-01	-2.94e-01	-2.84e-01	-2.72e-01	-2.60e-01
ENSG00000030110	-2.97e-01	-2.58e-01	-2.21e-01	-1.90e-01	-1.64e-01	-1.41e-01	-1.23e-01	-1.08e-01	-9.54e-02	-8.59e-02	-7.87e-02	-7.38e-02	-7.19e-02	-7.10e-02	-7.04e-02	-7.02e-02	-7.00e-02	-6.83e-02	-6.58e-02	-6.23e-02	-5.74e-02	-5.10e-02	-4.39e-02	-3.57e-02	-2.68e-02	-1.71e-02	-6.79e-03	4.11e-03	1.56e-02	2.78e-02	4.05e-02	5.38e-02	6.78e-02	8.25e-02	9.79e-02	1.14e-01	1.29e-01	1.45e-01	1.60e-01	1.74e-01	1.87e-01	1.98e-01	2.08e-01	2.15e-01	2.19e-01	2.21e-01	2.20e-01	2.16e-01	2.11e-01
ENSG00000030582	3.78e-01	3.69e-01	3.57e-01	3.43e-01	3.28e-01	3.09e-01	2.87e-01	2.61e-01	2.32e-01	1.98e-01	1.61e-01	1.21e-01	7.81e-02	3.25e-02	-1.55e-02	-6.45e-02	-1.13e-01	-1.61e-01	-2.06e-01	-2.48e-01	-2.85e-01	-3.19e-01	-3.48e-01	-3.73e-01	-3.95e-01	-4.12e-01	-4.24e-01	-4.32e-01	-4.36e-01	-4.34e-01	-4.29e-01	-4.18e-01	-4.03e-01	-3.85e-01	-3.62e-01	-3.38e-01	-3.12e-01	-2.86e-01	-2.62e-01	-2.40e-01	-2.21e-01	-2.06e-01	-1.94e-01	-1.86e-01	-1.83e-01	-1.84e-01	-1.90e-01	-2.00e-01	-2.13e-01
ENSG00000031003	1.69e-01	1.41e-01	1.16e-01	9.64e-02	8.08e-02	6.72e-02	5.76e-02	5.02e-02	4.41e-02	4.05e-02	3.87e-02	3.94e-02	4.44e-02	5.10e-02	5.84e-02	6.78e-02	7.89e-02	8.91e-02	1.00e-01	1.12e-01	1.22e-01	1.30e-01	1.38e-01	1.45e-01	1.49e-01	1.51e-01	1.52e-01	1.50e-01	1.46e-01	1.37e-01	1.27e-01	1.14e-01	9.96e-02	8.12e-02	6.43e-02	4.63e-02	2.73e-02	7.42e-03	-1.09e-02	-2.78e-02	-4.04e-02	-5.36e-02	-6.45e-02	-7.38e-02	-8.25e-02	-9.00e-02	-9.75e-02	-1.04e-01	-1.09e-01
ENSG00000031691	6.12e-01	5.82e-01	5.60e-01	5.41e-01	5.22e-01	5.09e-01	4.97e-01	4.90e-01	4.87e-01	4.89e-01	4.94e-01	5.02e-01	5.08e-01	5.19e-01	5.32e-01	5.46e-01	5.60e-01	5.75e-01	5.86e-01	5.93e-01	5.98e-01	5.99e-01	5.96e-01	5.89e-01	5.78e-01	5.62e-01	5.41e-01	5.14e-01	4.83e-01	4.46e-01	4.01e-01	3.49e-01	2.89e-01	2.25e-01	1.47e-01	6.09e-02	-2.99e-02	-1.22e-01	-2.16e-01	-3.09e-01	-4.08e-01	-4.93e-01	-5.75e-01	-6.48e-01	-7.07e-01	-7.51e-01	-7.77e-01	-7.91e-01	-7.96e-01
ENSG00000031698	-1.57e-01	-1.64e-01	-1.67e-01	-1.67e-01	-1.63e-01	-1.57e-01	-1.49e-01	-1.38e-01	-1.26e-01	-1.13e-01	-9.77e-02	-8.13e-02	-6.20e-02	-4.18e-02	-2.13e-02	1.50e-04	2.22e-02	4.28e-02	6.33e-02	8.29e-02	1.01e-01	1.16e-01	1.30e-01	1.42e-01	1.51e-01	1.58e-01	1.63e-01	1.64e-01	1.62e-01	1.56e-01	1.47e-01	1.36e-01	1.22e-01	1.05e-01	8.79e-02	6.95e-02	5.02e-02	3.05e-02	1.29e-02	-2.31e-03	-1.26e-02	-2.18e-02	-2.75e-02	-3.02e-02	-3.08e-02	-2.89e-02	-2.54e-02	-1.97e-02	-1.19e-02
ENSG00000031823	-2.91e-01	-2.55e-01	-2.28e-01	-2.06e-01	-1.88e-01	-1.78e-01	-1.72e-01	-1.72e-01	-1.80e-01	-1.92e-01	-2.10e-01	-2.32e-01	-2.55e-01	-2.83e-01	-3.14e-01	-3.45e-01	-3.76e-01	-4.07e-01	-4.35e-01	-4.57e-01	-4.75e-01	-4.90e-01	-5.00e-01	-5.06e-01	-5.07e-01	-5.05e-01	-4.98e-01	-4.87e-01	-4.72e-01	-4.55e-01	-4.33e-01	-4.06e-01	-3.76e-01	-3.44e-01	-3.06e-01	-2.65e-01	-2.23e-01	-1.83e-01	-1.43e-01	-1.05e-01	-6.69e-02	-3.47e-02	-4.51e-03	2.24e-02	4.48e-02	6.33e-02	7.69e-02	8.78e-02	9.68e-02
ENSG00000032219	-5.29e-01	-5.80e-01	-6.17e-01	-6.35e-01	-6.36e-01	-6.24e-01	-5.95e-01	-5.54e-01	-5.03e-01	-4.43e-01	-3.76e-01	-3.03e-01	-2.22e-01	-1.40e-01	-5.94e-02	2.12e-02	1.00e-01	1.73e-01	2.42e-01	3.07e-01	3.66e-01	4.19e-01	4.68e-01	5.14e-01	5.54e-01	5.91e-01	6.24e-01	6.54e-01	6.79e-01	6.98e-01	7.15e-01	7.29e-01	7.40e-01	7.47e-01	7.55e-01	7.62e-01	7.66e-01	7.67e-01	7.67e-01	7.67e-01	7.70e-01	7.67e-01	7.64e-01	7.60e-01	7.51e-01	7.40e-01	7.25e-01	7.07e-01	6.88e-01
ENSG00000032389	-3.37e-01	-3.44e-01	-3.48e-01	-3.55e-01	-3.65e-01	-3.74e-01	-3.87e-01	-4.01e-01	-4.12e-01	-4.24e-01	-4.35e-01	-4.47e-01	-4.64e-01	-4.80e-01	-4.92e-01	-5.04e-01	-5.16e-01	-5.23e-01	-5.31e-01	-5.39e-01	-5.45e-01	-5.47e-01	-5.51e-01	-5.53e-01	-5.52e-01	-5.50e-01	-5.47e-01	-5.43e-01	-5.35e-01	-5.23e-01	-5.11e-01	-4.97e-01	-4.81e-01	-4.60e-01	-4.42e-01	-4.22e-01	-4.00e-01	-3.74e-01	-3.49e-01	-3.23e-01	-3.02e-01	-2.78e-01	-2.55e-01	-2.34e-01	-2.13e-01	-1.93e-01	-1.73e-01	-1.54e-01	-1.38e-01
ENSG00000032444	-2.19e-01	-2.64e-01	-3.06e-01	-3.43e-01	-3.76e-01	-4.08e-01	-4.36e-01	-4.62e-01	-4.86e-01	-5.08e-01	-5.28e-01	-5.46e-01	-5.58e-01	-5.69e-01	-5.77e-01	-5.82e-01	-5.83e-01	-5.82e-01	-5.78e-01	-5.70e-01	-5.59e-01	-5.47e-01	-5.32e-01	-5.15e-01	-4.96e-01	-4.75e-01	-4.52e-01	-4.28e-01	-4.03e-01	-3.77e-01	-3.49e-01	-3.20e-01	-2.89e-01	-2.59e-01	-2.24e-01	-1.88e-01	-1.54e-01	-1.21e-01	-8.92e-02	-5.95e-02	-2.92e-02	-4.29e-03	1.84e-02	3.81e-02	5.34e-02	6.50e-02	7.21e-02	7.62e-02	7.84e-02
ENSG00000032742	3.36e-01	3.15e-01	2.96e-01	2.77e-01	2.55e-01	2.33e-01	2.09e-01	1.84e-01	1.60e-01	1.36e-01	1.11e-01	8.60e-02	5.71e-02	2.92e-02	3.42e-03	-2.25e-02	-4.84e-02	-7.06e-02	-9.35e-02	-1.17e-01	-1.38e-01	-1.58e-01	-1.79e-01	-1.98e-01	-2.17e-01	-2.35e-01	-2.52e-01	-2.70e-01	-2.85e-01	-2.97e-01	-3.10e-01	-3.22e-01	-3.32e-01	-3.38e-01	-3.49e-01	-3.57e-01	-3.62e-01	-3.62e-01	-3.62e-01	-3.59e-01	-3.60e-01	-3.54e-01	-3.49e-01	-3.42e-01	-3.33e-01	-3.22e-01	-3.08e-01	-2.94e-01	-2.81e-01
ENSG00000033011	1.82e-01	1.47e-01	1.18e-01	8.96e-02	6.07e-02	3.53e-02	8.84e-03	-1.54e-02	-3.54e-02	-5.39e-02	-6.96e-02	-8.36e-02	-1.01e-01	-1.14e-01	-1.23e-01	-1.32e-01	-1.39e-01	-1.43e-01	-1.47e-01	-1.52e-01	-1.57e-01	-1.60e-01	-1.65e-01	-1.69e-01	-1.73e-01	-1.78e-01	-1.83e-01	-1.88e-01	-1.93e-01	-1.96e-01	-2.00e-01	-2.05e-01	-2.11e-01	-2.12e-01	-2.20e-01	-2.27e-01	-2.32e-01	-2.35e-01	-2.38e-01	-2.40e-01	-2.46e-01	-2.48e-01	-2.52e-01	-2.55e-01	-2.58e-01	-2.60e-01	-2.61e-01	-2.62e-01	-2.65e-01
ENSG00000033030	-3.99e-01	-3.97e-01	-3.89e-01	-3.73e-01	-3.49e-01	-3.20e-01	-2.85e-01	-2.46e-01	-2.04e-01	-1.59e-01	-1.12e-01	-6.29e-02	-9.57e-03	4.39e-02	9.62e-02	1.48e-01	1.99e-01	2.46e-01	2.90e-01	3.31e-01	3.68e-01	4.00e-01	4.29e-01	4.53e-01	4.74e-01	4.90e-01	5.02e-01	5.10e-01	5.12e-01	5.08e-01	5.01e-01	4.90e-01	4.74e-01	4.53e-01	4.32e-01	4.08e-01	3.82e-01	3.53e-01	3.26e-01	3.01e-01	2.82e-01	2.62e-01	2.46e-01	2.33e-01	2.21e-01	2.11e-01	2.02e-01	1.96e-01	1.92e-01
ENSG00000033050	-3.76e-01	-3.08e-01	-2.46e-01	-1.89e-01	-1.35e-01	-8.59e-02	-3.91e-02	3.71e-03	4.19e-02	7.72e-02	1.09e-01	1.39e-01	1.70e-01	1.99e-01	2.25e-01	2.49e-01	2.73e-01	2.94e-01	3.14e-01	3.33e-01	3.50e-01	3.64e-01	3.76e-01	3.86e-01	3.92e-01	3.95e-01	3.95e-01	3.91e-01	3.82e-01	3.68e-01	3.50e-01	3.29e-01	3.04e-01	2.72e-01	2.42e-01	2.08e-01	1.72e-01	1.33e-01	9.58e-02	6.05e-02	3.11e-02	1.40e-03	-2.44e-02	-4.71e-02	-6.77e-02	-8.54e-02	-1.01e-01	-1.14e-01	-1.24e-01
ENSG00000033100	-5.42e-01	-4.48e-01	-3.71e-01	-3.05e-01	-2.48e-01	-2.01e-01	-1.62e-01	-1.31e-01	-1.08e-01	-9.17e-02	-8.18e-02	-7.68e-02	-7.28e-02	-7.32e-02	-7.79e-02	-8.37e-02	-8.95e-02	-9.74e-02	-1.03e-01	-1.06e-01	-1.07e-01	-1.09e-01	-1.08e-01	-1.06e-01	-1.04e-01	-1.01e-01	-9.77e-02	-9.39e-02	-9.08e-02	-8.90e-02	-8.59e-02	-8.21e-02	-7.77e-02	-7.48e-02	-6.65e-02	-5.73e-02	-4.78e-02	-3.90e-02	-2.85e-02	-1.74e-02	-1.96e-03	1.03e-02	2.36e-02	3.69e-02	4.85e-02	5.92e-02	6.76e-02	7.57e-02	8.37e-02
ENSG00000033170	-1.15e-01	-1.42e-01	-1.71e-01	-2.01e-01	-2.34e-01	-2.69e-01	-3.08e-01	-3.49e-01	-3.94e-01	-4.42e-01	-4.92e-01	-5.46e-01	-6.03e-01	-6.62e-01	-7.21e-01	-7.82e-01	-8.42e-01	-8.99e-01	-9.53e-01	-1.00e+00	-1.05e+00	-1.09e+00	-1.12e+00	-1.14e+00	-1.16e+00	-1.17e+00	-1.17e+00	-1.16e+00	-1.14e+00	-1.11e+00	-1.07e+00	-1.02e+00	-9.70e-01	-9.08e-01	-8.43e-01	-7.72e-01	-6.98e-01	-6.24e-01	-5.52e-01	-4.83e-01	-4.17e-01	-3.55e-01	-2.97e-01	-2.42e-01	-1.91e-01	-1.43e-01	-9.92e-02	-5.86e-02	-2.04e-02
ENSG00000033178	-4.02e-01	-4.16e-01	-4.25e-01	-4.29e-01	-4.29e-01	-4.25e-01	-4.18e-01	-4.07e-01	-3.93e-01	-3.76e-01	-3.57e-01	-3.35e-01	-3.10e-01	-2.83e-01	-2.55e-01	-2.25e-01	-1.94e-01	-1.63e-01	-1.32e-01	-1.02e-01	-7.22e-02	-4.43e-02	-1.69e-02	9.39e-03	3.45e-02	5.83e-02	8.11e-02	1.03e-01	1.23e-01	1.41e-01	1.58e-01	1.74e-01	1.90e-01	2.04e-01	2.20e-01	2.35e-01	2.50e-01	2.63e-01	2.77e-01	2.89e-01	3.03e-01	3.13e-01	3.22e-01	3.30e-01	3.34e-01	3.37e-01	3.36e-01	3.33e-01	3.29e-01
ENSG00000033327	7.29e-01	7.08e-01	6.87e-01	6.61e-01	6.33e-01	6.01e-01	5.64e-01	5.23e-01	4.79e-01	4.31e-01	3.78e-01	3.22e-01	2.58e-01	1.91e-01	1.22e-01	5.00e-02	-2.43e-02	-9.60e-02	-1.68e-01	-2.38e-01	-3.04e-01	-3.64e-01	-4.22e-01	-4.74e-01	-5.20e-01	-5.59e-01	-5.91e-01	-6.15e-01	-6.28e-01	-6.28e-01	-6.21e-01	-6.05e-01	-5.79e-01	-5.41e-01	-5.04e-01	-4.61e-01	-4.12e-01	-3.60e-01	-3.09e-01	-2.61e-01	-2.20e-01	-1.78e-01	-1.41e-01	-1.07e-01	-7.52e-02	-4.65e-02	-1.99e-02	3.37e-03	2.34e-02
ENSG00000033627	-8.62e-01	-8.99e-01	-9.35e-01	-9.65e-01	-9.91e-01	-1.01e+00	-1.03e+00	-1.05e+00	-1.07e+00	-1.08e+00	-1.09e+00	-1.10e+00	-1.10e+00	-1.10e+00	-1.10e+00	-1.10e+00	-1.09e+00	-1.08e+00	-1.06e+00	-1.04e+00	-1.02e+00	-9.91e-01	-9.62e-01	-9.31e-01	-8.97e-01	-8.61e-01	-8.22e-01	-7.81e-01	-7.39e-01	-6.96e-01	-6.50e-01	-6.02e-01	-5.53e-01	-5.04e-01	-4.49e-01	-3.93e-01	-3.38e-01	-2.86e-01	-2.34e-01	-1.84e-01	-1.33e-01	-8.84e-02	-4.53e-02	-5.03e-03	3.11e-02	6.39e-02	9.21e-02	1.18e-01	1.42e-01
ENSG00000033800	-1.03e-01	-1.30e-01	-1.54e-01	-1.75e-01	-1.96e-01	-2.15e-01	-2.33e-01	-2.50e-01	-2.65e-01	-2.78e-01	-2.91e-01	-3.01e-01	-3.11e-01	-3.19e-01	-3.25e-01	-3.29e-01	-3.32e-01	-3.33e-01	-3.33e-01	-3.32e-01	-3.32e-01	-3.30e-01	-3.29e-01	-3.28e-01	-3.26e-01	-3.25e-01	-3.24e-01	-3.23e-01	-3.22e-01	-3.22e-01	-3.21e-01	-3.21e-01	-3.20e-01	-3.18e-01	-3.16e-01	-3.13e-01	-3.08e-01	-3.01e-01	-2.93e-01	-2.83e-01	-2.71e-01	-2.59e-01	-2.45e-01	-2.30e-01	-2.15e-01	-1.99e-01	-1.84e-01	-1.68e-01	-1.51e-01
ENSG00000033867	-8.49e-01	-9.27e-01	-1.00e+00	-1.07e+00	-1.13e+00	-1.19e+00	-1.24e+00	-1.29e+00	-1.33e+00	-1.37e+00	-1.40e+00	-1.42e+00	-1.44e+00	-1.45e+00	-1.45e+00	-1.45e+00	-1.44e+00	-1.42e+00	-1.40e+00	-1.37e+00	-1.34e+00	-1.30e+00	-1.25e+00	-1.20e+00	-1.15e+00	-1.09e+00	-1.03e+00	-9.66e-01	-8.98e-01	-8.30e-01	-7.58e-01	-6.83e-01	-6.07e-01	-5.32e-01	-4.53e-01	-3.73e-01	-2.96e-01	-2.24e-01	-1.54e-01	-8.94e-02	-2.51e-02	3.09e-02	8.33e-02	1.31e-01	1.74e-01	2.11e-01	2.43e-01	2.71e-01	2.97e-01
ENSG00000034053	5.56e-01	5.49e-01	5.47e-01	5.36e-01	5.18e-01	5.00e-01	4.73e-01	4.44e-01	4.16e-01	3.85e-01	3.53e-01	3.17e-01	2.68e-01	2.19e-01	1.74e-01	1.24e-01	7.09e-02	2.52e-02	-2.51e-02	-7.84e-02	-1.30e-01	-1.76e-01	-2.27e-01	-2.75e-01	-3.22e-01	-3.65e-01	-4.09e-01	-4.51e-01	-4.85e-01	-5.08e-01	-5.32e-01	-5.53e-01	-5.70e-01	-5.71e-01	-5.90e-01	-6.06e-01	-6.13e-01	-6.08e-01	-6.05e-01	-5.99e-01	-6.12e-01	-6.05e-01	-6.03e-01	-5.99e-01	-5.89e-01	-5.75e-01	-5.53e-01	-5.32e-01	-5.14e-01
ENSG00000034152	-2.48e-01	-2.06e-01	-1.69e-01	-1.34e-01	-1.01e-01	-7.19e-02	-4.43e-02	-2.02e-02	-8.21e-04	1.62e-02	3.02e-02	4.26e-02	5.72e-02	7.00e-02	8.08e-02	9.27e-02	1.06e-01	1.19e-01	1.35e-01	1.54e-01	1.74e-01	1.96e-01	2.20e-01	2.45e-01	2.72e-01	2.99e-01	3.27e-01	3.57e-01	3.86e-01	4.15e-01	4.45e-01	4.76e-01	5.08e-01	5.38e-01	5.73e-01	6.08e-01	6.41e-01	6.71e-01	6.99e-01	7.25e-01	7.51e-01	7.70e-01	7.86e-01	7.98e-01	8.04e-01	8.05e-01	8.00e-01	7.91e-01	7.79e-01
ENSG00000034533	-9.07e-01	-7.97e-01	-6.85e-01	-5.70e-01	-4.52e-01	-3.36e-01	-2.19e-01	-1.04e-01	7.78e-03	1.16e-01	2.21e-01	3.23e-01	4.23e-01	5.19e-01	6.08e-01	6.91e-01	7.70e-01	8.39e-01	9.01e-01	9.56e-01	1.00e+00	1.04e+00	1.07e+00	1.10e+00	1.12e+00	1.13e+00	1.13e+00	1.13e+00	1.12e+00	1.09e+00	1.06e+00	1.02e+00	9.70e-01	9.07e-01	8.40e-01	7.62e-01	6.76e-01	5.82e-01	4.85e-01	3.88e-01	2.96e-01	2.05e-01	1.19e-01	4.00e-02	-3.23e-02	-9.54e-02	-1.49e-01	-1.93e-01	-2.26e-01
ENSG00000034677	1.18e-01	1.26e-01	1.30e-01	1.34e-01	1.37e-01	1.38e-01	1.38e-01	1.35e-01	1.28e-01	1.20e-01	1.08e-01	9.57e-02	8.50e-02	7.26e-02	5.81e-02	4.42e-02	3.15e-02	1.75e-02	5.98e-03	-3.34e-03	-1.18e-02	-2.07e-02	-2.75e-02	-3.43e-02	-4.11e-02	-4.82e-02	-5.50e-02	-6.22e-02	-7.06e-02	-8.11e-02	-9.11e-02	-1.01e-01	-1.12e-01	-1.24e-01	-1.33e-01	-1.41e-01	-1.49e-01	-1.59e-01	-1.67e-01	-1.75e-01	-1.80e-01	-1.87e-01	-1.95e-01	-2.03e-01	-2.12e-01	-2.24e-01	-2.37e-01	-2.52e-01	-2.66e-01
ENSG00000034693	-6.97e-01	-6.91e-01	-6.76e-01	-6.54e-01	-6.24e-01	-5.89e-01	-5.48e-01	-5.03e-01	-4.53e-01	-3.99e-01	-3.44e-01	-2.86e-01	-2.25e-01	-1.65e-01	-1.04e-01	-4.43e-02	1.43e-02	6.92e-02	1.22e-01	1.71e-01	2.16e-01	2.57e-01	2.95e-01	3.30e-01	3.61e-01	3.90e-01	4.15e-01	4.37e-01	4.56e-01	4.70e-01	4.83e-01	4.93e-01	5.00e-01	5.04e-01	5.09e-01	5.12e-01	5.13e-01	5.13e-01	5.13e-01	5.12e-01	5.13e-01	5.11e-01	5.09e-01	5.05e-01	4.99e-01	4.91e-01	4.80e-01	4.68e-01	4.54e-01
ENSG00000034713	7.90e-02	5.82e-02	4.75e-02	4.92e-02	6.27e-02	8.44e-02	1.17e-01	1.56e-01	2.00e-01	2.51e-01	3.05e-01	3.63e-01	4.26e-01	4.90e-01	5.53e-01	6.16e-01	6.78e-01	7.34e-01	7.87e-01	8.37e-01	8.81e-01	9.20e-01	9.55e-01	9.86e-01	1.01e+00	1.03e+00	1.05e+00	1.06e+00	1.07e+00	1.07e+00	1.07e+00	1.06e+00	1.05e+00	1.03e+00	1.02e+00	9.95e-01	9.71e-01	9.43e-01	9.16e-01	8.88e-01	8.65e-01	8.38e-01	8.13e-01	7.87e-01	7.60e-01	7.31e-01	7.01e-01	6.71e-01	6.40e-01
ENSG00000035115	-4.75e-01	-5.13e-01	-5.47e-01	-5.78e-01	-6.08e-01	-6.35e-01	-6.61e-01	-6.85e-01	-7.06e-01	-7.26e-01	-7.44e-01	-7.59e-01	-7.73e-01	-7.85e-01	-7.93e-01	-8.00e-01	-8.04e-01	-8.05e-01	-8.05e-01	-8.03e-01	-8.00e-01	-7.95e-01	-7.89e-01	-7.82e-01	-7.74e-01	-7.65e-01	-7.54e-01	-7.43e-01	-7.30e-01	-7.17e-01	-7.02e-01	-6.86e-01	-6.68e-01	-6.49e-01	-6.28e-01	-6.06e-01	-5.82e-01	-5.57e-01	-5.31e-01	-5.04e-01	-4.77e-01	-4.50e-01	-4.23e-01	-3.96e-01	-3.70e-01	-3.45e-01	-3.21e-01	-2.98e-01	-2.76e-01
ENSG00000035141	-3.63e-01	-3.35e-01	-3.10e-01	-2.89e-01	-2.70e-01	-2.55e-01	-2.41e-01	-2.31e-01	-2.24e-01	-2.19e-01	-2.16e-01	-2.15e-01	-2.13e-01	-2.13e-01	-2.14e-01	-2.14e-01	-2.15e-01	-2.16e-01	-2.17e-01	-2.16e-01	-2.16e-01	-2.17e-01	-2.17e-01	-2.18e-01	-2.19e-01	-2.21e-01	-2.24e-01	-2.28e-01	-2.33e-01	-2.39e-01	-2.46e-01	-2.54e-01	-2.62e-01	-2.71e-01	-2.78e-01	-2.84e-01	-2.89e-01	-2.93e-01	-2.94e-01	-2.94e-01	-2.91e-01	-2.87e-01	-2.82e-01	-2.75e-01	-2.68e-01	-2.60e-01	-2.52e-01	-2.43e-01	-2.34e-01
ENSG00000035403	1.52e-01	1.49e-01	1.43e-01	1.38e-01	1.32e-01	1.24e-01	1.16e-01	1.05e-01	9.12e-02	7.60e-02	5.89e-02	4.08e-02	2.50e-02	8.06e-03	-1.02e-02	-2.74e-02	-4.31e-02	-5.94e-02	-7.32e-02	-8.46e-02	-9.47e-02	-1.05e-01	-1.12e-01	-1.19e-01	-1.25e-01	-1.31e-01	-1.35e-01	-1.38e-01	-1.42e-01	-1.46e-01	-1.48e-01	-1.49e-01	-1.49e-01	-1.50e-01	-1.45e-01	-1.39e-01	-1.31e-01	-1.24e-01	-1.15e-01	-1.07e-01	-9.59e-02	-8.85e-02	-8.13e-02	-7.54e-02	-7.19e-02	-7.05e-02	-7.21e-02	-7.51e-02	-7.89e-02
ENSG00000035499	4.40e-01	4.19e-01	3.99e-01	3.78e-01	3.57e-01	3.35e-01	3.11e-01	2.87e-01	2.63e-01	2.38e-01	2.14e-01	1.89e-01	1.64e-01	1.40e-01	1.16e-01	9.31e-02	7.04e-02	4.85e-02	2.62e-02	2.93e-03	-2.11e-02	-4.56e-02	-7.19e-02	-9.94e-02	-1.28e-01	-1.59e-01	-1.91e-01	-2.26e-01	-2.62e-01	-2.98e-01	-3.38e-01	-3.79e-01	-4.23e-01	-4.67e-01	-5.15e-01	-5.61e-01	-6.06e-01	-6.46e-01	-6.84e-01	-7.19e-01	-7.55e-01	-7.85e-01	-8.12e-01	-8.35e-01	-8.53e-01	-8.66e-01	-8.73e-01	-8.77e-01	-8.78e-01
ENSG00000035664	6.05e-01	5.95e-01	5.86e-01	5.72e-01	5.53e-01	5.32e-01	5.05e-01	4.74e-01	4.43e-01	4.07e-01	3.69e-01	3.27e-01	2.77e-01	2.24e-01	1.72e-01	1.17e-01	5.93e-02	6.02e-03	-4.91e-02	-1.05e-01	-1.58e-01	-2.07e-01	-2.57e-01	-3.04e-01	-3.48e-01	-3.89e-01	-4.29e-01	-4.65e-01	-4.95e-01	-5.15e-01	-5.34e-01	-5.49e-01	-5.59e-01	-5.56e-01	-5.62e-01	-5.64e-01	-5.59e-01	-5.46e-01	-5.32e-01	-5.16e-01	-5.10e-01	-4.92e-01	-4.76e-01	-4.59e-01	-4.38e-01	-4.16e-01	-3.89e-01	-3.63e-01	-3.38e-01
ENSG00000035681	2.96e-01	3.00e-01	3.02e-01	2.98e-01	2.89e-01	2.77e-01	2.58e-01	2.35e-01	2.09e-01	1.79e-01	1.45e-01	1.08e-01	6.35e-02	1.67e-02	-3.10e-02	-8.11e-02	-1.33e-01	-1.82e-01	-2.31e-01	-2.79e-01	-3.25e-01	-3.66e-01	-4.06e-01	-4.43e-01	-4.76e-01	-5.05e-01	-5.30e-01	-5.51e-01	-5.66e-01	-5.72e-01	-5.74e-01	-5.72e-01	-5.63e-01	-5.46e-01	-5.31e-01	-5.11e-01	-4.86e-01	-4.56e-01	-4.26e-01	-3.97e-01	-3.75e-01	-3.50e-01	-3.28e-01	-3.07e-01	-2.88e-01	-2.70e-01	-2.53e-01	-2.39e-01	-2.26e-01
ENSG00000035687	-3.63e-01	-3.81e-01	-3.91e-01	-3.93e-01	-3.87e-01	-3.76e-01	-3.57e-01	-3.33e-01	-3.05e-01	-2.73e-01	-2.38e-01	-1.99e-01	-1.55e-01	-1.09e-01	-6.39e-02	-1.77e-02	2.84e-02	7.12e-02	1.13e-01	1.51e-01	1.87e-01	2.18e-01	2.47e-01	2.72e-01	2.94e-01	3.12e-01	3.27e-01	3.39e-01	3.46e-01	3.48e-01	3.48e-01	3.44e-01	3.37e-01	3.25e-01	3.15e-01	3.02e-01	2.87e-01	2.70e-01	2.55e-01	2.40e-01	2.29e-01	2.17e-01	2.06e-01	1.96e-01	1.85e-01	1.75e-01	1.63e-01	1.52e-01	1.42e-01
ENSG00000035862	5.40e-01	5.68e-01	5.88e-01	6.02e-01	6.08e-01	6.06e-01	5.98e-01	5.82e-01	5.59e-01	5.29e-01	4.93e-01	4.49e-01	3.99e-01	3.43e-01	2.82e-01	2.18e-01	1.50e-01	8.33e-02	1.78e-02	-4.44e-02	-1.02e-01	-1.54e-01	-2.01e-01	-2.42e-01	-2.76e-01	-3.03e-01	-3.23e-01	-3.35e-01	-3.38e-01	-3.32e-01	-3.18e-01	-2.96e-01	-2.66e-01	-2.28e-01	-1.87e-01	-1.42e-01	-9.45e-02	-4.65e-02	-6.79e-04	4.16e-02	7.91e-02	1.13e-01	1.42e-01	1.66e-01	1.86e-01	2.01e-01	2.12e-01	2.18e-01	2.21e-01
ENSG00000035928	-7.07e-02	-8.73e-02	-1.02e-01	-1.13e-01	-1.21e-01	-1.28e-01	-1.33e-01	-1.36e-01	-1.38e-01	-1.39e-01	-1.39e-01	-1.37e-01	-1.31e-01	-1.25e-01	-1.17e-01	-1.08e-01	-9.66e-02	-8.54e-02	-7.27e-02	-5.90e-02	-4.52e-02	-3.22e-02	-1.83e-02	-4.83e-03	8.20e-03	2.06e-02	3.28e-02	4.45e-02	5.49e-02	6.37e-02	7.26e-02	8.13e-02	8.97e-02	9.64e-02	1.06e-01	1.16e-01	1.26e-01	1.35e-01	1.44e-01	1.54e-01	1.65e-01	1.73e-01	1.81e-01	1.88e-01	1.92e-01	1.94e-01	1.94e-01	1.92e-01	1.89e-01
ENSG00000036054	-2.24e-01	-2.06e-01	-1.93e-01	-1.81e-01	-1.71e-01	-1.66e-01	-1.62e-01	-1.62e-01	-1.67e-01	-1.75e-01	-1.86e-01	-2.00e-01	-2.13e-01	-2.28e-01	-2.45e-01	-2.62e-01	-2.76e-01	-2.91e-01	-3.01e-01	-3.07e-01	-3.10e-01	-3.10e-01	-3.06e-01	-2.98e-01	-2.88e-01	-2.75e-01	-2.59e-01	-2.40e-01	-2.19e-01	-1.97e-01	-1.71e-01	-1.43e-01	-1.12e-01	-8.10e-02	-4.43e-02	-6.42e-03	3.13e-02	6.70e-02	1.02e-01	1.35e-01	1.69e-01	1.97e-01	2.23e-01	2.46e-01	2.65e-01	2.80e-01	2.89e-01	2.97e-01	3.02e-01
ENSG00000036257	-4.05e-01	-4.46e-01	-4.85e-01	-5.18e-01	-5.46e-01	-5.73e-01	-5.95e-01	-6.14e-01	-6.32e-01	-6.47e-01	-6.59e-01	-6.68e-01	-6.71e-01	-6.71e-01	-6.70e-01	-6.64e-01	-6.55e-01	-6.44e-01	-6.30e-01	-6.12e-01	-5.91e-01	-5.70e-01	-5.46e-01	-5.20e-01	-4.92e-01	-4.63e-01	-4.32e-01	-3.99e-01	-3.65e-01	-3.32e-01	-2.96e-01	-2.59e-01	-2.20e-01	-1.82e-01	-1.38e-01	-9.37e-02	-4.99e-02	-8.42e-03	3.24e-02	7.10e-02	1.11e-01	1.45e-01	1.76e-01	2.05e-01	2.29e-01	2.50e-01	2.65e-01	2.78e-01	2.90e-01
ENSG00000036549	-3.75e-01	-3.96e-01	-4.13e-01	-4.30e-01	-4.47e-01	-4.63e-01	-4.79e-01	-4.95e-01	-5.09e-01	-5.23e-01	-5.36e-01	-5.47e-01	-5.60e-01	-5.70e-01	-5.79e-01	-5.86e-01	-5.93e-01	-5.96e-01	-6.00e-01	-6.02e-01	-6.03e-01	-6.04e-01	-6.04e-01	-6.03e-01	-6.02e-01	-6.00e-01	-5.98e-01	-5.95e-01	-5.92e-01	-5.88e-01	-5.83e-01	-5.77e-01	-5.70e-01	-5.62e-01	-5.53e-01	-5.42e-01	-5.29e-01	-5.13e-01	-4.96e-01	-4.78e-01	-4.59e-01	-4.38e-01	-4.17e-01	-3.95e-01	-3.72e-01	-3.50e-01	-3.27e-01	-3.04e-01	-2.82e-01
ENSG00000036672	7.24e-01	7.44e-01	7.61e-01	7.70e-01	7.73e-01	7.72e-01	7.63e-01	7.49e-01	7.30e-01	7.06e-01	6.77e-01	6.43e-01	6.03e-01	5.59e-01	5.12e-01	4.63e-01	4.12e-01	3.64e-01	3.16e-01	2.71e-01	2.29e-01	1.93e-01	1.59e-01	1.30e-01	1.06e-01	8.62e-02	7.12e-02	6.13e-02	5.78e-02	6.15e-02	6.97e-02	8.29e-02	1.01e-01	1.27e-01	1.51e-01	1.79e-01	2.09e-01	2.40e-01	2.69e-01	2.96e-01	3.15e-01	3.34e-01	3.47e-01	3.56e-01	3.61e-01	3.61e-01	3.58e-01	3.49e-01	3.37e-01
ENSG00000037042	-4.24e-02	-1.30e-02	1.32e-02	3.08e-02	4.02e-02	4.55e-02	4.29e-02	3.55e-02	2.49e-02	9.21e-03	-1.04e-02	-3.44e-02	-6.64e-02	-1.01e-01	-1.36e-01	-1.75e-01	-2.15e-01	-2.53e-01	-2.93e-01	-3.33e-01	-3.72e-01	-4.07e-01	-4.44e-01	-4.80e-01	-5.14e-01	-5.47e-01	-5.80e-01	-6.11e-01	-6.40e-01	-6.63e-01	-6.87e-01	-7.10e-01	-7.30e-01	-7.43e-01	-7.63e-01	-7.79e-01	-7.91e-01	-7.96e-01	-8.01e-01	-8.02e-01	-8.09e-01	-8.07e-01	-8.05e-01	-8.01e-01	-7.92e-01	-7.81e-01	-7.65e-01	-7.48e-01	-7.31e-01
ENSG00000037241	4.72e-01	4.89e-01	5.08e-01	5.26e-01	5.43e-01	5.60e-01	5.77e-01	5.93e-01	6.09e-01	6.23e-01	6.38e-01	6.52e-01	6.66e-01	6.80e-01	6.93e-01	7.07e-01	7.20e-01	7.32e-01	7.43e-01	7.54e-01	7.62e-01	7.68e-01	7.73e-01	7.76e-01	7.75e-01	7.72e-01	7.66e-01	7.57e-01	7.43e-01	7.25e-01	7.04e-01	6.79e-01	6.50e-01	6.17e-01	5.82e-01	5.44e-01	5.03e-01	4.62e-01	4.22e-01	3.83e-01	3.47e-01	3.13e-01	2.83e-01	2.55e-01	2.30e-01	2.09e-01	1.91e-01	1.76e-01	1.64e-01
ENSG00000037474	-3.48e-01	-3.43e-01	-3.42e-01	-3.42e-01	-3.43e-01	-3.49e-01	-3.56e-01	-3.66e-01	-3.81e-01	-3.99e-01	-4.21e-01	-4.45e-01	-4.68e-01	-4.93e-01	-5.21e-01	-5.47e-01	-5.72e-01	-5.97e-01	-6.17e-01	-6.32e-01	-6.43e-01	-6.51e-01	-6.53e-01	-6.52e-01	-6.48e-01	-6.39e-01	-6.26e-01	-6.10e-01	-5.90e-01	-5.69e-01	-5.43e-01	-5.13e-01	-4.79e-01	-4.45e-01	-4.04e-01	-3.60e-01	-3.16e-01	-2.73e-01	-2.30e-01	-1.89e-01	-1.45e-01	-1.08e-01	-7.17e-02	-3.79e-02	-7.94e-03	1.89e-02	4.16e-02	6.21e-02	8.12e-02
ENSG00000037637	3.15e-01	2.87e-01	2.62e-01	2.37e-01	2.09e-01	1.83e-01	1.55e-01	1.27e-01	9.93e-02	7.14e-02	4.39e-02	1.62e-02	-1.47e-02	-4.44e-02	-7.16e-02	-9.84e-02	-1.25e-01	-1.46e-01	-1.68e-01	-1.88e-01	-2.06e-01	-2.20e-01	-2.34e-01	-2.46e-01	-2.55e-01	-2.62e-01	-2.68e-01	-2.71e-01	-2.71e-01	-2.67e-01	-2.62e-01	-2.55e-01	-2.45e-01	-2.31e-01	-2.19e-01	-2.04e-01	-1.88e-01	-1.69e-01	-1.50e-01	-1.31e-01	-1.17e-01	-1.00e-01	-8.54e-02	-7.24e-02	-6.00e-02	-4.91e-02	-3.89e-02	-3.05e-02	-2.41e-02
ENSG00000037749	-1.07e+00	-1.11e+00	-1.14e+00	-1.15e+00	-1.16e+00	-1.17e+00	-1.16e+00	-1.15e+00	-1.13e+00	-1.11e+00	-1.09e+00	-1.06e+00	-1.02e+00	-9.78e-01	-9.37e-01	-8.92e-01	-8.45e-01	-8.01e-01	-7.55e-01	-7.08e-01	-6.63e-01	-6.21e-01	-5.77e-01	-5.35e-01	-4.94e-01	-4.53e-01	-4.14e-01	-3.75e-01	-3.37e-01	-3.03e-01	-2.67e-01	-2.32e-01	-1.97e-01	-1.64e-01	-1.26e-01	-8.89e-02	-5.24e-02	-1.82e-02	1.61e-02	4.92e-02	8.50e-02	1.15e-01	1.45e-01	1.72e-01	1.97e-01	2.18e-01	2.35e-01	2.50e-01	2.65e-01
ENSG00000037757	-7.43e-01	-8.32e-01	-9.05e-01	-9.61e-01	-1.00e+00	-1.02e+00	-1.02e+00	-1.01e+00	-9.79e-01	-9.34e-01	-8.76e-01	-8.09e-01	-7.33e-01	-6.52e-01	-5.69e-01	-4.86e-01	-4.04e-01	-3.28e-01	-2.56e-01	-1.89e-01	-1.29e-01	-7.54e-02	-2.55e-02	1.94e-02	5.99e-02	9.59e-02	1.28e-01	1.57e-01	1.81e-01	2.00e-01	2.16e-01	2.29e-01	2.39e-01	2.45e-01	2.53e-01	2.58e-01	2.62e-01	2.63e-01	2.65e-01	2.66e-01	2.70e-01	2.71e-01	2.72e-01	2.72e-01	2.69e-01	2.65e-01	2.59e-01	2.51e-01	2.42e-01
ENSG00000037897	-7.26e-01	-6.15e-01	-5.26e-01	-4.53e-01	-3.93e-01	-3.47e-01	-3.10e-01	-2.84e-01	-2.69e-01	-2.62e-01	-2.64e-01	-2.72e-01	-2.84e-01	-3.02e-01	-3.26e-01	-3.54e-01	-3.82e-01	-4.14e-01	-4.44e-01	-4.73e-01	-5.00e-01	-5.28e-01	-5.53e-01	-5.78e-01	-6.04e-01	-6.29e-01	-6.55e-01	-6.80e-01	-7.07e-01	-7.36e-01	-7.65e-01	-7.93e-01	-8.21e-01	-8.50e-01	-8.75e-01	-8.97e-01	-9.16e-01	-9.33e-01	-9.45e-01	-9.50e-01	-9.46e-01	-9.39e-01	-9.24e-01	-9.03e-01	-8.77e-01	-8.46e-01	-8.12e-01	-7.73e-01	-7.32e-01
ENSG00000038002	-5.04e-02	-4.23e-02	-2.57e-02	-2.36e-03	2.70e-02	6.22e-02	1.02e-01	1.47e-01	1.95e-01	2.46e-01	2.99e-01	3.54e-01	4.10e-01	4.67e-01	5.22e-01	5.76e-01	6.28e-01	6.75e-01	7.17e-01	7.55e-01	7.87e-01	8.12e-01	8.33e-01	8.47e-01	8.56e-01	8.59e-01	8.56e-01	8.45e-01	8.27e-01	8.01e-01	7.67e-01	7.25e-01	6.75e-01	6.14e-01	5.47e-01	4.71e-01	3.88e-01	2.99e-01	2.09e-01	1.19e-01	3.20e-02	-5.15e-02	-1.29e-01	-2.01e-01	-2.63e-01	-3.16e-01	-3.59e-01	-3.91e-01	-4.14e-01
ENSG00000038210	1.03e+00	1.00e+00	9.74e-01	9.53e-01	9.40e-01	9.31e-01	9.29e-01	9.33e-01	9.41e-01	9.54e-01	9.72e-01	9.94e-01	1.02e+00	1.05e+00	1.08e+00	1.11e+00	1.14e+00	1.18e+00	1.20e+00	1.23e+00	1.25e+00	1.27e+00	1.28e+00	1.30e+00	1.30e+00	1.30e+00	1.30e+00	1.30e+00	1.28e+00	1.27e+00	1.24e+00	1.22e+00	1.18e+00	1.14e+00	1.10e+00	1.05e+00	1.00e+00	9.48e-01	8.93e-01	8.38e-01	7.84e-01	7.31e-01	6.78e-01	6.26e-01	5.76e-01	5.26e-01	4.78e-01	4.32e-01	3.86e-01
ENSG00000038219	-5.73e-01	-5.41e-01	-5.16e-01	-4.94e-01	-4.74e-01	-4.61e-01	-4.49e-01	-4.42e-01	-4.41e-01	-4.42e-01	-4.48e-01	-4.56e-01	-4.63e-01	-4.73e-01	-4.85e-01	-4.96e-01	-5.06e-01	-5.15e-01	-5.21e-01	-5.23e-01	-5.21e-01	-5.18e-01	-5.10e-01	-4.99e-01	-4.86e-01	-4.70e-01	-4.51e-01	-4.29e-01	-4.05e-01	-3.81e-01	-3.53e-01	-3.22e-01	-2.89e-01	-2.56e-01	-2.17e-01	-1.77e-01	-1.37e-01	-9.92e-02	-6.16e-02	-2.61e-02	1.02e-02	4.07e-02	6.91e-02	9.45e-02	1.15e-01	1.33e-01	1.45e-01	1.55e-01	1.63e-01
ENSG00000038274	-7.02e-01	-7.28e-01	-7.38e-01	-7.34e-01	-7.15e-01	-6.83e-01	-6.39e-01	-5.85e-01	-5.23e-01	-4.54e-01	-3.79e-01	-3.02e-01	-2.21e-01	-1.39e-01	-5.98e-02	1.76e-02	9.16e-02	1.59e-01	2.20e-01	2.75e-01	3.23e-01	3.63e-01	3.98e-01	4.27e-01	4.49e-01	4.65e-01	4.76e-01	4.79e-01	4.76e-01	4.64e-01	4.47e-01	4.22e-01	3.91e-01	3.51e-01	3.08e-01	2.59e-01	2.06e-01	1.48e-01	9.12e-02	3.59e-02	-1.39e-02	-6.22e-02	-1.06e-01	-1.44e-01	-1.78e-01	-2.07e-01	-2.31e-01	-2.49e-01	-2.63e-01
ENSG00000038358	-1.71e-01	-1.01e-01	-4.46e-02	2.01e-03	4.02e-02	6.85e-02	9.00e-02	1.03e-01	1.08e-01	1.06e-01	9.74e-02	8.30e-02	6.60e-02	4.39e-02	1.73e-02	-1.10e-02	-3.95e-02	-6.89e-02	-9.51e-02	-1.17e-01	-1.36e-01	-1.52e-01	-1.64e-01	-1.73e-01	-1.79e-01	-1.81e-01	-1.81e-01	-1.77e-01	-1.71e-01	-1.63e-01	-1.51e-01	-1.36e-01	-1.18e-01	-9.90e-02	-7.44e-02	-4.81e-02	-2.14e-02	4.40e-03	3.00e-02	5.41e-02	7.90e-02	9.90e-02	1.17e-01	1.33e-01	1.44e-01	1.53e-01	1.56e-01	1.58e-01	1.57e-01
ENSG00000038382	-2.33e-02	-4.31e-02	-6.59e-02	-9.02e-02	-1.17e-01	-1.47e-01	-1.81e-01	-2.19e-01	-2.63e-01	-3.11e-01	-3.64e-01	-4.21e-01	-4.82e-01	-5.47e-01	-6.15e-01	-6.84e-01	-7.54e-01	-8.22e-01	-8.86e-01	-9.44e-01	-9.94e-01	-1.04e+00	-1.07e+00	-1.09e+00	-1.11e+00	-1.11e+00	-1.10e+00	-1.09e+00	-1.06e+00	-1.02e+00	-9.68e-01	-9.09e-01	-8.43e-01	-7.70e-01	-6.90e-01	-6.08e-01	-5.24e-01	-4.42e-01	-3.61e-01	-2.84e-01	-2.09e-01	-1.40e-01	-7.40e-02	-1.14e-02	4.68e-02	1.01e-01	1.51e-01	1.98e-01	2.42e-01
ENSG00000038427	-1.69e+00	-1.69e+00	-1.68e+00	-1.68e+00	-1.68e+00	-1.68e+00	-1.68e+00	-1.69e+00	-1.69e+00	-1.70e+00	-1.71e+00	-1.72e+00	-1.73e+00	-1.73e+00	-1.74e+00	-1.75e+00	-1.75e+00	-1.75e+00	-1.74e+00	-1.73e+00	-1.71e+00	-1.69e+00	-1.66e+00	-1.63e+00	-1.59e+00	-1.55e+00	-1.50e+00	-1.45e+00	-1.39e+00	-1.34e+00	-1.28e+00	-1.21e+00	-1.15e+00	-1.08e+00	-1.01e+00	-9.32e-01	-8.58e-01	-7.86e-01	-7.14e-01	-6.43e-01	-5.71e-01	-5.05e-01	-4.39e-01	-3.76e-01	-3.16e-01	-2.59e-01	-2.06e-01	-1.55e-01	-1.05e-01
ENSG00000038532	-1.77e-01	-1.57e-01	-1.43e-01	-1.35e-01	-1.33e-01	-1.37e-01	-1.47e-01	-1.64e-01	-1.86e-01	-2.14e-01	-2.47e-01	-2.86e-01	-3.30e-01	-3.79e-01	-4.31e-01	-4.85e-01	-5.40e-01	-5.94e-01	-6.44e-01	-6.90e-01	-7.31e-01	-7.65e-01	-7.93e-01	-8.14e-01	-8.28e-01	-8.34e-01	-8.33e-01	-8.24e-01	-8.07e-01	-7.81e-01	-7.48e-01	-7.08e-01	-6.61e-01	-6.09e-01	-5.53e-01	-4.93e-01	-4.32e-01	-3.72e-01	-3.13e-01	-2.58e-01	-2.07e-01	-1.60e-01	-1.17e-01	-7.81e-02	-4.37e-02	-1.35e-02	1.23e-02	3.46e-02	5.41e-02
ENSG00000039123	-1.91e-01	-2.01e-01	-2.11e-01	-2.21e-01	-2.32e-01	-2.44e-01	-2.58e-01	-2.72e-01	-2.87e-01	-3.03e-01	-3.20e-01	-3.37e-01	-3.55e-01	-3.73e-01	-3.89e-01	-4.05e-01	-4.19e-01	-4.31e-01	-4.41e-01	-4.48e-01	-4.54e-01	-4.56e-01	-4.57e-01	-4.55e-01	-4.51e-01	-4.45e-01	-4.36e-01	-4.26e-01	-4.13e-01	-3.98e-01	-3.80e-01	-3.60e-01	-3.38e-01	-3.14e-01	-2.88e-01	-2.59e-01	-2.30e-01	-2.00e-01	-1.70e-01	-1.40e-01	-1.12e-01	-8.53e-02	-6.02e-02	-3.70e-02	-1.60e-02	2.73e-03	1.90e-02	3.32e-02	4.59e-02
ENSG00000039319	-2.31e-01	-2.80e-01	-3.21e-01	-3.51e-01	-3.70e-01	-3.81e-01	-3.82e-01	-3.75e-01	-3.62e-01	-3.40e-01	-3.13e-01	-2.80e-01	-2.40e-01	-1.96e-01	-1.51e-01	-1.04e-01	-5.61e-02	-1.19e-02	3.08e-02	7.09e-02	1.07e-01	1.38e-01	1.67e-01	1.92e-01	2.13e-01	2.30e-01	2.44e-01	2.54e-01	2.59e-01	2.59e-01	2.55e-01	2.48e-01	2.38e-01	2.22e-01	2.08e-01	1.91e-01	1.73e-01	1.53e-01	1.36e-01	1.20e-01	1.09e-01	9.85e-02	9.08e-02	8.54e-02	8.11e-02	7.84e-02	7.61e-02	7.57e-02	7.72e-02
ENSG00000039523	-1.36e-02	3.95e-02	8.26e-02	1.21e-01	1.55e-01	1.82e-01	2.05e-01	2.22e-01	2.32e-01	2.38e-01	2.38e-01	2.35e-01	2.32e-01	2.26e-01	2.16e-01	2.06e-01	1.97e-01	1.86e-01	1.78e-01	1.74e-01	1.72e-01	1.71e-01	1.73e-01	1.76e-01	1.80e-01	1.85e-01	1.92e-01	2.00e-01	2.07e-01	2.14e-01	2.22e-01	2.32e-01	2.43e-01	2.52e-01	2.67e-01	2.83e-01	2.99e-01	3.13e-01	3.28e-01	3.42e-01	3.60e-01	3.73e-01	3.86e-01	3.98e-01	4.06e-01	4.12e-01	4.14e-01	4.15e-01	4.15e-01
ENSG00000039560	-1.27e-01	-1.58e-01	-1.92e-01	-2.24e-01	-2.55e-01	-2.90e-01	-3.23e-01	-3.60e-01	-3.99e-01	-4.41e-01	-4.85e-01	-5.31e-01	-5.74e-01	-6.18e-01	-6.65e-01	-7.09e-01	-7.51e-01	-7.92e-01	-8.28e-01	-8.57e-01	-8.82e-01	-9.02e-01	-9.15e-01	-9.23e-01	-9.24e-01	-9.20e-01	-9.10e-01	-8.93e-01	-8.71e-01	-8.44e-01	-8.10e-01	-7.70e-01	-7.25e-01	-6.78e-01	-6.22e-01	-5.63e-01	-5.03e-01	-4.44e-01	-3.86e-01	-3.31e-01	-2.75e-01	-2.25e-01	-1.78e-01	-1.34e-01	-9.41e-02	-5.81e-02	-2.68e-02	1.76e-03	2.86e-02
ENSG00000039650	-9.73e-02	-1.13e-01	-1.24e-01	-1.30e-01	-1.32e-01	-1.31e-01	-1.25e-01	-1.17e-01	-1.07e-01	-9.45e-02	-8.03e-02	-6.40e-02	-4.38e-02	-2.25e-02	-1.27e-03	2.10e-02	4.38e-02	6.43e-02	8.42e-02	1.03e-01	1.18e-01	1.30e-01	1.40e-01	1.47e-01	1.50e-01	1.49e-01	1.45e-01	1.36e-01	1.21e-01	1.01e-01	7.62e-02	4.65e-02	1.16e-02	-2.97e-02	-7.23e-02	-1.19e-01	-1.69e-01	-2.20e-01	-2.70e-01	-3.16e-01	-3.56e-01	-3.93e-01	-4.24e-01	-4.48e-01	-4.66e-01	-4.78e-01	-4.84e-01	-4.85e-01	-4.79e-01
ENSG00000040199	7.14e-03	-3.70e-02	-7.72e-02	-1.13e-01	-1.44e-01	-1.71e-01	-1.95e-01	-2.16e-01	-2.33e-01	-2.46e-01	-2.57e-01	-2.63e-01	-2.65e-01	-2.63e-01	-2.59e-01	-2.51e-01	-2.39e-01	-2.26e-01	-2.11e-01	-1.93e-01	-1.75e-01	-1.56e-01	-1.34e-01	-1.13e-01	-8.97e-02	-6.60e-02	-4.12e-02	-1.56e-02	1.04e-02	3.64e-02	6.37e-02	9.20e-02	1.21e-01	1.50e-01	1.81e-01	2.13e-01	2.45e-01	2.75e-01	3.03e-01	3.29e-01	3.55e-01	3.75e-01	3.92e-01	4.06e-01	4.16e-01	4.21e-01	4.21e-01	4.18e-01	4.12e-01
ENSG00000040275	7.78e-01	7.42e-01	7.09e-01	6.81e-01	6.58e-01	6.37e-01	6.20e-01	6.07e-01	5.95e-01	5.87e-01	5.81e-01	5.79e-01	5.81e-01	5.85e-01	5.90e-01	5.97e-01	6.05e-01	6.12e-01	6.19e-01	6.26e-01	6.30e-01	6.31e-01	6.30e-01	6.26e-01	6.19e-01	6.08e-01	5.94e-01	5.75e-01	5.52e-01	5.22e-01	4.88e-01	4.48e-01	4.03e-01	3.52e-01	2.98e-01	2.40e-01	1.78e-01	1.15e-01	5.30e-02	-6.26e-03	-6.02e-02	-1.10e-01	-1.54e-01	-1.92e-01	-2.23e-01	-2.46e-01	-2.62e-01	-2.71e-01	-2.74e-01
ENSG00000040341	5.69e-01	5.03e-01	4.41e-01	3.82e-01	3.26e-01	2.72e-01	2.22e-01	1.74e-01	1.30e-01	9.01e-02	5.40e-02	2.21e-02	-5.41e-03	-2.84e-02	-4.68e-02	-6.11e-02	-7.18e-02	-7.94e-02	-8.51e-02	-8.93e-02	-9.24e-02	-9.44e-02	-9.52e-02	-9.49e-02	-9.34e-02	-9.05e-02	-8.63e-02	-8.06e-02	-7.33e-02	-6.44e-02	-5.37e-02	-4.11e-02	-2.66e-02	-1.04e-02	8.32e-03	3.01e-02	5.42e-02	7.97e-02	1.06e-01	1.31e-01	1.57e-01	1.81e-01	2.03e-01	2.25e-01	2.44e-01	2.61e-01	2.76e-01	2.89e-01	3.01e-01
ENSG00000040487	7.72e-02	5.16e-02	2.67e-02	5.59e-03	-1.22e-02	-2.99e-02	-4.48e-02	-5.92e-02	-7.45e-02	-8.89e-02	-1.03e-01	-1.16e-01	-1.26e-01	-1.34e-01	-1.44e-01	-1.51e-01	-1.57e-01	-1.64e-01	-1.68e-01	-1.72e-01	-1.75e-01	-1.80e-01	-1.84e-01	-1.90e-01	-1.96e-01	-2.05e-01	-2.14e-01	-2.26e-01	-2.41e-01	-2.59e-01	-2.79e-01	-3.01e-01	-3.25e-01	-3.53e-01	-3.79e-01	-4.06e-01	-4.33e-01	-4.61e-01	-4.87e-01	-5.09e-01	-5.25e-01	-5.40e-01	-5.51e-01	-5.58e-01	-5.62e-01	-5.63e-01	-5.62e-01	-5.57e-01	-5.49e-01
ENSG00000040531	-2.46e-01	-2.45e-01	-2.40e-01	-2.31e-01	-2.19e-01	-2.04e-01	-1.87e-01	-1.67e-01	-1.46e-01	-1.24e-01	-9.97e-02	-7.43e-02	-4.67e-02	-1.84e-02	9.87e-03	3.85e-02	6.71e-02	9.36e-02	1.19e-01	1.43e-01	1.64e-01	1.81e-01	1.97e-01	2.10e-01	2.19e-01	2.25e-01	2.28e-01	2.27e-01	2.22e-01	2.11e-01	1.98e-01	1.80e-01	1.58e-01	1.32e-01	1.05e-01	7.54e-02	4.38e-02	1.13e-02	-1.96e-02	-4.81e-02	-7.17e-02	-9.33e-02	-1.11e-01	-1.25e-01	-1.35e-01	-1.43e-01	-1.47e-01	-1.48e-01	-1.46e-01
ENSG00000040633	-9.54e-01	-9.41e-01	-9.24e-01	-8.98e-01	-8.64e-01	-8.27e-01	-7.84e-01	-7.38e-01	-6.91e-01	-6.41e-01	-5.91e-01	-5.39e-01	-4.82e-01	-4.26e-01	-3.72e-01	-3.18e-01	-2.64e-01	-2.15e-01	-1.67e-01	-1.22e-01	-7.94e-02	-4.22e-02	-6.16e-03	2.61e-02	5.51e-02	8.06e-02	1.03e-01	1.23e-01	1.38e-01	1.48e-01	1.56e-01	1.61e-01	1.64e-01	1.62e-01	1.63e-01	1.62e-01	1.59e-01	1.54e-01	1.51e-01	1.48e-01	1.49e-01	1.48e-01	1.48e-01	1.49e-01	1.48e-01	1.46e-01	1.43e-01	1.39e-01	1.36e-01
ENSG00000040933	-2.13e-01	-2.45e-01	-2.71e-01	-2.91e-01	-3.06e-01	-3.16e-01	-3.21e-01	-3.21e-01	-3.16e-01	-3.07e-01	-2.94e-01	-2.76e-01	-2.54e-01	-2.29e-01	-2.01e-01	-1.71e-01	-1.40e-01	-1.09e-01	-7.79e-02	-4.77e-02	-1.90e-02	7.86e-03	3.40e-02	5.86e-02	8.19e-02	1.04e-01	1.24e-01	1.43e-01	1.61e-01	1.76e-01	1.90e-01	2.04e-01	2.16e-01	2.26e-01	2.38e-01	2.50e-01	2.60e-01	2.69e-01	2.77e-01	2.83e-01	2.89e-01	2.91e-01	2.91e-01	2.88e-01	2.81e-01	2.70e-01	2.55e-01	2.37e-01	2.16e-01
ENSG00000041357	-3.21e-01	-3.08e-01	-2.96e-01	-2.81e-01	-2.64e-01	-2.47e-01	-2.29e-01	-2.10e-01	-1.94e-01	-1.78e-01	-1.62e-01	-1.45e-01	-1.25e-01	-1.05e-01	-8.68e-02	-6.74e-02	-4.70e-02	-2.92e-02	-1.02e-02	9.19e-03	2.73e-02	4.29e-02	5.90e-02	7.31e-02	8.54e-02	9.57e-02	1.05e-01	1.11e-01	1.15e-01	1.15e-01	1.14e-01	1.11e-01	1.06e-01	9.72e-02	9.23e-02	8.68e-02	8.04e-02	7.25e-02	6.64e-02	6.14e-02	6.17e-02	5.95e-02	5.93e-02	6.00e-02	5.99e-02	5.99e-02	5.84e-02	5.75e-02	5.74e-02
ENSG00000041802	-2.45e-01	-2.39e-01	-2.31e-01	-2.19e-01	-2.04e-01	-1.89e-01	-1.70e-01	-1.51e-01	-1.31e-01	-1.10e-01	-8.90e-02	-6.66e-02	-4.07e-02	-1.46e-02	1.11e-02	3.79e-02	6.56e-02	9.14e-02	1.18e-01	1.44e-01	1.69e-01	1.92e-01	2.14e-01	2.35e-01	2.54e-01	2.71e-01	2.87e-01	3.01e-01	3.13e-01	3.21e-01	3.29e-01	3.34e-01	3.39e-01	3.40e-01	3.45e-01	3.48e-01	3.51e-01	3.52e-01	3.53e-01	3.55e-01	3.60e-01	3.62e-01	3.65e-01	3.67e-01	3.67e-01	3.66e-01	3.62e-01	3.58e-01	3.53e-01
ENSG00000041880	1.52e-01	1.36e-01	1.27e-01	1.14e-01	9.89e-02	8.71e-02	7.11e-02	5.68e-02	4.70e-02	3.76e-02	3.03e-02	2.36e-02	1.00e-02	-6.58e-04	-6.74e-03	-1.35e-02	-2.13e-02	-2.39e-02	-2.96e-02	-3.79e-02	-4.64e-02	-5.30e-02	-6.39e-02	-7.50e-02	-8.71e-02	-1.00e-01	-1.15e-01	-1.32e-01	-1.49e-01	-1.64e-01	-1.83e-01	-2.04e-01	-2.26e-01	-2.44e-01	-2.73e-01	-3.04e-01	-3.32e-01	-3.56e-01	-3.79e-01	-4.01e-01	-4.30e-01	-4.47e-01	-4.65e-01	-4.80e-01	-4.88e-01	-4.93e-01	-4.91e-01	-4.87e-01	-4.83e-01
ENSG00000041988	2.09e-01	2.47e-01	2.95e-01	3.52e-01	4.19e-01	4.91e-01	5.69e-01	6.50e-01	7.32e-01	8.16e-01	8.99e-01	9.82e-01	1.07e+00	1.15e+00	1.23e+00	1.30e+00	1.37e+00	1.43e+00	1.49e+00	1.54e+00	1.58e+00	1.62e+00	1.64e+00	1.67e+00	1.68e+00	1.69e+00	1.69e+00	1.68e+00	1.66e+00	1.63e+00	1.60e+00	1.55e+00	1.50e+00	1.43e+00	1.35e+00	1.26e+00	1.17e+00	1.06e+00	9.53e-01	8.42e-01	7.34e-01	6.26e-01	5.23e-01	4.25e-01	3.35e-01	2.54e-01	1.84e-01	1.26e-01	7.90e-02
ENSG00000042088	-3.76e-01	-4.25e-01	-4.61e-01	-4.90e-01	-5.11e-01	-5.22e-01	-5.26e-01	-5.21e-01	-5.05e-01	-4.82e-01	-4.51e-01	-4.14e-01	-3.75e-01	-3.30e-01	-2.82e-01	-2.34e-01	-1.85e-01	-1.38e-01	-9.45e-02	-5.53e-02	-2.01e-02	1.13e-02	3.86e-02	6.22e-02	8.21e-02	9.82e-02	1.11e-01	1.19e-01	1.24e-01	1.25e-01	1.22e-01	1.15e-01	1.05e-01	9.16e-02	7.55e-02	5.74e-02	3.80e-02	1.85e-02	-4.49e-04	-1.81e-02	-3.47e-02	-4.94e-02	-6.28e-02	-7.49e-02	-8.55e-02	-9.49e-02	-1.03e-01	-1.10e-01	-1.17e-01
ENSG00000042286	1.48e-01	1.51e-01	1.54e-01	1.55e-01	1.54e-01	1.52e-01	1.48e-01	1.42e-01	1.34e-01	1.24e-01	1.13e-01	1.00e-01	8.75e-02	7.41e-02	5.99e-02	4.60e-02	3.28e-02	1.95e-02	7.44e-03	-3.51e-03	-1.39e-02	-2.44e-02	-3.41e-02	-4.39e-02	-5.38e-02	-6.41e-02	-7.45e-02	-8.54e-02	-9.71e-02	-1.10e-01	-1.23e-01	-1.36e-01	-1.49e-01	-1.63e-01	-1.75e-01	-1.85e-01	-1.95e-01	-2.03e-01	-2.09e-01	-2.14e-01	-2.16e-01	-2.18e-01	-2.17e-01	-2.16e-01	-2.14e-01	-2.11e-01	-2.07e-01	-2.04e-01	-1.99e-01
ENSG00000042317	3.85e-01	2.93e-01	2.12e-01	1.35e-01	6.24e-02	1.54e-04	-5.78e-02	-1.06e-01	-1.40e-01	-1.65e-01	-1.79e-01	-1.83e-01	-1.85e-01	-1.78e-01	-1.60e-01	-1.39e-01	-1.16e-01	-8.77e-02	-6.29e-02	-4.19e-02	-2.30e-02	-4.45e-03	8.94e-03	2.05e-02	2.97e-02	3.66e-02	4.02e-02	4.10e-02	4.02e-02	3.88e-02	3.32e-02	2.45e-02	1.34e-02	3.32e-03	-1.48e-02	-3.44e-02	-5.37e-02	-7.02e-02	-8.68e-02	-1.01e-01	-1.20e-01	-1.31e-01	-1.42e-01	-1.51e-01	-1.56e-01	-1.59e-01	-1.58e-01	-1.55e-01	-1.53e-01
ENSG00000042429	-6.71e-01	-6.36e-01	-6.01e-01	-5.65e-01	-5.27e-01	-4.89e-01	-4.50e-01	-4.12e-01	-3.74e-01	-3.37e-01	-3.01e-01	-2.65e-01	-2.26e-01	-1.89e-01	-1.53e-01	-1.18e-01	-8.33e-02	-5.22e-02	-2.21e-02	6.17e-03	3.14e-02	5.26e-02	7.22e-02	8.83e-02	1.01e-01	1.10e-01	1.16e-01	1.18e-01	1.15e-01	1.06e-01	9.50e-02	7.97e-02	6.06e-02	3.61e-02	1.25e-02	-1.34e-02	-4.11e-02	-7.00e-02	-9.64e-02	-1.20e-01	-1.37e-01	-1.53e-01	-1.64e-01	-1.71e-01	-1.75e-01	-1.75e-01	-1.73e-01	-1.67e-01	-1.58e-01
ENSG00000042445	1.03e-01	1.06e-01	1.08e-01	1.10e-01	1.11e-01	1.12e-01	1.11e-01	1.09e-01	1.06e-01	1.01e-01	9.45e-02	8.74e-02	8.07e-02	7.34e-02	6.54e-02	5.79e-02	5.11e-02	4.43e-02	3.87e-02	3.43e-02	3.04e-02	2.63e-02	2.28e-02	1.89e-02	1.45e-02	9.44e-03	3.67e-03	-3.13e-03	-1.14e-02	-2.15e-02	-3.24e-02	-4.44e-02	-5.73e-02	-7.17e-02	-8.51e-02	-9.89e-02	-1.13e-01	-1.27e-01	-1.40e-01	-1.51e-01	-1.60e-01	-1.69e-01	-1.76e-01	-1.82e-01	-1.87e-01	-1.92e-01	-1.97e-01	-2.00e-01	-2.04e-01
ENSG00000042493	7.89e-01	8.00e-01	8.08e-01	8.14e-01	8.18e-01	8.18e-01	8.16e-01	8.10e-01	8.01e-01	7.89e-01	7.74e-01	7.56e-01	7.37e-01	7.15e-01	6.92e-01	6.69e-01	6.45e-01	6.22e-01	5.99e-01	5.79e-01	5.59e-01	5.40e-01	5.22e-01	5.04e-01	4.87e-01	4.69e-01	4.51e-01	4.33e-01	4.14e-01	3.94e-01	3.73e-01	3.52e-01	3.31e-01	3.09e-01	2.87e-01	2.65e-01	2.42e-01	2.21e-01	1.99e-01	1.79e-01	1.60e-01	1.41e-01	1.23e-01	1.05e-01	8.79e-02	7.10e-02	5.45e-02	3.82e-02	2.19e-02
ENSG00000042753	1.83e-01	1.89e-01	1.94e-01	2.03e-01	2.14e-01	2.26e-01	2.40e-01	2.54e-01	2.68e-01	2.81e-01	2.95e-01	3.09e-01	3.28e-01	3.45e-01	3.62e-01	3.79e-01	3.97e-01	4.11e-01	4.26e-01	4.40e-01	4.52e-01	4.61e-01	4.68e-01	4.73e-01	4.74e-01	4.71e-01	4.66e-01	4.56e-01	4.41e-01	4.21e-01	3.96e-01	3.68e-01	3.34e-01	2.95e-01	2.55e-01	2.13e-01	1.68e-01	1.21e-01	7.56e-02	3.35e-02	-9.74e-04	-3.42e-02	-6.16e-02	-8.36e-02	-1.01e-01	-1.14e-01	-1.22e-01	-1.26e-01	-1.24e-01
ENSG00000042980	-3.18e-01	-3.84e-01	-4.41e-01	-5.00e-01	-5.60e-01	-6.14e-01	-6.71e-01	-7.24e-01	-7.69e-01	-8.09e-01	-8.44e-01	-8.74e-01	-9.11e-01	-9.41e-01	-9.61e-01	-9.80e-01	-9.98e-01	-1.01e+00	-1.02e+00	-1.04e+00	-1.05e+00	-1.06e+00	-1.08e+00	-1.09e+00	-1.11e+00	-1.12e+00	-1.14e+00	-1.15e+00	-1.16e+00	-1.16e+00	-1.16e+00	-1.17e+00	-1.17e+00	-1.16e+00	-1.16e+00	-1.16e+00	-1.15e+00	-1.13e+00	-1.11e+00	-1.08e+00	-1.06e+00	-1.03e+00	-9.96e-01	-9.59e-01	-9.15e-01	-8.68e-01	-8.16e-01	-7.63e-01	-7.11e-01
ENSG00000043093	-1.19e-01	-1.76e-01	-2.28e-01	-2.75e-01	-3.18e-01	-3.57e-01	-3.91e-01	-4.21e-01	-4.45e-01	-4.65e-01	-4.80e-01	-4.90e-01	-4.97e-01	-4.99e-01	-4.96e-01	-4.91e-01	-4.83e-01	-4.73e-01	-4.62e-01	-4.52e-01	-4.42e-01	-4.33e-01	-4.25e-01	-4.17e-01	-4.11e-01	-4.05e-01	-4.01e-01	-3.97e-01	-3.95e-01	-3.94e-01	-3.94e-01	-3.95e-01	-3.97e-01	-3.98e-01	-4.00e-01	-4.01e-01	-4.01e-01	-4.00e-01	-3.96e-01	-3.90e-01	-3.82e-01	-3.73e-01	-3.61e-01	-3.47e-01	-3.32e-01	-3.16e-01	-2.99e-01	-2.81e-01	-2.63e-01
ENSG00000043143	-5.24e-01	-4.93e-01	-4.67e-01	-4.46e-01	-4.27e-01	-4.15e-01	-4.05e-01	-4.00e-01	-4.00e-01	-4.05e-01	-4.13e-01	-4.24e-01	-4.36e-01	-4.50e-01	-4.66e-01	-4.81e-01	-4.95e-01	-5.07e-01	-5.15e-01	-5.17e-01	-5.15e-01	-5.09e-01	-4.97e-01	-4.82e-01	-4.62e-01	-4.38e-01	-4.10e-01	-3.78e-01	-3.44e-01	-3.07e-01	-2.66e-01	-2.22e-01	-1.75e-01	-1.28e-01	-7.55e-02	-2.27e-02	2.90e-02	7.75e-02	1.24e-01	1.66e-01	2.08e-01	2.41e-01	2.71e-01	2.97e-01	3.16e-01	3.30e-01	3.38e-01	3.42e-01	3.43e-01
ENSG00000043514	-3.21e-01	-3.71e-01	-4.14e-01	-4.53e-01	-4.91e-01	-5.23e-01	-5.53e-01	-5.79e-01	-5.99e-01	-6.15e-01	-6.26e-01	-6.33e-01	-6.39e-01	-6.40e-01	-6.37e-01	-6.31e-01	-6.23e-01	-6.12e-01	-6.01e-01	-5.92e-01	-5.82e-01	-5.72e-01	-5.63e-01	-5.54e-01	-5.46e-01	-5.38e-01	-5.31e-01	-5.25e-01	-5.18e-01	-5.12e-01	-5.06e-01	-5.00e-01	-4.94e-01	-4.87e-01	-4.82e-01	-4.75e-01	-4.66e-01	-4.55e-01	-4.42e-01	-4.28e-01	-4.14e-01	-3.97e-01	-3.79e-01	-3.60e-01	-3.40e-01	-3.19e-01	-2.98e-01	-2.77e-01	-2.56e-01
ENSG00000044090	9.50e-02	1.57e-01	2.08e-01	2.51e-01	2.86e-01	3.12e-01	3.33e-01	3.46e-01	3.53e-01	3.53e-01	3.48e-01	3.37e-01	3.24e-01	3.07e-01	2.86e-01	2.63e-01	2.39e-01	2.13e-01	1.89e-01	1.66e-01	1.44e-01	1.22e-01	1.01e-01	8.06e-02	5.97e-02	3.85e-02	1.69e-02	-5.45e-03	-2.91e-02	-5.45e-02	-8.04e-02	-1.07e-01	-1.35e-01	-1.64e-01	-1.91e-01	-2.18e-01	-2.45e-01	-2.72e-01	-2.96e-01	-3.18e-01	-3.36e-01	-3.53e-01	-3.68e-01	-3.79e-01	-3.89e-01	-3.96e-01	-4.01e-01	-4.04e-01	-4.05e-01
ENSG00000044115	1.51e-01	1.33e-01	1.12e-01	9.29e-02	7.43e-02	5.24e-02	3.08e-02	6.51e-03	-2.20e-02	-5.26e-02	-8.62e-02	-1.22e-01	-1.55e-01	-1.90e-01	-2.28e-01	-2.65e-01	-3.00e-01	-3.35e-01	-3.65e-01	-3.91e-01	-4.13e-01	-4.32e-01	-4.46e-01	-4.57e-01	-4.64e-01	-4.68e-01	-4.68e-01	-4.64e-01	-4.57e-01	-4.49e-01	-4.36e-01	-4.19e-01	-3.98e-01	-3.76e-01	-3.46e-01	-3.14e-01	-2.80e-01	-2.47e-01	-2.12e-01	-1.78e-01	-1.40e-01	-1.07e-01	-7.35e-02	-4.14e-02	-1.20e-02	1.54e-02	3.96e-02	6.25e-02	8.46e-02
ENSG00000044446	1.67e-01	2.03e-01	2.37e-01	2.68e-01	2.97e-01	3.23e-01	3.47e-01	3.70e-01	3.92e-01	4.11e-01	4.30e-01	4.48e-01	4.65e-01	4.81e-01	4.96e-01	5.11e-01	5.26e-01	5.39e-01	5.51e-01	5.62e-01	5.71e-01	5.77e-01	5.82e-01	5.85e-01	5.85e-01	5.82e-01	5.77e-01	5.68e-01	5.56e-01	5.40e-01	5.21e-01	4.98e-01	4.71e-01	4.41e-01	4.08e-01	3.73e-01	3.36e-01	2.98e-01	2.60e-01	2.22e-01	1.85e-01	1.49e-01	1.13e-01	7.83e-02	4.45e-02	1.15e-02	-2.03e-02	-5.14e-02	-8.21e-02
ENSG00000044459	2.65e-01	1.95e-01	1.31e-01	6.84e-02	8.52e-03	-4.72e-02	-1.01e-01	-1.50e-01	-1.94e-01	-2.33e-01	-2.67e-01	-2.95e-01	-3.22e-01	-3.42e-01	-3.56e-01	-3.67e-01	-3.76e-01	-3.80e-01	-3.85e-01	-3.91e-01	-3.98e-01	-4.04e-01	-4.12e-01	-4.21e-01	-4.31e-01	-4.41e-01	-4.52e-01	-4.64e-01	-4.76e-01	-4.87e-01	-4.99e-01	-5.12e-01	-5.25e-01	-5.36e-01	-5.50e-01	-5.62e-01	-5.70e-01	-5.74e-01	-5.76e-01	-5.76e-01	-5.77e-01	-5.73e-01	-5.68e-01	-5.62e-01	-5.52e-01	-5.40e-01	-5.26e-01	-5.11e-01	-4.96e-01
ENSG00000044574	5.10e-01	5.79e-01	6.38e-01	6.91e-01	7.39e-01	7.80e-01	8.17e-01	8.48e-01	8.73e-01	8.93e-01	9.09e-01	9.22e-01	9.35e-01	9.45e-01	9.51e-01	9.56e-01	9.60e-01	9.62e-01	9.64e-01	9.66e-01	9.67e-01	9.65e-01	9.63e-01	9.58e-01	9.51e-01	9.41e-01	9.28e-01	9.12e-01	8.90e-01	8.63e-01	8.32e-01	7.97e-01	7.57e-01	7.10e-01	6.63e-01	6.13e-01	5.59e-01	5.02e-01	4.45e-01	3.90e-01	3.42e-01	2.92e-01	2.47e-01	2.05e-01	1.67e-01	1.32e-01	9.94e-02	7.16e-02	4.80e-02
ENSG00000046604	-7.41e-02	-1.06e-01	-1.34e-01	-1.60e-01	-1.86e-01	-2.10e-01	-2.34e-01	-2.56e-01	-2.78e-01	-2.98e-01	-3.16e-01	-3.34e-01	-3.52e-01	-3.67e-01	-3.81e-01	-3.92e-01	-4.02e-01	-4.08e-01	-4.14e-01	-4.17e-01	-4.19e-01	-4.19e-01	-4.17e-01	-4.15e-01	-4.10e-01	-4.05e-01	-3.98e-01	-3.90e-01	-3.81e-01	-3.70e-01	-3.57e-01	-3.44e-01	-3.29e-01	-3.12e-01	-2.95e-01	-2.76e-01	-2.55e-01	-2.33e-01	-2.11e-01	-1.89e-01	-1.67e-01	-1.45e-01	-1.24e-01	-1.03e-01	-8.36e-02	-6.52e-02	-4.81e-02	-3.21e-02	-1.72e-02
ENSG00000046647	-7.38e-01	-7.30e-01	-7.17e-01	-6.99e-01	-6.77e-01	-6.52e-01	-6.22e-01	-5.90e-01	-5.57e-01	-5.22e-01	-4.85e-01	-4.47e-01	-4.05e-01	-3.63e-01	-3.21e-01	-2.79e-01	-2.36e-01	-1.97e-01	-1.58e-01	-1.21e-01	-8.66e-02	-5.57e-02	-2.59e-02	1.16e-03	2.56e-02	4.74e-02	6.71e-02	8.41e-02	9.79e-02	1.08e-01	1.16e-01	1.22e-01	1.26e-01	1.27e-01	1.30e-01	1.32e-01	1.33e-01	1.33e-01	1.34e-01	1.35e-01	1.40e-01	1.43e-01	1.46e-01	1.50e-01	1.52e-01	1.53e-01	1.53e-01	1.52e-01	1.51e-01
ENSG00000046651	-3.66e-01	-3.61e-01	-3.56e-01	-3.50e-01	-3.42e-01	-3.36e-01	-3.29e-01	-3.22e-01	-3.17e-01	-3.12e-01	-3.07e-01	-3.03e-01	-2.96e-01	-2.89e-01	-2.83e-01	-2.76e-01	-2.67e-01	-2.58e-01	-2.47e-01	-2.35e-01	-2.22e-01	-2.10e-01	-1.96e-01	-1.82e-01	-1.68e-01	-1.54e-01	-1.40e-01	-1.26e-01	-1.13e-01	-1.01e-01	-8.92e-02	-7.69e-02	-6.44e-02	-5.35e-02	-3.86e-02	-2.34e-02	-8.24e-03	5.88e-03	2.09e-02	3.57e-02	5.33e-02	6.75e-02	8.18e-02	9.51e-02	1.06e-01	1.15e-01	1.22e-01	1.28e-01	1.32e-01
ENSG00000047056	-6.16e-02	-9.40e-03	3.44e-02	7.14e-02	1.02e-01	1.27e-01	1.46e-01	1.59e-01	1.66e-01	1.69e-01	1.67e-01	1.61e-01	1.53e-01	1.42e-01	1.28e-01	1.14e-01	9.96e-02	8.50e-02	7.26e-02	6.27e-02	5.49e-02	4.85e-02	4.46e-02	4.23e-02	4.14e-02	4.18e-02	4.37e-02	4.70e-02	5.10e-02	5.55e-02	6.17e-02	6.94e-02	7.84e-02	8.77e-02	1.01e-01	1.15e-01	1.29e-01	1.43e-01	1.58e-01	1.72e-01	1.86e-01	1.98e-01	2.09e-01	2.18e-01	2.25e-01	2.29e-01	2.30e-01	2.29e-01	2.26e-01
ENSG00000047188	1.12e-01	1.04e-01	9.83e-02	8.85e-02	7.37e-02	5.93e-02	3.94e-02	1.83e-02	-1.55e-03	-2.33e-02	-4.54e-02	-6.88e-02	-9.94e-02	-1.29e-01	-1.55e-01	-1.83e-01	-2.11e-01	-2.33e-01	-2.56e-01	-2.78e-01	-2.99e-01	-3.13e-01	-3.29e-01	-3.42e-01	-3.51e-01	-3.57e-01	-3.60e-01	-3.61e-01	-3.56e-01	-3.44e-01	-3.31e-01	-3.15e-01	-2.95e-01	-2.69e-01	-2.47e-01	-2.23e-01	-1.96e-01	-1.65e-01	-1.37e-01	-1.10e-01	-9.18e-02	-7.11e-02	-5.48e-02	-4.18e-02	-3.06e-02	-2.25e-02	-1.57e-02	-1.25e-02	-1.27e-02
ENSG00000047230	-1.58e-01	-1.71e-01	-1.85e-01	-2.02e-01	-2.20e-01	-2.42e-01	-2.66e-01	-2.93e-01	-3.23e-01	-3.56e-01	-3.91e-01	-4.29e-01	-4.69e-01	-5.11e-01	-5.54e-01	-5.98e-01	-6.41e-01	-6.82e-01	-7.22e-01	-7.59e-01	-7.92e-01	-8.22e-01	-8.49e-01	-8.72e-01	-8.91e-01	-9.07e-01	-9.18e-01	-9.25e-01	-9.27e-01	-9.24e-01	-9.16e-01	-9.04e-01	-8.86e-01	-8.63e-01	-8.38e-01	-8.08e-01	-7.74e-01	-7.38e-01	-7.01e-01	-6.64e-01	-6.29e-01	-5.93e-01	-5.58e-01	-5.25e-01	-4.93e-01	-4.62e-01	-4.32e-01	-4.04e-01	-3.78e-01
ENSG00000047249	-4.57e-01	-5.06e-01	-5.50e-01	-5.88e-01	-6.20e-01	-6.48e-01	-6.70e-01	-6.88e-01	-7.00e-01	-7.09e-01	-7.12e-01	-7.11e-01	-7.05e-01	-6.94e-01	-6.81e-01	-6.63e-01	-6.43e-01	-6.22e-01	-5.99e-01	-5.75e-01	-5.51e-01	-5.27e-01	-5.02e-01	-4.78e-01	-4.53e-01	-4.29e-01	-4.04e-01	-3.80e-01	-3.56e-01	-3.32e-01	-3.09e-01	-2.85e-01	-2.61e-01	-2.38e-01	-2.11e-01	-1.85e-01	-1.58e-01	-1.33e-01	-1.07e-01	-8.20e-02	-5.55e-02	-3.23e-02	-9.87e-03	1.10e-02	2.94e-02	4.56e-02	5.89e-02	7.05e-02	8.10e-02
ENSG00000047315	-2.48e-01	-2.67e-01	-2.81e-01	-2.85e-01	-2.81e-01	-2.72e-01	-2.55e-01	-2.33e-01	-2.08e-01	-1.79e-01	-1.47e-01	-1.11e-01	-6.93e-02	-2.63e-02	1.62e-02	6.00e-02	1.04e-01	1.44e-01	1.84e-01	2.22e-01	2.56e-01	2.86e-01	3.15e-01	3.39e-01	3.61e-01	3.79e-01	3.94e-01	4.05e-01	4.12e-01	4.13e-01	4.12e-01	4.08e-01	4.00e-01	3.88e-01	3.77e-01	3.64e-01	3.49e-01	3.31e-01	3.15e-01	2.99e-01	2.88e-01	2.74e-01	2.62e-01	2.51e-01	2.39e-01	2.26e-01	2.12e-01	1.99e-01	1.86e-01
ENSG00000047346	2.31e-01	1.96e-01	1.64e-01	1.37e-01	1.16e-01	9.67e-02	8.22e-02	7.03e-02	5.99e-02	5.25e-02	4.73e-02	4.51e-02	4.82e-02	5.34e-02	6.00e-02	6.96e-02	8.21e-02	9.48e-02	1.10e-01	1.27e-01	1.45e-01	1.62e-01	1.82e-01	2.01e-01	2.20e-01	2.39e-01	2.59e-01	2.78e-01	2.96e-01	3.13e-01	3.31e-01	3.49e-01	3.66e-01	3.82e-01	4.02e-01	4.22e-01	4.40e-01	4.57e-01	4.72e-01	4.87e-01	5.02e-01	5.13e-01	5.21e-01	5.27e-01	5.29e-01	5.27e-01	5.21e-01	5.11e-01	5.00e-01
ENSG00000047410	-6.85e-01	-7.42e-01	-7.91e-01	-8.31e-01	-8.63e-01	-8.88e-01	-9.04e-01	-9.12e-01	-9.13e-01	-9.07e-01	-8.94e-01	-8.74e-01	-8.48e-01	-8.17e-01	-7.83e-01	-7.44e-01	-7.04e-01	-6.64e-01	-6.23e-01	-5.82e-01	-5.43e-01	-5.06e-01	-4.69e-01	-4.34e-01	-3.99e-01	-3.66e-01	-3.33e-01	-3.01e-01	-2.71e-01	-2.43e-01	-2.14e-01	-1.86e-01	-1.59e-01	-1.33e-01	-1.04e-01	-7.58e-02	-4.79e-02	-2.15e-02	4.93e-03	3.03e-02	5.72e-02	8.01e-02	1.02e-01	1.22e-01	1.39e-01	1.54e-01	1.65e-01	1.74e-01	1.82e-01
ENSG00000047578	4.38e-01	4.27e-01	4.16e-01	4.01e-01	3.82e-01	3.60e-01	3.33e-01	3.02e-01	2.69e-01	2.32e-01	1.91e-01	1.47e-01	9.65e-02	4.32e-02	-1.07e-02	-6.73e-02	-1.26e-01	-1.80e-01	-2.36e-01	-2.90e-01	-3.41e-01	-3.87e-01	-4.33e-01	-4.74e-01	-5.11e-01	-5.44e-01	-5.73e-01	-5.97e-01	-6.14e-01	-6.22e-01	-6.26e-01	-6.25e-01	-6.17e-01	-5.99e-01	-5.84e-01	-5.65e-01	-5.41e-01	-5.11e-01	-4.81e-01	-4.52e-01	-4.29e-01	-4.02e-01	-3.78e-01	-3.55e-01	-3.32e-01	-3.11e-01	-2.89e-01	-2.69e-01	-2.51e-01
ENSG00000047579	-1.24e-01	-1.61e-01	-1.94e-01	-2.26e-01	-2.55e-01	-2.83e-01	-3.09e-01	-3.34e-01	-3.57e-01	-3.78e-01	-3.97e-01	-4.14e-01	-4.31e-01	-4.45e-01	-4.56e-01	-4.66e-01	-4.73e-01	-4.78e-01	-4.82e-01	-4.85e-01	-4.86e-01	-4.86e-01	-4.86e-01	-4.85e-01	-4.83e-01	-4.80e-01	-4.77e-01	-4.74e-01	-4.70e-01	-4.65e-01	-4.60e-01	-4.54e-01	-4.47e-01	-4.39e-01	-4.31e-01	-4.21e-01	-4.10e-01	-3.98e-01	-3.85e-01	-3.72e-01	-3.58e-01	-3.44e-01	-3.31e-01	-3.18e-01	-3.05e-01	-2.93e-01	-2.82e-01	-2.72e-01	-2.62e-01
ENSG00000047621	-7.47e-01	-8.27e-01	-8.94e-01	-9.50e-01	-9.92e-01	-1.02e+00	-1.04e+00	-1.04e+00	-1.03e+00	-1.00e+00	-9.69e-01	-9.24e-01	-8.72e-01	-8.14e-01	-7.51e-01	-6.86e-01	-6.21e-01	-5.58e-01	-4.98e-01	-4.42e-01	-3.90e-01	-3.42e-01	-2.97e-01	-2.55e-01	-2.16e-01	-1.81e-01	-1.48e-01	-1.17e-01	-8.98e-02	-6.56e-02	-4.32e-02	-2.25e-02	-3.52e-03	1.28e-02	3.07e-02	4.78e-02	6.43e-02	7.97e-02	9.55e-02	1.11e-01	1.29e-01	1.45e-01	1.61e-01	1.76e-01	1.89e-01	2.00e-01	2.10e-01	2.18e-01	2.26e-01
ENSG00000047644	1.60e-01	1.43e-01	1.29e-01	1.11e-01	8.95e-02	6.80e-02	4.14e-02	1.36e-02	-1.34e-02	-4.23e-02	-7.16e-02	-1.02e-01	-1.40e-01	-1.77e-01	-2.11e-01	-2.45e-01	-2.80e-01	-3.08e-01	-3.35e-01	-3.62e-01	-3.84e-01	-3.99e-01	-4.13e-01	-4.22e-01	-4.27e-01	-4.26e-01	-4.20e-01	-4.10e-01	-3.93e-01	-3.67e-01	-3.38e-01	-3.05e-01	-2.68e-01	-2.23e-01	-1.82e-01	-1.38e-01	-9.20e-02	-4.41e-02	1.01e-03	4.32e-02	7.80e-02	1.13e-01	1.43e-01	1.68e-01	1.91e-01	2.11e-01	2.27e-01	2.40e-01	2.49e-01
ENSG00000047849	2.37e-01	2.24e-01	2.08e-01	1.93e-01	1.78e-01	1.59e-01	1.41e-01	1.20e-01	9.42e-02	6.66e-02	3.62e-02	3.84e-03	-2.72e-02	-6.04e-02	-9.59e-02	-1.31e-01	-1.65e-01	-1.99e-01	-2.30e-01	-2.58e-01	-2.83e-01	-3.07e-01	-3.27e-01	-3.46e-01	-3.63e-01	-3.78e-01	-3.91e-01	-4.02e-01	-4.12e-01	-4.21e-01	-4.28e-01	-4.32e-01	-4.33e-01	-4.34e-01	-4.28e-01	-4.20e-01	-4.09e-01	-3.98e-01	-3.83e-01	-3.66e-01	-3.44e-01	-3.24e-01	-3.01e-01	-2.77e-01	-2.54e-01	-2.30e-01	-2.07e-01	-1.83e-01	-1.59e-01
ENSG00000047932	-1.13e+00	-1.21e+00	-1.27e+00	-1.32e+00	-1.35e+00	-1.36e+00	-1.35e+00	-1.32e+00	-1.28e+00	-1.23e+00	-1.16e+00	-1.09e+00	-1.00e+00	-9.16e-01	-8.28e-01	-7.39e-01	-6.52e-01	-5.71e-01	-4.93e-01	-4.21e-01	-3.55e-01	-2.94e-01	-2.37e-01	-1.84e-01	-1.35e-01	-8.94e-02	-4.69e-02	-7.61e-03	2.79e-02	5.89e-02	8.85e-02	1.16e-01	1.42e-01	1.63e-01	1.88e-01	2.11e-01	2.32e-01	2.51e-01	2.70e-01	2.87e-01	3.07e-01	3.22e-01	3.36e-01	3.47e-01	3.55e-01	3.60e-01	3.61e-01	3.60e-01	3.58e-01
ENSG00000048028	2.46e-02	-5.11e-03	-2.52e-02	-3.96e-02	-4.89e-02	-5.06e-02	-4.79e-02	-3.89e-02	-2.30e-02	-2.03e-03	2.40e-02	5.40e-02	8.55e-02	1.21e-01	1.58e-01	1.97e-01	2.35e-01	2.73e-01	3.09e-01	3.41e-01	3.70e-01	3.96e-01	4.19e-01	4.39e-01	4.56e-01	4.70e-01	4.80e-01	4.87e-01	4.91e-01	4.91e-01	4.87e-01	4.81e-01	4.71e-01	4.58e-01	4.42e-01	4.24e-01	4.04e-01	3.83e-01	3.62e-01	3.40e-01	3.18e-01	2.96e-01	2.73e-01	2.49e-01	2.25e-01	1.99e-01	1.73e-01	1.46e-01	1.17e-01
ENSG00000048052	4.37e-01	3.92e-01	3.45e-01	2.98e-01	2.51e-01	1.99e-01	1.47e-01	9.07e-02	2.84e-02	-3.81e-02	-1.10e-01	-1.86e-01	-2.64e-01	-3.47e-01	-4.35e-01	-5.26e-01	-6.17e-01	-7.10e-01	-7.99e-01	-8.83e-01	-9.61e-01	-1.03e+00	-1.10e+00	-1.15e+00	-1.20e+00	-1.23e+00	-1.25e+00	-1.26e+00	-1.26e+00	-1.24e+00	-1.21e+00	-1.17e+00	-1.12e+00	-1.05e+00	-9.80e-01	-9.01e-01	-8.18e-01	-7.37e-01	-6.57e-01	-5.81e-01	-5.05e-01	-4.35e-01	-3.69e-01	-3.06e-01	-2.48e-01	-1.93e-01	-1.44e-01	-9.75e-02	-5.31e-02
ENSG00000048140	-2.92e-01	-2.07e-01	-1.33e-01	-6.94e-02	-1.50e-02	3.14e-02	7.09e-02	1.04e-01	1.31e-01	1.53e-01	1.69e-01	1.82e-01	1.92e-01	1.99e-01	2.03e-01	2.05e-01	2.06e-01	2.06e-01	2.06e-01	2.06e-01	2.05e-01	2.03e-01	2.01e-01	1.97e-01	1.92e-01	1.85e-01	1.77e-01	1.66e-01	1.52e-01	1.35e-01	1.16e-01	9.43e-02	7.01e-02	4.29e-02	1.50e-02	-1.47e-02	-4.56e-02	-7.71e-02	-1.08e-01	-1.37e-01	-1.63e-01	-1.89e-01	-2.12e-01	-2.34e-01	-2.53e-01	-2.71e-01	-2.88e-01	-3.02e-01	-3.15e-01
ENSG00000048162	-6.47e-01	-5.68e-01	-4.95e-01	-4.25e-01	-3.55e-01	-2.91e-01	-2.27e-01	-1.66e-01	-1.10e-01	-5.66e-02	-5.95e-03	4.28e-02	9.36e-02	1.42e-01	1.86e-01	2.28e-01	2.70e-01	3.06e-01	3.41e-01	3.73e-01	4.02e-01	4.25e-01	4.47e-01	4.64e-01	4.77e-01	4.86e-01	4.90e-01	4.90e-01	4.84e-01	4.71e-01	4.55e-01	4.33e-01	4.06e-01	3.72e-01	3.38e-01	3.01e-01	2.60e-01	2.16e-01	1.74e-01	1.33e-01	1.00e-01	6.70e-02	3.84e-02	1.39e-02	-7.89e-03	-2.60e-02	-4.18e-02	-5.36e-02	-6.14e-02
ENSG00000048342	-2.42e-01	-2.09e-01	-1.80e-01	-1.62e-01	-1.53e-01	-1.50e-01	-1.56e-01	-1.68e-01	-1.85e-01	-2.08e-01	-2.36e-01	-2.71e-01	-3.16e-01	-3.65e-01	-4.16e-01	-4.71e-01	-5.29e-01	-5.84e-01	-6.41e-01	-6.97e-01	-7.49e-01	-7.95e-01	-8.42e-01	-8.83e-01	-9.20e-01	-9.51e-01	-9.79e-01	-1.00e+00	-1.01e+00	-1.02e+00	-1.02e+00	-1.01e+00	-9.95e-01	-9.69e-01	-9.48e-01	-9.23e-01	-8.92e-01	-8.56e-01	-8.20e-01	-7.85e-01	-7.58e-01	-7.27e-01	-6.98e-01	-6.72e-01	-6.45e-01	-6.19e-01	-5.93e-01	-5.70e-01	-5.49e-01
ENSG00000048392	-8.99e-02	-1.19e-01	-1.34e-01	-1.35e-01	-1.22e-01	-9.71e-02	-6.02e-02	-1.37e-02	4.01e-02	1.01e-01	1.67e-01	2.37e-01	3.12e-01	3.88e-01	4.62e-01	5.36e-01	6.07e-01	6.72e-01	7.33e-01	7.89e-01	8.39e-01	8.82e-01	9.21e-01	9.55e-01	9.84e-01	1.01e+00	1.03e+00	1.04e+00	1.05e+00	1.05e+00	1.05e+00	1.04e+00	1.03e+00	1.01e+00	9.93e-01	9.70e-01	9.44e-01	9.14e-01	8.84e-01	8.53e-01	8.25e-01	7.94e-01	7.63e-01	7.31e-01	6.98e-01	6.62e-01	6.24e-01	5.85e-01	5.45e-01
ENSG00000048405	-2.88e-01	-3.51e-01	-4.03e-01	-4.44e-01	-4.75e-01	-4.95e-01	-5.04e-01	-5.03e-01	-4.93e-01	-4.73e-01	-4.46e-01	-4.11e-01	-3.69e-01	-3.22e-01	-2.73e-01	-2.21e-01	-1.69e-01	-1.19e-01	-7.17e-02	-2.70e-02	1.38e-02	5.00e-02	8.38e-02	1.14e-01	1.40e-01	1.63e-01	1.83e-01	2.00e-01	2.12e-01	2.20e-01	2.25e-01	2.28e-01	2.27e-01	2.23e-01	2.19e-01	2.14e-01	2.07e-01	1.99e-01	1.91e-01	1.85e-01	1.81e-01	1.76e-01	1.72e-01	1.69e-01	1.64e-01	1.60e-01	1.53e-01	1.47e-01	1.42e-01
ENSG00000048540	5.66e-01	5.22e-01	4.84e-01	4.45e-01	4.05e-01	3.68e-01	3.28e-01	2.90e-01	2.56e-01	2.23e-01	1.93e-01	1.64e-01	1.30e-01	1.00e-01	7.52e-02	5.07e-02	2.65e-02	8.00e-03	-1.23e-02	-3.40e-02	-5.48e-02	-7.27e-02	-9.37e-02	-1.13e-01	-1.33e-01	-1.51e-01	-1.71e-01	-1.89e-01	-2.06e-01	-2.18e-01	-2.31e-01	-2.45e-01	-2.57e-01	-2.62e-01	-2.77e-01	-2.89e-01	-2.97e-01	-2.99e-01	-3.00e-01	-3.00e-01	-3.08e-01	-3.06e-01	-3.06e-01	-3.05e-01	-3.00e-01	-2.93e-01	-2.83e-01	-2.72e-01	-2.63e-01
ENSG00000048544	-4.14e-01	-4.20e-01	-4.25e-01	-4.29e-01	-4.31e-01	-4.34e-01	-4.36e-01	-4.37e-01	-4.39e-01	-4.41e-01	-4.42e-01	-4.43e-01	-4.43e-01	-4.42e-01	-4.40e-01	-4.37e-01	-4.32e-01	-4.26e-01	-4.19e-01	-4.11e-01	-4.01e-01	-3.92e-01	-3.81e-01	-3.70e-01	-3.58e-01	-3.46e-01	-3.34e-01	-3.22e-01	-3.09e-01	-2.97e-01	-2.85e-01	-2.72e-01	-2.58e-01	-2.45e-01	-2.28e-01	-2.11e-01	-1.93e-01	-1.75e-01	-1.56e-01	-1.36e-01	-1.15e-01	-9.46e-02	-7.45e-02	-5.48e-02	-3.64e-02	-1.91e-02	-3.66e-03	1.10e-02	2.51e-02
ENSG00000048649	-5.77e-01	-6.06e-01	-6.29e-01	-6.50e-01	-6.68e-01	-6.83e-01	-6.96e-01	-7.07e-01	-7.14e-01	-7.19e-01	-7.21e-01	-7.21e-01	-7.20e-01	-7.16e-01	-7.09e-01	-7.00e-01	-6.89e-01	-6.75e-01	-6.61e-01	-6.47e-01	-6.31e-01	-6.15e-01	-5.98e-01	-5.81e-01	-5.63e-01	-5.45e-01	-5.27e-01	-5.09e-01	-4.90e-01	-4.71e-01	-4.52e-01	-4.32e-01	-4.12e-01	-3.91e-01	-3.69e-01	-3.46e-01	-3.22e-01	-2.98e-01	-2.73e-01	-2.48e-01	-2.22e-01	-1.98e-01	-1.73e-01	-1.50e-01	-1.27e-01	-1.06e-01	-8.70e-02	-6.88e-02	-5.13e-02
ENSG00000048707	-3.33e-01	-3.27e-01	-3.25e-01	-3.30e-01	-3.41e-01	-3.58e-01	-3.81e-01	-4.10e-01	-4.45e-01	-4.86e-01	-5.33e-01	-5.85e-01	-6.45e-01	-7.09e-01	-7.76e-01	-8.48e-01	-9.21e-01	-9.92e-01	-1.06e+00	-1.13e+00	-1.19e+00	-1.24e+00	-1.29e+00	-1.33e+00	-1.36e+00	-1.38e+00	-1.39e+00	-1.39e+00	-1.38e+00	-1.35e+00	-1.31e+00	-1.26e+00	-1.20e+00	-1.12e+00	-1.05e+00	-9.71e-01	-8.88e-01	-8.04e-01	-7.23e-01	-6.46e-01	-5.74e-01	-5.06e-01	-4.42e-01	-3.83e-01	-3.27e-01	-2.76e-01	-2.28e-01	-1.84e-01	-1.43e-01
ENSG00000048828	-7.60e-01	-7.80e-01	-7.94e-01	-8.01e-01	-8.01e-01	-7.97e-01	-7.86e-01	-7.71e-01	-7.54e-01	-7.32e-01	-7.07e-01	-6.78e-01	-6.44e-01	-6.07e-01	-5.70e-01	-5.30e-01	-4.89e-01	-4.50e-01	-4.10e-01	-3.69e-01	-3.30e-01	-2.94e-01	-2.57e-01	-2.21e-01	-1.86e-01	-1.53e-01	-1.20e-01	-8.87e-02	-5.88e-02	-3.15e-02	-3.82e-03	2.35e-02	5.04e-02	7.46e-02	1.03e-01	1.32e-01	1.59e-01	1.84e-01	2.09e-01	2.33e-01	2.59e-01	2.80e-01	2.99e-01	3.17e-01	3.30e-01	3.40e-01	3.47e-01	3.51e-01	3.53e-01
ENSG00000048991	-2.22e-02	-4.82e-02	-7.46e-02	-1.01e-01	-1.27e-01	-1.55e-01	-1.83e-01	-2.13e-01	-2.45e-01	-2.78e-01	-3.12e-01	-3.47e-01	-3.82e-01	-4.17e-01	-4.52e-01	-4.86e-01	-5.18e-01	-5.48e-01	-5.75e-01	-5.99e-01	-6.21e-01	-6.39e-01	-6.54e-01	-6.65e-01	-6.73e-01	-6.78e-01	-6.80e-01	-6.77e-01	-6.71e-01	-6.61e-01	-6.48e-01	-6.30e-01	-6.08e-01	-5.84e-01	-5.55e-01	-5.22e-01	-4.87e-01	-4.51e-01	-4.14e-01	-3.78e-01	-3.43e-01	-3.09e-01	-2.77e-01	-2.47e-01	-2.20e-01	-1.94e-01	-1.72e-01	-1.51e-01	-1.32e-01
ENSG00000049130	-1.65e+00	-1.65e+00	-1.63e+00	-1.62e+00	-1.60e+00	-1.57e+00	-1.55e+00	-1.52e+00	-1.49e+00	-1.45e+00	-1.42e+00	-1.38e+00	-1.34e+00	-1.30e+00	-1.26e+00	-1.22e+00	-1.18e+00	-1.14e+00	-1.11e+00	-1.07e+00	-1.03e+00	-9.96e-01	-9.63e-01	-9.31e-01	-9.01e-01	-8.73e-01	-8.46e-01	-8.21e-01	-7.98e-01	-7.78e-01	-7.58e-01	-7.40e-01	-7.22e-01	-7.07e-01	-6.88e-01	-6.69e-01	-6.51e-01	-6.34e-01	-6.15e-01	-5.96e-01	-5.73e-01	-5.53e-01	-5.32e-01	-5.11e-01	-4.91e-01	-4.72e-01	-4.55e-01	-4.39e-01	-4.22e-01
ENSG00000049167	-9.52e-01	-9.71e-01	-9.81e-01	-9.82e-01	-9.74e-01	-9.59e-01	-9.35e-01	-9.06e-01	-8.71e-01	-8.31e-01	-7.87e-01	-7.40e-01	-6.86e-01	-6.31e-01	-5.75e-01	-5.19e-01	-4.62e-01	-4.10e-01	-3.58e-01	-3.09e-01	-2.63e-01	-2.22e-01	-1.81e-01	-1.44e-01	-1.10e-01	-7.82e-02	-4.86e-02	-2.13e-02	2.81e-03	2.31e-02	4.24e-02	6.01e-02	7.63e-02	8.89e-02	1.05e-01	1.20e-01	1.35e-01	1.47e-01	1.61e-01	1.73e-01	1.90e-01	2.02e-01	2.14e-01	2.25e-01	2.33e-01	2.40e-01	2.43e-01	2.45e-01	2.47e-01
ENSG00000049239	1.16e+00	1.22e+00	1.26e+00	1.29e+00	1.31e+00	1.32e+00	1.32e+00	1.31e+00	1.29e+00	1.27e+00	1.24e+00	1.20e+00	1.15e+00	1.10e+00	1.04e+00	9.77e-01	9.10e-01	8.41e-01	7.73e-01	7.06e-01	6.42e-01	5.82e-01	5.24e-01	4.70e-01	4.20e-01	3.75e-01	3.35e-01	3.01e-01	2.75e-01	2.57e-01	2.46e-01	2.43e-01	2.47e-01	2.60e-01	2.77e-01	3.00e-01	3.28e-01	3.59e-01	3.89e-01	4.15e-01	4.36e-01	4.54e-01	4.68e-01	4.76e-01	4.80e-01	4.78e-01	4.72e-01	4.62e-01	4.47e-01
ENSG00000049245	-1.07e-01	-1.05e-01	-1.02e-01	-9.46e-02	-8.42e-02	-7.27e-02	-5.83e-02	-4.27e-02	-2.68e-02	-9.65e-03	8.26e-03	2.74e-02	4.99e-02	7.29e-02	9.56e-02	1.20e-01	1.45e-01	1.68e-01	1.92e-01	2.16e-01	2.39e-01	2.60e-01	2.81e-01	3.01e-01	3.18e-01	3.34e-01	3.49e-01	3.62e-01	3.73e-01	3.80e-01	3.86e-01	3.91e-01	3.94e-01	3.94e-01	3.97e-01	3.99e-01	3.99e-01	3.97e-01	3.96e-01	3.94e-01	3.94e-01	3.91e-01	3.87e-01	3.82e-01	3.74e-01	3.64e-01	3.51e-01	3.35e-01	3.19e-01
ENSG00000049246	1.22e+00	1.17e+00	1.12e+00	1.08e+00	1.04e+00	9.93e-01	9.50e-01	9.08e-01	8.67e-01	8.27e-01	7.88e-01	7.50e-01	7.10e-01	6.71e-01	6.36e-01	6.01e-01	5.67e-01	5.37e-01	5.08e-01	4.79e-01	4.52e-01	4.27e-01	4.01e-01	3.77e-01	3.53e-01	3.31e-01	3.08e-01	2.86e-01	2.65e-01	2.47e-01	2.28e-01	2.10e-01	1.92e-01	1.78e-01	1.60e-01	1.42e-01	1.25e-01	1.12e-01	9.76e-02	8.42e-02	6.51e-02	5.09e-02	3.48e-02	1.80e-02	2.33e-03	-1.35e-02	-2.76e-02	-4.29e-02	-6.01e-02
ENSG00000049323	-5.26e-01	-5.77e-01	-6.29e-01	-6.80e-01	-7.31e-01	-7.84e-01	-8.39e-01	-8.96e-01	-9.56e-01	-1.02e+00	-1.09e+00	-1.15e+00	-1.22e+00	-1.30e+00	-1.37e+00	-1.45e+00	-1.52e+00	-1.59e+00	-1.66e+00	-1.72e+00	-1.78e+00	-1.82e+00	-1.86e+00	-1.89e+00	-1.91e+00	-1.93e+00	-1.92e+00	-1.91e+00	-1.89e+00	-1.86e+00	-1.81e+00	-1.76e+00	-1.69e+00	-1.62e+00	-1.54e+00	-1.45e+00	-1.36e+00	-1.27e+00	-1.18e+00	-1.09e+00	-9.99e-01	-9.10e-01	-8.23e-01	-7.36e-01	-6.53e-01	-5.71e-01	-4.93e-01	-4.18e-01	-3.45e-01
ENSG00000049449	1.17e+00	1.19e+00	1.21e+00	1.22e+00	1.22e+00	1.21e+00	1.19e+00	1.17e+00	1.14e+00	1.10e+00	1.05e+00	9.89e-01	9.25e-01	8.52e-01	7.70e-01	6.82e-01	5.89e-01	4.93e-01	3.97e-01	3.02e-01	2.10e-01	1.22e-01	3.74e-02	-4.21e-02	-1.16e-01	-1.82e-01	-2.41e-01	-2.90e-01	-3.29e-01	-3.55e-01	-3.69e-01	-3.70e-01	-3.59e-01	-3.35e-01	-3.02e-01	-2.61e-01	-2.14e-01	-1.64e-01	-1.14e-01	-6.70e-02	-2.28e-02	1.80e-02	5.54e-02	8.93e-02	1.19e-01	1.46e-01	1.69e-01	1.88e-01	2.05e-01
ENSG00000049540	1.86e+00	1.74e+00	1.62e+00	1.51e+00	1.39e+00	1.28e+00	1.18e+00	1.07e+00	9.72e-01	8.78e-01	7.90e-01	7.09e-01	6.35e-01	5.69e-01	5.12e-01	4.63e-01	4.21e-01	3.86e-01	3.54e-01	3.24e-01	2.97e-01	2.73e-01	2.49e-01	2.27e-01	2.08e-01	1.90e-01	1.74e-01	1.59e-01	1.47e-01	1.39e-01	1.32e-01	1.26e-01	1.22e-01	1.23e-01	1.21e-01	1.21e-01	1.22e-01	1.26e-01	1.29e-01	1.32e-01	1.29e-01	1.29e-01	1.25e-01	1.20e-01	1.14e-01	1.06e-01	9.64e-02	8.49e-02	7.07e-02
ENSG00000049541	1.33e-01	1.19e-01	1.06e-01	9.65e-02	8.99e-02	8.34e-02	7.96e-02	7.64e-02	7.26e-02	6.97e-02	6.73e-02	6.59e-02	6.84e-02	7.13e-02	7.40e-02	7.84e-02	8.42e-02	8.89e-02	9.50e-02	1.02e-01	1.08e-01	1.13e-01	1.18e-01	1.21e-01	1.24e-01	1.24e-01	1.24e-01	1.21e-01	1.16e-01	1.08e-01	9.84e-02	8.73e-02	7.46e-02	5.84e-02	4.51e-02	3.14e-02	1.73e-02	2.57e-03	-1.01e-02	-2.10e-02	-2.69e-02	-3.37e-02	-3.79e-02	-4.03e-02	-4.22e-02	-4.31e-02	-4.40e-02	-4.36e-02	-4.19e-02
ENSG00000049618	-1.83e-01	-1.89e-01	-1.97e-01	-2.08e-01	-2.22e-01	-2.39e-01	-2.59e-01	-2.83e-01	-3.09e-01	-3.39e-01	-3.71e-01	-4.06e-01	-4.44e-01	-4.84e-01	-5.25e-01	-5.66e-01	-6.07e-01	-6.46e-01	-6.83e-01	-7.18e-01	-7.49e-01	-7.77e-01	-8.02e-01	-8.23e-01	-8.40e-01	-8.54e-01	-8.63e-01	-8.67e-01	-8.67e-01	-8.60e-01	-8.49e-01	-8.33e-01	-8.12e-01	-7.85e-01	-7.55e-01	-7.20e-01	-6.80e-01	-6.38e-01	-5.94e-01	-5.50e-01	-5.07e-01	-4.63e-01	-4.21e-01	-3.79e-01	-3.38e-01	-2.98e-01	-2.60e-01	-2.23e-01	-1.88e-01
ENSG00000049656	-1.26e-01	-1.56e-01	-1.85e-01	-2.12e-01	-2.36e-01	-2.61e-01	-2.85e-01	-3.08e-01	-3.33e-01	-3.57e-01	-3.82e-01	-4.05e-01	-4.26e-01	-4.45e-01	-4.64e-01	-4.80e-01	-4.93e-01	-5.04e-01	-5.11e-01	-5.13e-01	-5.11e-01	-5.07e-01	-4.97e-01	-4.85e-01	-4.69e-01	-4.50e-01	-4.28e-01	-4.02e-01	-3.74e-01	-3.45e-01	-3.11e-01	-2.75e-01	-2.37e-01	-1.98e-01	-1.53e-01	-1.08e-01	-6.26e-02	-1.98e-02	2.16e-02	6.00e-02	9.84e-02	1.30e-01	1.59e-01	1.84e-01	2.04e-01	2.19e-01	2.29e-01	2.36e-01	2.40e-01
ENSG00000049759	7.62e-01	7.44e-01	7.22e-01	7.01e-01	6.80e-01	6.55e-01	6.30e-01	6.01e-01	5.67e-01	5.30e-01	4.88e-01	4.44e-01	4.02e-01	3.56e-01	3.07e-01	2.59e-01	2.13e-01	1.66e-01	1.25e-01	9.10e-02	6.21e-02	3.74e-02	2.05e-02	9.12e-03	3.57e-03	3.78e-03	1.06e-02	2.34e-02	4.12e-02	6.28e-02	9.13e-02	1.25e-01	1.64e-01	2.04e-01	2.53e-01	3.03e-01	3.53e-01	4.00e-01	4.46e-01	4.87e-01	5.28e-01	5.60e-01	5.89e-01	6.14e-01	6.31e-01	6.43e-01	6.49e-01	6.50e-01	6.49e-01
ENSG00000049769	4.57e-01	4.92e-01	5.20e-01	5.42e-01	5.60e-01	5.70e-01	5.76e-01	5.76e-01	5.70e-01	5.60e-01	5.44e-01	5.24e-01	5.02e-01	4.77e-01	4.47e-01	4.17e-01	3.85e-01	3.53e-01	3.22e-01	2.92e-01	2.64e-01	2.36e-01	2.10e-01	1.84e-01	1.58e-01	1.33e-01	1.08e-01	8.35e-02	5.86e-02	3.33e-02	8.49e-03	-1.59e-02	-3.99e-02	-6.38e-02	-8.57e-02	-1.06e-01	-1.25e-01	-1.42e-01	-1.57e-01	-1.70e-01	-1.80e-01	-1.89e-01	-1.97e-01	-2.02e-01	-2.07e-01	-2.10e-01	-2.12e-01	-2.12e-01	-2.12e-01
ENSG00000049860	1.37e-01	5.54e-02	-1.80e-02	-8.08e-02	-1.33e-01	-1.75e-01	-2.06e-01	-2.26e-01	-2.36e-01	-2.36e-01	-2.27e-01	-2.08e-01	-1.80e-01	-1.46e-01	-1.07e-01	-6.44e-02	-1.96e-02	2.38e-02	6.65e-02	1.07e-01	1.45e-01	1.79e-01	2.11e-01	2.40e-01	2.66e-01	2.89e-01	3.09e-01	3.26e-01	3.40e-01	3.49e-01	3.57e-01	3.62e-01	3.64e-01	3.62e-01	3.62e-01	3.61e-01	3.58e-01	3.53e-01	3.49e-01	3.46e-01	3.46e-01	3.44e-01	3.43e-01	3.42e-01	3.40e-01	3.37e-01	3.33e-01	3.28e-01	3.24e-01
ENSG00000049883	-1.14e+00	-1.21e+00	-1.26e+00	-1.30e+00	-1.33e+00	-1.35e+00	-1.36e+00	-1.35e+00	-1.33e+00	-1.30e+00	-1.26e+00	-1.22e+00	-1.16e+00	-1.11e+00	-1.05e+00	-9.84e-01	-9.21e-01	-8.61e-01	-8.03e-01	-7.49e-01	-6.99e-01	-6.53e-01	-6.10e-01	-5.71e-01	-5.34e-01	-5.00e-01	-4.69e-01	-4.40e-01	-4.14e-01	-3.91e-01	-3.70e-01	-3.51e-01	-3.33e-01	-3.17e-01	-3.01e-01	-2.84e-01	-2.68e-01	-2.52e-01	-2.35e-01	-2.18e-01	-1.98e-01	-1.79e-01	-1.60e-01	-1.41e-01	-1.22e-01	-1.05e-01	-8.88e-02	-7.31e-02	-5.77e-02
ENSG00000050130	-9.27e-01	-9.25e-01	-9.07e-01	-8.71e-01	-8.17e-01	-7.53e-01	-6.75e-01	-5.90e-01	-5.00e-01	-4.05e-01	-3.09e-01	-2.11e-01	-1.11e-01	-1.30e-02	8.00e-02	1.69e-01	2.54e-01	3.29e-01	3.97e-01	4.59e-01	5.13e-01	5.57e-01	5.97e-01	6.29e-01	6.54e-01	6.73e-01	6.85e-01	6.91e-01	6.89e-01	6.77e-01	6.60e-01	6.35e-01	6.03e-01	5.62e-01	5.19e-01	4.70e-01	4.15e-01	3.56e-01	2.98e-01	2.43e-01	1.95e-01	1.48e-01	1.07e-01	7.18e-02	4.16e-02	1.74e-02	-1.98e-03	-1.51e-02	-2.23e-02
ENSG00000050165	-1.00e+00	-1.04e+00	-1.06e+00	-1.07e+00	-1.07e+00	-1.06e+00	-1.04e+00	-1.01e+00	-9.71e-01	-9.24e-01	-8.70e-01	-8.10e-01	-7.48e-01	-6.82e-01	-6.15e-01	-5.48e-01	-4.81e-01	-4.18e-01	-3.57e-01	-3.00e-01	-2.46e-01	-1.96e-01	-1.50e-01	-1.06e-01	-6.47e-02	-2.66e-02	9.22e-03	4.25e-02	7.30e-02	1.00e-01	1.26e-01	1.50e-01	1.72e-01	1.91e-01	2.11e-01	2.30e-01	2.47e-01	2.62e-01	2.75e-01	2.87e-01	2.99e-01	3.07e-01	3.13e-01	3.16e-01	3.15e-01	3.11e-01	3.02e-01	2.90e-01	2.76e-01
ENSG00000050327	4.72e-01	4.94e-01	5.10e-01	5.24e-01	5.34e-01	5.38e-01	5.40e-01	5.37e-01	5.28e-01	5.15e-01	4.97e-01	4.76e-01	4.54e-01	4.29e-01	4.01e-01	3.72e-01	3.44e-01	3.14e-01	2.87e-01	2.63e-01	2.41e-01	2.20e-01	2.02e-01	1.86e-01	1.71e-01	1.57e-01	1.45e-01	1.33e-01	1.23e-01	1.12e-01	1.03e-01	9.57e-02	8.94e-02	8.28e-02	8.06e-02	7.94e-02	7.84e-02	7.65e-02	7.48e-02	7.23e-02	7.11e-02	6.59e-02	5.93e-02	5.05e-02	3.81e-02	2.28e-02	3.44e-03	-1.84e-02	-4.22e-02
ENSG00000050344	2.98e-01	3.16e-01	3.33e-01	3.46e-01	3.53e-01	3.59e-01	3.60e-01	3.58e-01	3.55e-01	3.49e-01	3.42e-01	3.32e-01	3.18e-01	3.03e-01	2.89e-01	2.75e-01	2.60e-01	2.47e-01	2.35e-01	2.24e-01	2.14e-01	2.07e-01	2.00e-01	1.95e-01	1.91e-01	1.88e-01	1.86e-01	1.86e-01	1.87e-01	1.91e-01	1.95e-01	2.00e-01	2.07e-01	2.17e-01	2.25e-01	2.34e-01	2.44e-01	2.56e-01	2.66e-01	2.76e-01	2.82e-01	2.87e-01	2.90e-01	2.91e-01	2.89e-01	2.84e-01	2.78e-01	2.69e-01	2.56e-01
ENSG00000050393	-1.12e-01	-1.16e-01	-1.11e-01	-9.84e-02	-7.90e-02	-5.24e-02	-2.01e-02	1.79e-02	6.11e-02	1.08e-01	1.59e-01	2.12e-01	2.68e-01	3.24e-01	3.80e-01	4.35e-01	4.89e-01	5.39e-01	5.84e-01	6.26e-01	6.62e-01	6.93e-01	7.20e-01	7.42e-01	7.59e-01	7.71e-01	7.79e-01	7.82e-01	7.79e-01	7.69e-01	7.55e-01	7.36e-01	7.11e-01	6.79e-01	6.45e-01	6.07e-01	5.65e-01	5.21e-01	4.77e-01	4.33e-01	3.93e-01	3.53e-01	3.16e-01	2.81e-01	2.48e-01	2.17e-01	1.89e-01	1.63e-01	1.39e-01
ENSG00000050405	1.12e-01	9.29e-02	7.16e-02	5.09e-02	3.05e-02	7.16e-03	-1.65e-02	-4.27e-02	-7.25e-02	-1.05e-01	-1.39e-01	-1.76e-01	-2.12e-01	-2.50e-01	-2.89e-01	-3.29e-01	-3.66e-01	-4.04e-01	-4.38e-01	-4.67e-01	-4.94e-01	-5.18e-01	-5.38e-01	-5.55e-01	-5.69e-01	-5.80e-01	-5.87e-01	-5.91e-01	-5.93e-01	-5.93e-01	-5.88e-01	-5.80e-01	-5.69e-01	-5.56e-01	-5.37e-01	-5.15e-01	-4.91e-01	-4.67e-01	-4.42e-01	-4.18e-01	-3.90e-01	-3.66e-01	-3.42e-01	-3.19e-01	-2.99e-01	-2.80e-01	-2.64e-01	-2.49e-01	-2.34e-01
ENSG00000050426	-7.53e-01	-8.00e-01	-8.43e-01	-8.81e-01	-9.12e-01	-9.41e-01	-9.64e-01	-9.83e-01	-1.00e+00	-1.01e+00	-1.02e+00	-1.03e+00	-1.03e+00	-1.02e+00	-1.02e+00	-1.01e+00	-9.92e-01	-9.77e-01	-9.59e-01	-9.39e-01	-9.18e-01	-8.97e-01	-8.73e-01	-8.50e-01	-8.26e-01	-8.01e-01	-7.75e-01	-7.49e-01	-7.23e-01	-6.98e-01	-6.71e-01	-6.43e-01	-6.14e-01	-5.86e-01	-5.52e-01	-5.16e-01	-4.80e-01	-4.45e-01	-4.09e-01	-3.72e-01	-3.32e-01	-2.96e-01	-2.60e-01	-2.25e-01	-1.92e-01	-1.61e-01	-1.32e-01	-1.05e-01	-7.87e-02
ENSG00000050438	8.25e-01	8.14e-01	8.03e-01	7.90e-01	7.74e-01	7.55e-01	7.33e-01	7.08e-01	6.81e-01	6.51e-01	6.18e-01	5.83e-01	5.42e-01	5.01e-01	4.58e-01	4.14e-01	3.69e-01	3.27e-01	2.84e-01	2.42e-01	2.02e-01	1.65e-01	1.28e-01	9.30e-02	5.93e-02	2.72e-02	-3.97e-03	-3.37e-02	-6.08e-02	-8.40e-02	-1.07e-01	-1.27e-01	-1.46e-01	-1.59e-01	-1.76e-01	-1.90e-01	-2.02e-01	-2.08e-01	-2.14e-01	-2.19e-01	-2.27e-01	-2.30e-01	-2.33e-01	-2.35e-01	-2.34e-01	-2.33e-01	-2.28e-01	-2.23e-01	-2.19e-01
ENSG00000050628	1.27e+00	1.23e+00	1.20e+00	1.16e+00	1.13e+00	1.09e+00	1.05e+00	1.00e+00	9.60e-01	9.14e-01	8.66e-01	8.15e-01	7.59e-01	7.03e-01	6.46e-01	5.88e-01	5.29e-01	4.74e-01	4.18e-01	3.62e-01	3.09e-01	2.60e-01	2.10e-01	1.63e-01	1.19e-01	7.77e-02	3.81e-02	1.50e-03	-3.00e-02	-5.41e-02	-7.64e-02	-9.52e-02	-1.10e-01	-1.14e-01	-1.25e-01	-1.32e-01	-1.35e-01	-1.32e-01	-1.29e-01	-1.25e-01	-1.31e-01	-1.29e-01	-1.30e-01	-1.33e-01	-1.33e-01	-1.34e-01	-1.32e-01	-1.33e-01	-1.35e-01
ENSG00000050748	3.86e-02	2.21e-02	9.10e-03	1.71e-03	-4.53e-04	1.21e-04	5.61e-03	1.40e-02	2.44e-02	3.78e-02	5.36e-02	7.21e-02	9.56e-02	1.21e-01	1.46e-01	1.74e-01	2.02e-01	2.29e-01	2.57e-01	2.84e-01	3.09e-01	3.32e-01	3.55e-01	3.76e-01	3.94e-01	4.11e-01	4.26e-01	4.40e-01	4.51e-01	4.58e-01	4.64e-01	4.69e-01	4.72e-01	4.72e-01	4.75e-01	4.77e-01	4.78e-01	4.77e-01	4.76e-01	4.75e-01	4.77e-01	4.75e-01	4.73e-01	4.69e-01	4.63e-01	4.54e-01	4.42e-01	4.29e-01	4.14e-01
ENSG00000050820	1.77e-01	1.97e-01	2.09e-01	2.19e-01	2.26e-01	2.26e-01	2.24e-01	2.15e-01	2.00e-01	1.80e-01	1.55e-01	1.25e-01	9.60e-02	6.26e-02	2.49e-02	-1.32e-02	-5.02e-02	-8.83e-02	-1.22e-01	-1.49e-01	-1.73e-01	-1.94e-01	-2.08e-01	-2.18e-01	-2.24e-01	-2.25e-01	-2.22e-01	-2.13e-01	-2.02e-01	-1.88e-01	-1.68e-01	-1.43e-01	-1.15e-01	-8.52e-02	-4.73e-02	-7.13e-03	3.35e-02	7.21e-02	1.10e-01	1.46e-01	1.83e-01	2.13e-01	2.41e-01	2.66e-01	2.85e-01	3.00e-01	3.10e-01	3.17e-01	3.21e-01
ENSG00000051009	-7.83e-01	-7.88e-01	-7.84e-01	-7.70e-01	-7.48e-01	-7.18e-01	-6.82e-01	-6.39e-01	-5.91e-01	-5.40e-01	-4.85e-01	-4.27e-01	-3.66e-01	-3.05e-01	-2.44e-01	-1.84e-01	-1.25e-01	-7.11e-02	-2.02e-02	2.67e-02	6.88e-02	1.05e-01	1.39e-01	1.68e-01	1.93e-01	2.13e-01	2.29e-01	2.41e-01	2.48e-01	2.49e-01	2.46e-01	2.40e-01	2.30e-01	2.14e-01	1.98e-01	1.80e-01	1.60e-01	1.37e-01	1.16e-01	9.71e-02	8.25e-02	6.73e-02	5.48e-02	4.43e-02	3.46e-02	2.64e-02	1.86e-02	1.23e-02	7.76e-03
ENSG00000051108	-3.12e-01	-2.35e-01	-1.73e-01	-1.21e-01	-7.62e-02	-4.23e-02	-1.44e-02	5.12e-03	1.55e-02	1.92e-02	1.61e-02	7.66e-03	-1.77e-03	-1.62e-02	-3.57e-02	-5.63e-02	-7.67e-02	-9.90e-02	-1.18e-01	-1.33e-01	-1.45e-01	-1.55e-01	-1.62e-01	-1.66e-01	-1.68e-01	-1.68e-01	-1.66e-01	-1.62e-01	-1.56e-01	-1.51e-01	-1.42e-01	-1.30e-01	-1.17e-01	-1.04e-01	-8.38e-02	-6.20e-02	-3.94e-02	-1.77e-02	5.37e-03	2.83e-02	5.50e-02	7.73e-02	9.98e-02	1.21e-01	1.40e-01	1.57e-01	1.71e-01	1.83e-01	1.96e-01
ENSG00000051128	8.43e-01	8.36e-01	8.28e-01	8.20e-01	8.14e-01	8.05e-01	7.97e-01	7.87e-01	7.74e-01	7.60e-01	7.45e-01	7.29e-01	7.15e-01	6.99e-01	6.83e-01	6.68e-01	6.54e-01	6.40e-01	6.29e-01	6.20e-01	6.13e-01	6.06e-01	6.01e-01	5.97e-01	5.94e-01	5.92e-01	5.90e-01	5.88e-01	5.86e-01	5.83e-01	5.81e-01	5.80e-01	5.78e-01	5.76e-01	5.76e-01	5.77e-01	5.76e-01	5.74e-01	5.71e-01	5.67e-01	5.63e-01	5.55e-01	5.44e-01	5.31e-01	5.13e-01	4.91e-01	4.64e-01	4.33e-01	4.00e-01
ENSG00000051180	1.04e+00	1.03e+00	1.01e+00	9.93e-01	9.79e-01	9.63e-01	9.49e-01	9.34e-01	9.17e-01	8.99e-01	8.81e-01	8.62e-01	8.45e-01	8.27e-01	8.08e-01	7.90e-01	7.72e-01	7.53e-01	7.33e-01	7.14e-01	6.93e-01	6.69e-01	6.44e-01	6.17e-01	5.85e-01	5.50e-01	5.10e-01	4.65e-01	4.13e-01	3.54e-01	2.89e-01	2.15e-01	1.32e-01	3.94e-02	-6.26e-02	-1.74e-01	-2.95e-01	-4.23e-01	-5.55e-01	-6.87e-01	-8.19e-01	-9.43e-01	-1.06e+00	-1.16e+00	-1.24e+00	-1.30e+00	-1.33e+00	-1.34e+00	-1.33e+00
ENSG00000051341	1.18e+00	1.16e+00	1.13e+00	1.10e+00	1.07e+00	1.04e+00	1.00e+00	9.67e-01	9.31e-01	8.94e-01	8.55e-01	8.16e-01	7.73e-01	7.29e-01	6.87e-01	6.43e-01	5.99e-01	5.56e-01	5.12e-01	4.67e-01	4.21e-01	3.76e-01	3.27e-01	2.78e-01	2.27e-01	1.75e-01	1.20e-01	6.34e-02	5.65e-03	-5.08e-02	-1.11e-01	-1.75e-01	-2.41e-01	-3.03e-01	-3.79e-01	-4.55e-01	-5.28e-01	-5.93e-01	-6.58e-01	-7.19e-01	-7.91e-01	-8.44e-01	-8.95e-01	-9.39e-01	-9.69e-01	-9.88e-01	-9.91e-01	-9.87e-01	-9.79e-01
ENSG00000051382	-6.71e-01	-6.86e-01	-7.05e-01	-7.29e-01	-7.58e-01	-7.93e-01	-8.34e-01	-8.82e-01	-9.35e-01	-9.95e-01	-1.06e+00	-1.14e+00	-1.22e+00	-1.31e+00	-1.40e+00	-1.50e+00	-1.61e+00	-1.71e+00	-1.81e+00	-1.91e+00	-1.99e+00	-2.07e+00	-2.13e+00	-2.19e+00	-2.22e+00	-2.23e+00	-2.22e+00	-2.19e+00	-2.14e+00	-2.07e+00	-1.98e+00	-1.87e+00	-1.76e+00	-1.63e+00	-1.51e+00	-1.38e+00	-1.25e+00	-1.12e+00	-1.00e+00	-8.92e-01	-7.88e-01	-6.90e-01	-5.98e-01	-5.11e-01	-4.29e-01	-3.53e-01	-2.82e-01	-2.15e-01	-1.51e-01
ENSG00000051523	-5.75e-01	-5.65e-01	-5.54e-01	-5.40e-01	-5.24e-01	-5.08e-01	-4.89e-01	-4.70e-01	-4.52e-01	-4.34e-01	-4.16e-01	-3.97e-01	-3.75e-01	-3.54e-01	-3.34e-01	-3.13e-01	-2.91e-01	-2.72e-01	-2.52e-01	-2.33e-01	-2.15e-01	-2.01e-01	-1.87e-01	-1.75e-01	-1.65e-01	-1.59e-01	-1.54e-01	-1.52e-01	-1.54e-01	-1.61e-01	-1.69e-01	-1.80e-01	-1.94e-01	-2.12e-01	-2.28e-01	-2.45e-01	-2.63e-01	-2.82e-01	-2.98e-01	-3.11e-01	-3.17e-01	-3.23e-01	-3.23e-01	-3.21e-01	-3.15e-01	-3.07e-01	-2.97e-01	-2.84e-01	-2.69e-01
ENSG00000051596	-1.13e+00	-1.14e+00	-1.13e+00	-1.10e+00	-1.06e+00	-1.01e+00	-9.39e-01	-8.63e-01	-7.82e-01	-6.95e-01	-6.05e-01	-5.14e-01	-4.19e-01	-3.26e-01	-2.36e-01	-1.50e-01	-6.71e-02	7.25e-03	7.59e-02	1.38e-01	1.93e-01	2.40e-01	2.82e-01	3.18e-01	3.48e-01	3.72e-01	3.90e-01	4.04e-01	4.10e-01	4.09e-01	4.04e-01	3.93e-01	3.76e-01	3.53e-01	3.29e-01	3.02e-01	2.71e-01	2.38e-01	2.06e-01	1.76e-01	1.53e-01	1.30e-01	1.11e-01	9.47e-02	8.10e-02	7.03e-02	6.13e-02	5.53e-02	5.24e-02
ENSG00000051620	-1.02e+00	-1.06e+00	-1.09e+00	-1.09e+00	-1.08e+00	-1.06e+00	-1.02e+00	-9.64e-01	-9.00e-01	-8.26e-01	-7.46e-01	-6.61e-01	-5.73e-01	-4.83e-01	-3.95e-01	-3.09e-01	-2.27e-01	-1.51e-01	-8.14e-02	-1.84e-02	3.74e-02	8.60e-02	1.30e-01	1.67e-01	1.99e-01	2.26e-01	2.48e-01	2.64e-01	2.75e-01	2.79e-01	2.78e-01	2.73e-01	2.63e-01	2.47e-01	2.31e-01	2.11e-01	1.89e-01	1.65e-01	1.42e-01	1.21e-01	1.04e-01	8.71e-02	7.30e-02	6.12e-02	5.06e-02	4.18e-02	3.37e-02	2.75e-02	2.31e-02
ENSG00000051825	2.58e-01	2.29e-01	2.06e-01	1.87e-01	1.72e-01	1.61e-01	1.53e-01	1.49e-01	1.49e-01	1.52e-01	1.59e-01	1.69e-01	1.80e-01	1.94e-01	2.11e-01	2.29e-01	2.47e-01	2.65e-01	2.81e-01	2.96e-01	3.08e-01	3.18e-01	3.25e-01	3.29e-01	3.30e-01	3.27e-01	3.22e-01	3.12e-01	2.99e-01	2.81e-01	2.59e-01	2.33e-01	2.02e-01	1.68e-01	1.29e-01	8.82e-02	4.51e-02	1.84e-03	-4.05e-02	-8.05e-02	-1.19e-01	-1.52e-01	-1.83e-01	-2.09e-01	-2.30e-01	-2.47e-01	-2.59e-01	-2.67e-01	-2.72e-01
ENSG00000052126	-5.87e-01	-6.15e-01	-6.42e-01	-6.65e-01	-6.85e-01	-7.04e-01	-7.19e-01	-7.33e-01	-7.45e-01	-7.55e-01	-7.62e-01	-7.67e-01	-7.67e-01	-7.65e-01	-7.61e-01	-7.54e-01	-7.44e-01	-7.34e-01	-7.22e-01	-7.08e-01	-6.93e-01	-6.79e-01	-6.63e-01	-6.47e-01	-6.30e-01	-6.13e-01	-5.95e-01	-5.76e-01	-5.56e-01	-5.37e-01	-5.17e-01	-4.94e-01	-4.71e-01	-4.49e-01	-4.22e-01	-3.92e-01	-3.62e-01	-3.32e-01	-3.02e-01	-2.72e-01	-2.41e-01	-2.14e-01	-1.87e-01	-1.62e-01	-1.40e-01	-1.21e-01	-1.04e-01	-8.99e-02	-7.65e-02
ENSG00000052723	-1.12e+00	-1.22e+00	-1.32e+00	-1.40e+00	-1.47e+00	-1.52e+00	-1.56e+00	-1.57e+00	-1.58e+00	-1.56e+00	-1.54e+00	-1.49e+00	-1.44e+00	-1.38e+00	-1.31e+00	-1.23e+00	-1.16e+00	-1.08e+00	-1.01e+00	-9.39e-01	-8.71e-01	-8.06e-01	-7.42e-01	-6.80e-01	-6.21e-01	-5.62e-01	-5.05e-01	-4.49e-01	-3.95e-01	-3.44e-01	-2.93e-01	-2.42e-01	-1.92e-01	-1.45e-01	-9.35e-02	-4.30e-02	5.32e-03	5.00e-02	9.31e-02	1.33e-01	1.74e-01	2.08e-01	2.39e-01	2.66e-01	2.88e-01	3.06e-01	3.18e-01	3.27e-01	3.34e-01
ENSG00000052749	4.50e-01	4.78e-01	5.02e-01	5.23e-01	5.43e-01	5.58e-01	5.71e-01	5.81e-01	5.85e-01	5.87e-01	5.85e-01	5.80e-01	5.77e-01	5.71e-01	5.62e-01	5.53e-01	5.44e-01	5.34e-01	5.25e-01	5.18e-01	5.11e-01	5.02e-01	4.95e-01	4.87e-01	4.78e-01	4.67e-01	4.56e-01	4.42e-01	4.26e-01	4.06e-01	3.84e-01	3.61e-01	3.35e-01	3.05e-01	2.78e-01	2.49e-01	2.18e-01	1.86e-01	1.56e-01	1.26e-01	1.02e-01	7.63e-02	5.33e-02	3.21e-02	1.15e-02	-7.76e-03	-2.68e-02	-4.42e-02	-5.98e-02
ENSG00000052795	-1.62e-01	-1.95e-01	-2.24e-01	-2.50e-01	-2.75e-01	-2.97e-01	-3.18e-01	-3.38e-01	-3.55e-01	-3.71e-01	-3.85e-01	-3.97e-01	-4.08e-01	-4.16e-01	-4.23e-01	-4.27e-01	-4.29e-01	-4.29e-01	-4.27e-01	-4.25e-01	-4.20e-01	-4.15e-01	-4.09e-01	-4.02e-01	-3.94e-01	-3.86e-01	-3.77e-01	-3.68e-01	-3.58e-01	-3.48e-01	-3.37e-01	-3.26e-01	-3.13e-01	-3.01e-01	-2.87e-01	-2.72e-01	-2.56e-01	-2.40e-01	-2.24e-01	-2.07e-01	-1.91e-01	-1.75e-01	-1.61e-01	-1.47e-01	-1.34e-01	-1.24e-01	-1.14e-01	-1.07e-01	-9.98e-02
ENSG00000052802	1.07e+00	1.06e+00	1.06e+00	1.05e+00	1.05e+00	1.04e+00	1.04e+00	1.03e+00	1.02e+00	1.01e+00	1.00e+00	9.92e-01	9.84e-01	9.75e-01	9.64e-01	9.54e-01	9.45e-01	9.33e-01	9.23e-01	9.13e-01	9.02e-01	8.89e-01	8.76e-01	8.60e-01	8.41e-01	8.20e-01	7.95e-01	7.67e-01	7.33e-01	6.93e-01	6.48e-01	5.99e-01	5.44e-01	4.81e-01	4.16e-01	3.47e-01	2.73e-01	1.95e-01	1.18e-01	4.30e-02	-2.53e-02	-9.22e-02	-1.52e-01	-2.06e-01	-2.53e-01	-2.91e-01	-3.22e-01	-3.44e-01	-3.59e-01
ENSG00000052841	-2.95e-01	-3.34e-01	-3.70e-01	-4.07e-01	-4.44e-01	-4.80e-01	-5.18e-01	-5.56e-01	-5.93e-01	-6.30e-01	-6.67e-01	-7.04e-01	-7.42e-01	-7.79e-01	-8.14e-01	-8.47e-01	-8.78e-01	-9.04e-01	-9.29e-01	-9.51e-01	-9.70e-01	-9.84e-01	-9.96e-01	-1.00e+00	-1.01e+00	-1.01e+00	-1.00e+00	-9.92e-01	-9.78e-01	-9.58e-01	-9.35e-01	-9.07e-01	-8.74e-01	-8.37e-01	-7.98e-01	-7.56e-01	-7.11e-01	-6.64e-01	-6.17e-01	-5.71e-01	-5.28e-01	-4.85e-01	-4.44e-01	-4.05e-01	-3.68e-01	-3.34e-01	-3.01e-01	-2.70e-01	-2.41e-01
ENSG00000053254	6.37e-01	6.14e-01	5.95e-01	5.72e-01	5.44e-01	5.18e-01	4.85e-01	4.51e-01	4.19e-01	3.84e-01	3.49e-01	3.13e-01	2.68e-01	2.24e-01	1.83e-01	1.40e-01	9.69e-02	6.02e-02	2.20e-02	-1.63e-02	-5.13e-02	-8.02e-02	-1.10e-01	-1.36e-01	-1.58e-01	-1.76e-01	-1.90e-01	-2.01e-01	-2.04e-01	-1.98e-01	-1.89e-01	-1.76e-01	-1.59e-01	-1.31e-01	-1.11e-01	-8.70e-02	-5.88e-02	-2.56e-02	5.44e-03	3.51e-02	5.46e-02	7.89e-02	9.84e-02	1.15e-01	1.31e-01	1.45e-01	1.58e-01	1.68e-01	1.75e-01
ENSG00000053371	-4.54e-01	-4.34e-01	-4.14e-01	-3.94e-01	-3.75e-01	-3.56e-01	-3.39e-01	-3.21e-01	-3.03e-01	-2.85e-01	-2.67e-01	-2.49e-01	-2.32e-01	-2.14e-01	-1.96e-01	-1.78e-01	-1.61e-01	-1.44e-01	-1.28e-01	-1.14e-01	-1.01e-01	-8.99e-02	-8.07e-02	-7.36e-02	-6.88e-02	-6.62e-02	-6.62e-02	-6.87e-02	-7.42e-02	-8.26e-02	-9.37e-02	-1.07e-01	-1.24e-01	-1.43e-01	-1.63e-01	-1.84e-01	-2.06e-01	-2.27e-01	-2.46e-01	-2.64e-01	-2.79e-01	-2.91e-01	-3.00e-01	-3.07e-01	-3.12e-01	-3.14e-01	-3.14e-01	-3.12e-01	-3.08e-01
ENSG00000053372	-4.73e-01	-4.29e-01	-3.84e-01	-3.37e-01	-2.89e-01	-2.42e-01	-1.93e-01	-1.44e-01	-9.61e-02	-4.84e-02	-1.38e-03	4.52e-02	9.34e-02	1.40e-01	1.85e-01	2.28e-01	2.70e-01	3.08e-01	3.43e-01	3.75e-01	4.03e-01	4.25e-01	4.45e-01	4.60e-01	4.70e-01	4.76e-01	4.77e-01	4.73e-01	4.62e-01	4.45e-01	4.23e-01	3.95e-01	3.62e-01	3.21e-01	2.78e-01	2.31e-01	1.80e-01	1.27e-01	7.51e-02	2.62e-02	-1.58e-02	-5.53e-02	-8.85e-02	-1.16e-01	-1.37e-01	-1.53e-01	-1.63e-01	-1.67e-01	-1.65e-01
ENSG00000053501	3.39e-01	3.22e-01	3.09e-01	2.98e-01	2.88e-01	2.81e-01	2.75e-01	2.70e-01	2.67e-01	2.66e-01	2.65e-01	2.67e-01	2.69e-01	2.72e-01	2.77e-01	2.83e-01	2.89e-01	2.96e-01	3.01e-01	3.06e-01	3.09e-01	3.11e-01	3.11e-01	3.09e-01	3.05e-01	2.97e-01	2.87e-01	2.74e-01	2.58e-01	2.38e-01	2.14e-01	1.87e-01	1.57e-01	1.23e-01	8.54e-02	4.57e-02	4.70e-03	-3.60e-02	-7.56e-02	-1.12e-01	-1.47e-01	-1.78e-01	-2.04e-01	-2.27e-01	-2.44e-01	-2.57e-01	-2.65e-01	-2.69e-01	-2.70e-01
ENSG00000053747	1.15e+00	1.11e+00	1.08e+00	1.04e+00	1.01e+00	9.65e-01	9.23e-01	8.78e-01	8.29e-01	7.76e-01	7.20e-01	6.60e-01	5.97e-01	5.31e-01	4.62e-01	3.91e-01	3.19e-01	2.46e-01	1.74e-01	1.03e-01	3.48e-02	-3.17e-02	-9.64e-02	-1.59e-01	-2.20e-01	-2.78e-01	-3.33e-01	-3.86e-01	-4.34e-01	-4.78e-01	-5.17e-01	-5.51e-01	-5.80e-01	-6.01e-01	-6.19e-01	-6.31e-01	-6.37e-01	-6.36e-01	-6.31e-01	-6.22e-01	-6.11e-01	-5.95e-01	-5.76e-01	-5.53e-01	-5.26e-01	-4.97e-01	-4.64e-01	-4.31e-01	-3.96e-01
ENSG00000053770	-7.73e-01	-7.81e-01	-7.83e-01	-7.75e-01	-7.59e-01	-7.37e-01	-7.08e-01	-6.74e-01	-6.37e-01	-5.95e-01	-5.51e-01	-5.04e-01	-4.51e-01	-3.97e-01	-3.45e-01	-2.91e-01	-2.38e-01	-1.88e-01	-1.40e-01	-9.32e-02	-5.00e-02	-1.11e-02	2.66e-02	6.11e-02	9.26e-02	1.21e-01	1.47e-01	1.71e-01	1.91e-01	2.06e-01	2.20e-01	2.33e-01	2.43e-01	2.49e-01	2.58e-01	2.66e-01	2.73e-01	2.79e-01	2.85e-01	2.91e-01	3.01e-01	3.08e-01	3.16e-01	3.23e-01	3.29e-01	3.33e-01	3.35e-01	3.36e-01	3.37e-01
ENSG00000053900	-1.31e+00	-1.31e+00	-1.29e+00	-1.27e+00	-1.24e+00	-1.20e+00	-1.15e+00	-1.10e+00	-1.05e+00	-9.86e-01	-9.23e-01	-8.57e-01	-7.88e-01	-7.18e-01	-6.49e-01	-5.81e-01	-5.14e-01	-4.52e-01	-3.94e-01	-3.39e-01	-2.89e-01	-2.44e-01	-2.01e-01	-1.62e-01	-1.27e-01	-9.49e-02	-6.56e-02	-3.92e-02	-1.65e-02	1.93e-03	1.87e-02	3.34e-02	4.59e-02	5.45e-02	6.56e-02	7.58e-02	8.48e-02	9.18e-02	9.89e-02	1.05e-01	1.14e-01	1.19e-01	1.23e-01	1.26e-01	1.26e-01	1.23e-01	1.17e-01	1.09e-01	9.97e-02
ENSG00000054116	-1.83e-01	-1.91e-01	-1.96e-01	-1.93e-01	-1.83e-01	-1.69e-01	-1.50e-01	-1.27e-01	-1.03e-01	-7.58e-02	-4.67e-02	-1.53e-02	2.18e-02	5.93e-02	9.59e-02	1.33e-01	1.71e-01	2.05e-01	2.39e-01	2.71e-01	3.00e-01	3.25e-01	3.48e-01	3.67e-01	3.83e-01	3.96e-01	4.05e-01	4.10e-01	4.10e-01	4.05e-01	3.96e-01	3.84e-01	3.68e-01	3.46e-01	3.26e-01	3.03e-01	2.78e-01	2.51e-01	2.26e-01	2.02e-01	1.85e-01	1.66e-01	1.51e-01	1.39e-01	1.27e-01	1.18e-01	1.08e-01	1.01e-01	9.69e-02
ENSG00000054118	-3.99e-01	-3.85e-01	-3.75e-01	-3.66e-01	-3.57e-01	-3.52e-01	-3.48e-01	-3.47e-01	-3.49e-01	-3.54e-01	-3.60e-01	-3.69e-01	-3.76e-01	-3.85e-01	-3.95e-01	-4.04e-01	-4.12e-01	-4.20e-01	-4.26e-01	-4.29e-01	-4.30e-01	-4.31e-01	-4.29e-01	-4.26e-01	-4.21e-01	-4.16e-01	-4.10e-01	-4.02e-01	-3.95e-01	-3.87e-01	-3.78e-01	-3.67e-01	-3.55e-01	-3.43e-01	-3.27e-01	-3.09e-01	-2.91e-01	-2.72e-01	-2.52e-01	-2.32e-01	-2.08e-01	-1.88e-01	-1.66e-01	-1.45e-01	-1.26e-01	-1.08e-01	-9.15e-02	-7.61e-02	-6.11e-02
ENSG00000054148	2.69e-01	2.88e-01	3.06e-01	3.28e-01	3.53e-01	3.77e-01	4.05e-01	4.32e-01	4.59e-01	4.86e-01	5.14e-01	5.42e-01	5.74e-01	6.05e-01	6.35e-01	6.66e-01	6.98e-01	7.26e-01	7.55e-01	7.83e-01	8.09e-01	8.31e-01	8.54e-01	8.74e-01	8.92e-01	9.07e-01	9.20e-01	9.31e-01	9.38e-01	9.41e-01	9.42e-01	9.41e-01	9.38e-01	9.31e-01	9.26e-01	9.19e-01	9.10e-01	8.99e-01	8.87e-01	8.74e-01	8.65e-01	8.50e-01	8.34e-01	8.16e-01	7.95e-01	7.70e-01	7.41e-01	7.10e-01	6.77e-01
ENSG00000054267	-4.34e-02	-4.81e-02	-5.52e-02	-6.10e-02	-6.59e-02	-7.35e-02	-8.05e-02	-8.97e-02	-1.02e-01	-1.17e-01	-1.33e-01	-1.50e-01	-1.65e-01	-1.81e-01	-1.98e-01	-2.14e-01	-2.27e-01	-2.41e-01	-2.51e-01	-2.56e-01	-2.59e-01	-2.60e-01	-2.57e-01	-2.51e-01	-2.44e-01	-2.34e-01	-2.22e-01	-2.08e-01	-1.93e-01	-1.78e-01	-1.59e-01	-1.39e-01	-1.16e-01	-9.35e-02	-6.47e-02	-3.45e-02	-4.03e-03	2.51e-02	5.50e-02	8.40e-02	1.16e-01	1.43e-01	1.69e-01	1.94e-01	2.15e-01	2.34e-01	2.50e-01	2.63e-01	2.76e-01
ENSG00000054277	5.27e-01	5.79e-01	6.19e-01	6.53e-01	6.81e-01	7.00e-01	7.14e-01	7.21e-01	7.19e-01	7.12e-01	6.99e-01	6.82e-01	6.63e-01	6.39e-01	6.12e-01	5.83e-01	5.54e-01	5.23e-01	4.96e-01	4.73e-01	4.52e-01	4.33e-01	4.18e-01	4.05e-01	3.95e-01	3.87e-01	3.82e-01	3.80e-01	3.79e-01	3.79e-01	3.83e-01	3.89e-01	3.98e-01	4.07e-01	4.23e-01	4.41e-01	4.59e-01	4.75e-01	4.91e-01	5.05e-01	5.20e-01	5.28e-01	5.34e-01	5.36e-01	5.33e-01	5.25e-01	5.11e-01	4.94e-01	4.73e-01
ENSG00000054282	2.10e-03	-4.33e-02	-7.89e-02	-1.15e-01	-1.52e-01	-1.83e-01	-2.16e-01	-2.45e-01	-2.65e-01	-2.83e-01	-2.95e-01	-3.04e-01	-3.18e-01	-3.27e-01	-3.29e-01	-3.29e-01	-3.30e-01	-3.23e-01	-3.20e-01	-3.19e-01	-3.19e-01	-3.15e-01	-3.16e-01	-3.16e-01	-3.16e-01	-3.17e-01	-3.18e-01	-3.20e-01	-3.21e-01	-3.18e-01	-3.18e-01	-3.19e-01	-3.19e-01	-3.14e-01	-3.18e-01	-3.22e-01	-3.23e-01	-3.19e-01	-3.16e-01	-3.12e-01	-3.15e-01	-3.10e-01	-3.07e-01	-3.03e-01	-2.97e-01	-2.89e-01	-2.79e-01	-2.70e-01	-2.62e-01
ENSG00000054523	3.89e-01	4.23e-01	4.49e-01	4.72e-01	4.90e-01	5.02e-01	5.10e-01	5.13e-01	5.10e-01	5.02e-01	4.89e-01	4.73e-01	4.56e-01	4.35e-01	4.11e-01	3.86e-01	3.61e-01	3.35e-01	3.12e-01	2.92e-01	2.73e-01	2.56e-01	2.41e-01	2.28e-01	2.16e-01	2.05e-01	1.95e-01	1.86e-01	1.78e-01	1.69e-01	1.62e-01	1.57e-01	1.52e-01	1.47e-01	1.47e-01	1.47e-01	1.49e-01	1.49e-01	1.51e-01	1.53e-01	1.57e-01	1.58e-01	1.59e-01	1.60e-01	1.58e-01	1.54e-01	1.48e-01	1.41e-01	1.33e-01
ENSG00000054611	-5.50e-01	-5.50e-01	-5.53e-01	-5.60e-01	-5.69e-01	-5.83e-01	-6.00e-01	-6.21e-01	-6.47e-01	-6.76e-01	-7.09e-01	-7.45e-01	-7.84e-01	-8.25e-01	-8.67e-01	-9.11e-01	-9.55e-01	-9.97e-01	-1.04e+00	-1.07e+00	-1.11e+00	-1.14e+00	-1.16e+00	-1.19e+00	-1.20e+00	-1.22e+00	-1.23e+00	-1.23e+00	-1.23e+00	-1.22e+00	-1.21e+00	-1.19e+00	-1.17e+00	-1.14e+00	-1.10e+00	-1.06e+00	-1.02e+00	-9.65e-01	-9.13e-01	-8.58e-01	-8.02e-01	-7.46e-01	-6.89e-01	-6.31e-01	-5.74e-01	-5.18e-01	-4.63e-01	-4.09e-01	-3.56e-01
ENSG00000054654	9.70e-01	9.12e-01	8.58e-01	8.04e-01	7.50e-01	6.98e-01	6.45e-01	5.94e-01	5.44e-01	4.95e-01	4.48e-01	4.03e-01	3.56e-01	3.12e-01	2.71e-01	2.31e-01	1.92e-01	1.58e-01	1.22e-01	8.64e-02	5.10e-02	1.73e-02	-1.83e-02	-5.35e-02	-8.87e-02	-1.24e-01	-1.59e-01	-1.95e-01	-2.29e-01	-2.61e-01	-2.93e-01	-3.25e-01	-3.56e-01	-3.83e-01	-4.15e-01	-4.44e-01	-4.68e-01	-4.85e-01	-5.00e-01	-5.11e-01	-5.27e-01	-5.33e-01	-5.37e-01	-5.39e-01	-5.34e-01	-5.26e-01	-5.12e-01	-4.96e-01	-4.79e-01
ENSG00000054690	5.16e-01	5.00e-01	4.87e-01	4.69e-01	4.47e-01	4.24e-01	3.96e-01	3.66e-01	3.36e-01	3.03e-01	2.69e-01	2.33e-01	1.89e-01	1.45e-01	1.03e-01	5.81e-02	1.20e-02	-2.93e-02	-7.25e-02	-1.17e-01	-1.59e-01	-1.98e-01	-2.38e-01	-2.77e-01	-3.14e-01	-3.48e-01	-3.82e-01	-4.14e-01	-4.41e-01	-4.61e-01	-4.80e-01	-4.97e-01	-5.11e-01	-5.14e-01	-5.27e-01	-5.36e-01	-5.39e-01	-5.34e-01	-5.29e-01	-5.21e-01	-5.24e-01	-5.15e-01	-5.08e-01	-5.01e-01	-4.89e-01	-4.76e-01	-4.57e-01	-4.40e-01	-4.24e-01
ENSG00000054793	4.03e-01	3.79e-01	3.58e-01	3.35e-01	3.09e-01	2.82e-01	2.52e-01	2.21e-01	1.90e-01	1.56e-01	1.21e-01	8.46e-02	4.33e-02	1.73e-03	-3.87e-02	-7.98e-02	-1.21e-01	-1.59e-01	-1.96e-01	-2.32e-01	-2.65e-01	-2.94e-01	-3.23e-01	-3.49e-01	-3.72e-01	-3.92e-01	-4.10e-01	-4.25e-01	-4.36e-01	-4.40e-01	-4.43e-01	-4.42e-01	-4.38e-01	-4.26e-01	-4.18e-01	-4.06e-01	-3.91e-01	-3.71e-01	-3.50e-01	-3.28e-01	-3.11e-01	-2.88e-01	-2.67e-01	-2.46e-01	-2.23e-01	-2.00e-01	-1.77e-01	-1.54e-01	-1.33e-01
ENSG00000054965	-1.75e-01	-2.21e-01	-2.62e-01	-3.00e-01	-3.37e-01	-3.71e-01	-4.03e-01	-4.33e-01	-4.60e-01	-4.85e-01	-5.06e-01	-5.25e-01	-5.43e-01	-5.57e-01	-5.68e-01	-5.75e-01	-5.80e-01	-5.81e-01	-5.79e-01	-5.76e-01	-5.70e-01	-5.61e-01	-5.50e-01	-5.37e-01	-5.22e-01	-5.04e-01	-4.85e-01	-4.63e-01	-4.38e-01	-4.11e-01	-3.83e-01	-3.52e-01	-3.19e-01	-2.84e-01	-2.48e-01	-2.10e-01	-1.71e-01	-1.32e-01	-9.45e-02	-5.82e-02	-2.35e-02	8.68e-03	3.86e-02	6.60e-02	9.04e-02	1.12e-01	1.31e-01	1.47e-01	1.61e-01
ENSG00000054983	1.19e-01	1.55e-01	1.83e-01	2.03e-01	2.15e-01	2.19e-01	2.16e-01	2.06e-01	1.90e-01	1.66e-01	1.36e-01	1.00e-01	5.78e-02	1.00e-02	-4.18e-02	-9.72e-02	-1.55e-01	-2.12e-01	-2.69e-01	-3.23e-01	-3.74e-01	-4.21e-01	-4.65e-01	-5.04e-01	-5.40e-01	-5.70e-01	-5.96e-01	-6.16e-01	-6.30e-01	-6.36e-01	-6.37e-01	-6.32e-01	-6.21e-01	-6.02e-01	-5.82e-01	-5.58e-01	-5.29e-01	-4.99e-01	-4.69e-01	-4.41e-01	-4.18e-01	-3.95e-01	-3.76e-01	-3.61e-01	-3.48e-01	-3.39e-01	-3.33e-01	-3.29e-01	-3.29e-01
ENSG00000055044	1.05e-01	1.18e-01	1.28e-01	1.39e-01	1.49e-01	1.56e-01	1.63e-01	1.68e-01	1.69e-01	1.68e-01	1.64e-01	1.60e-01	1.57e-01	1.53e-01	1.47e-01	1.42e-01	1.37e-01	1.31e-01	1.26e-01	1.24e-01	1.22e-01	1.18e-01	1.16e-01	1.13e-01	1.10e-01	1.05e-01	9.94e-02	9.26e-02	8.36e-02	7.14e-02	5.87e-02	4.49e-02	2.98e-02	1.15e-02	-2.91e-03	-1.75e-02	-3.25e-02	-4.80e-02	-6.11e-02	-7.22e-02	-7.73e-02	-8.35e-02	-8.66e-02	-8.75e-02	-8.76e-02	-8.64e-02	-8.51e-02	-8.22e-02	-7.76e-02
ENSG00000055070	-2.94e-01	-1.98e-01	-1.22e-01	-5.77e-02	-3.79e-03	3.79e-02	7.20e-02	9.68e-02	1.12e-01	1.19e-01	1.19e-01	1.13e-01	1.06e-01	9.22e-02	7.35e-02	5.28e-02	3.13e-02	7.22e-03	-1.46e-02	-3.39e-02	-5.19e-02	-6.98e-02	-8.50e-02	-9.97e-02	-1.14e-01	-1.28e-01	-1.41e-01	-1.53e-01	-1.67e-01	-1.82e-01	-1.96e-01	-2.09e-01	-2.21e-01	-2.35e-01	-2.44e-01	-2.50e-01	-2.56e-01	-2.61e-01	-2.64e-01	-2.64e-01	-2.59e-01	-2.54e-01	-2.47e-01	-2.38e-01	-2.29e-01	-2.18e-01	-2.09e-01	-1.97e-01	-1.85e-01
ENSG00000055130	3.10e-01	2.92e-01	2.73e-01	2.54e-01	2.32e-01	2.08e-01	1.82e-01	1.53e-01	1.21e-01	8.75e-02	5.13e-02	1.30e-02	-2.71e-02	-6.85e-02	-1.11e-01	-1.53e-01	-1.95e-01	-2.34e-01	-2.72e-01	-3.07e-01	-3.39e-01	-3.67e-01	-3.92e-01	-4.14e-01	-4.33e-01	-4.47e-01	-4.58e-01	-4.64e-01	-4.66e-01	-4.63e-01	-4.56e-01	-4.44e-01	-4.28e-01	-4.07e-01	-3.83e-01	-3.55e-01	-3.24e-01	-2.92e-01	-2.59e-01	-2.27e-01	-1.96e-01	-1.68e-01	-1.41e-01	-1.16e-01	-9.37e-02	-7.37e-02	-5.62e-02	-4.09e-02	-2.74e-02
ENSG00000055147	-2.40e-01	-2.58e-01	-2.64e-01	-2.68e-01	-2.73e-01	-2.68e-01	-2.65e-01	-2.55e-01	-2.37e-01	-2.15e-01	-1.89e-01	-1.59e-01	-1.33e-01	-1.03e-01	-6.80e-02	-3.33e-02	4.21e-04	3.67e-02	6.91e-02	9.78e-02	1.24e-01	1.50e-01	1.72e-01	1.92e-01	2.09e-01	2.25e-01	2.38e-01	2.49e-01	2.59e-01	2.67e-01	2.73e-01	2.76e-01	2.78e-01	2.79e-01	2.76e-01	2.72e-01	2.67e-01	2.64e-01	2.59e-01	2.55e-01	2.47e-01	2.43e-01	2.36e-01	2.29e-01	2.22e-01	2.14e-01	2.06e-01	1.97e-01	1.86e-01
ENSG00000055208	-5.46e-01	-5.59e-01	-5.69e-01	-5.73e-01	-5.71e-01	-5.67e-01	-5.58e-01	-5.46e-01	-5.33e-01	-5.16e-01	-4.98e-01	-4.77e-01	-4.51e-01	-4.23e-01	-3.95e-01	-3.64e-01	-3.32e-01	-3.01e-01	-2.69e-01	-2.37e-01	-2.05e-01	-1.75e-01	-1.44e-01	-1.14e-01	-8.52e-02	-5.74e-02	-2.99e-02	-3.17e-03	2.19e-02	4.45e-02	6.75e-02	9.03e-02	1.13e-01	1.33e-01	1.57e-01	1.81e-01	2.05e-01	2.26e-01	2.48e-01	2.69e-01	2.92e-01	3.11e-01	3.28e-01	3.44e-01	3.56e-01	3.66e-01	3.72e-01	3.75e-01	3.78e-01
ENSG00000055211	4.13e-02	6.93e-02	1.02e-01	1.36e-01	1.73e-01	2.13e-01	2.54e-01	2.96e-01	3.40e-01	3.84e-01	4.29e-01	4.74e-01	5.21e-01	5.66e-01	6.11e-01	6.55e-01	6.98e-01	7.37e-01	7.73e-01	8.07e-01	8.36e-01	8.61e-01	8.83e-01	9.01e-01	9.15e-01	9.24e-01	9.30e-01	9.30e-01	9.26e-01	9.16e-01	9.01e-01	8.81e-01	8.57e-01	8.26e-01	7.94e-01	7.57e-01	7.17e-01	6.74e-01	6.31e-01	5.90e-01	5.51e-01	5.12e-01	4.76e-01	4.41e-01	4.08e-01	3.77e-01	3.47e-01	3.19e-01	2.93e-01
ENSG00000055332	4.61e-01	4.95e-01	5.22e-01	5.43e-01	5.58e-01	5.68e-01	5.72e-01	5.71e-01	5.64e-01	5.52e-01	5.34e-01	5.12e-01	4.88e-01	4.60e-01	4.28e-01	3.95e-01	3.62e-01	3.28e-01	2.96e-01	2.66e-01	2.39e-01	2.14e-01	1.91e-01	1.70e-01	1.51e-01	1.33e-01	1.18e-01	1.04e-01	9.14e-02	8.03e-02	7.13e-02	6.44e-02	5.96e-02	5.62e-02	5.61e-02	5.78e-02	6.09e-02	6.47e-02	6.94e-02	7.40e-02	7.93e-02	8.30e-02	8.61e-02	8.81e-02	8.83e-02	8.69e-02	8.35e-02	7.87e-02	7.28e-02
ENSG00000055609	-1.17e-02	-1.96e-02	-2.81e-02	-3.77e-02	-4.86e-02	-6.13e-02	-7.57e-02	-9.20e-02	-1.10e-01	-1.30e-01	-1.51e-01	-1.73e-01	-1.97e-01	-2.20e-01	-2.44e-01	-2.67e-01	-2.88e-01	-3.08e-01	-3.25e-01	-3.39e-01	-3.51e-01	-3.59e-01	-3.65e-01	-3.67e-01	-3.67e-01	-3.65e-01	-3.59e-01	-3.50e-01	-3.39e-01	-3.24e-01	-3.07e-01	-2.86e-01	-2.63e-01	-2.36e-01	-2.07e-01	-1.75e-01	-1.41e-01	-1.06e-01	-7.06e-02	-3.58e-02	-1.13e-03	3.16e-02	6.33e-02	9.34e-02	1.21e-01	1.47e-01	1.71e-01	1.93e-01	2.13e-01
ENSG00000055917	-4.90e-01	-5.43e-01	-5.93e-01	-6.39e-01	-6.78e-01	-7.16e-01	-7.48e-01	-7.77e-01	-8.04e-01	-8.27e-01	-8.47e-01	-8.63e-01	-8.71e-01	-8.76e-01	-8.78e-01	-8.76e-01	-8.69e-01	-8.61e-01	-8.50e-01	-8.35e-01	-8.19e-01	-8.02e-01	-7.82e-01	-7.60e-01	-7.37e-01	-7.13e-01	-6.87e-01	-6.60e-01	-6.31e-01	-6.03e-01	-5.73e-01	-5.40e-01	-5.06e-01	-4.73e-01	-4.34e-01	-3.93e-01	-3.52e-01	-3.13e-01	-2.73e-01	-2.35e-01	-1.95e-01	-1.60e-01	-1.27e-01	-9.58e-02	-6.83e-02	-4.37e-02	-2.33e-02	-4.97e-03	1.21e-02
ENSG00000055950	-6.37e-01	-6.31e-01	-6.17e-01	-5.93e-01	-5.60e-01	-5.21e-01	-4.75e-01	-4.24e-01	-3.70e-01	-3.13e-01	-2.53e-01	-1.92e-01	-1.25e-01	-5.94e-02	4.85e-03	6.88e-02	1.32e-01	1.89e-01	2.45e-01	2.97e-01	3.46e-01	3.89e-01	4.30e-01	4.68e-01	5.02e-01	5.32e-01	5.60e-01	5.84e-01	6.05e-01	6.20e-01	6.33e-01	6.44e-01	6.52e-01	6.56e-01	6.62e-01	6.66e-01	6.68e-01	6.66e-01	6.64e-01	6.61e-01	6.61e-01	6.55e-01	6.49e-01	6.39e-01	6.26e-01	6.10e-01	5.89e-01	5.66e-01	5.40e-01
ENSG00000056050	-1.41e-01	-1.89e-01	-2.17e-01	-2.38e-01	-2.51e-01	-2.49e-01	-2.41e-01	-2.21e-01	-1.86e-01	-1.43e-01	-9.05e-02	-3.29e-02	2.31e-02	8.42e-02	1.49e-01	2.13e-01	2.74e-01	3.34e-01	3.88e-01	4.34e-01	4.75e-01	5.12e-01	5.42e-01	5.67e-01	5.88e-01	6.03e-01	6.14e-01	6.20e-01	6.21e-01	6.17e-01	6.08e-01	5.94e-01	5.74e-01	5.51e-01	5.21e-01	4.88e-01	4.52e-01	4.15e-01	3.79e-01	3.43e-01	3.06e-01	2.73e-01	2.42e-01	2.12e-01	1.86e-01	1.63e-01	1.43e-01	1.25e-01	1.08e-01
ENSG00000056097	-3.67e-01	-3.99e-01	-4.28e-01	-4.53e-01	-4.76e-01	-4.96e-01	-5.14e-01	-5.29e-01	-5.42e-01	-5.53e-01	-5.62e-01	-5.68e-01	-5.71e-01	-5.72e-01	-5.70e-01	-5.66e-01	-5.59e-01	-5.50e-01	-5.39e-01	-5.26e-01	-5.12e-01	-4.97e-01	-4.81e-01	-4.63e-01	-4.44e-01	-4.24e-01	-4.03e-01	-3.81e-01	-3.59e-01	-3.35e-01	-3.11e-01	-2.85e-01	-2.58e-01	-2.30e-01	-2.00e-01	-1.69e-01	-1.37e-01	-1.06e-01	-7.43e-02	-4.42e-02	-1.37e-02	1.36e-02	3.95e-02	6.34e-02	8.46e-02	1.03e-01	1.19e-01	1.32e-01	1.44e-01
ENSG00000056277	-1.85e-01	-2.34e-01	-2.73e-01	-3.10e-01	-3.44e-01	-3.70e-01	-3.95e-01	-4.14e-01	-4.24e-01	-4.29e-01	-4.27e-01	-4.21e-01	-4.17e-01	-4.07e-01	-3.90e-01	-3.72e-01	-3.53e-01	-3.31e-01	-3.11e-01	-2.93e-01	-2.77e-01	-2.61e-01	-2.49e-01	-2.37e-01	-2.28e-01	-2.19e-01	-2.13e-01	-2.08e-01	-2.05e-01	-2.01e-01	-2.00e-01	-2.02e-01	-2.04e-01	-2.05e-01	-2.12e-01	-2.19e-01	-2.25e-01	-2.30e-01	-2.34e-01	-2.37e-01	-2.43e-01	-2.44e-01	-2.46e-01	-2.47e-01	-2.47e-01	-2.46e-01	-2.43e-01	-2.40e-01	-2.38e-01
ENSG00000056291	-1.26e-01	-1.54e-01	-1.75e-01	-2.00e-01	-2.26e-01	-2.51e-01	-2.79e-01	-3.06e-01	-3.29e-01	-3.53e-01	-3.75e-01	-3.97e-01	-4.25e-01	-4.51e-01	-4.72e-01	-4.94e-01	-5.15e-01	-5.30e-01	-5.47e-01	-5.64e-01	-5.79e-01	-5.90e-01	-6.02e-01	-6.13e-01	-6.22e-01	-6.28e-01	-6.35e-01	-6.39e-01	-6.40e-01	-6.36e-01	-6.32e-01	-6.26e-01	-6.18e-01	-6.04e-01	-5.96e-01	-5.86e-01	-5.72e-01	-5.54e-01	-5.35e-01	-5.16e-01	-5.02e-01	-4.81e-01	-4.62e-01	-4.42e-01	-4.21e-01	-3.99e-01	-3.74e-01	-3.51e-01	-3.29e-01
ENSG00000056558	2.62e-01	2.28e-01	1.94e-01	1.61e-01	1.28e-01	9.42e-02	5.92e-02	2.30e-02	-1.44e-02	-5.29e-02	-9.24e-02	-1.33e-01	-1.74e-01	-2.15e-01	-2.55e-01	-2.93e-01	-3.28e-01	-3.58e-01	-3.83e-01	-4.03e-01	-4.15e-01	-4.21e-01	-4.19e-01	-4.11e-01	-3.96e-01	-3.73e-01	-3.44e-01	-3.08e-01	-2.66e-01	-2.18e-01	-1.64e-01	-1.06e-01	-4.35e-02	2.17e-02	8.94e-02	1.58e-01	2.25e-01	2.88e-01	3.48e-01	4.02e-01	4.52e-01	4.95e-01	5.32e-01	5.63e-01	5.87e-01	6.06e-01	6.18e-01	6.25e-01	6.29e-01
ENSG00000056586	-3.70e-01	-4.20e-01	-4.66e-01	-5.06e-01	-5.40e-01	-5.71e-01	-5.96e-01	-6.18e-01	-6.36e-01	-6.50e-01	-6.61e-01	-6.67e-01	-6.67e-01	-6.64e-01	-6.58e-01	-6.48e-01	-6.35e-01	-6.21e-01	-6.05e-01	-5.86e-01	-5.67e-01	-5.48e-01	-5.27e-01	-5.07e-01	-4.86e-01	-4.65e-01	-4.43e-01	-4.22e-01	-4.01e-01	-3.81e-01	-3.60e-01	-3.39e-01	-3.17e-01	-2.97e-01	-2.72e-01	-2.46e-01	-2.20e-01	-1.96e-01	-1.70e-01	-1.45e-01	-1.16e-01	-9.19e-02	-6.73e-02	-4.37e-02	-2.25e-02	-3.16e-03	1.33e-02	2.85e-02	4.31e-02
ENSG00000056736	-5.32e-01	-6.07e-01	-6.70e-01	-7.25e-01	-7.73e-01	-8.09e-01	-8.38e-01	-8.55e-01	-8.59e-01	-8.53e-01	-8.37e-01	-8.12e-01	-7.83e-01	-7.47e-01	-7.05e-01	-6.60e-01	-6.14e-01	-5.68e-01	-5.25e-01	-4.86e-01	-4.50e-01	-4.17e-01	-3.88e-01	-3.63e-01	-3.40e-01	-3.20e-01	-3.03e-01	-2.89e-01	-2.78e-01	-2.70e-01	-2.64e-01	-2.61e-01	-2.61e-01	-2.63e-01	-2.67e-01	-2.73e-01	-2.79e-01	-2.86e-01	-2.92e-01	-2.98e-01	-3.05e-01	-3.10e-01	-3.16e-01	-3.23e-01	-3.29e-01	-3.36e-01	-3.42e-01	-3.50e-01	-3.58e-01
ENSG00000056972	3.96e-01	3.39e-01	2.88e-01	2.40e-01	1.97e-01	1.58e-01	1.22e-01	8.99e-02	6.32e-02	4.06e-02	2.25e-02	8.44e-03	-3.68e-03	-1.14e-02	-1.47e-02	-1.54e-02	-1.41e-02	-1.00e-02	-6.03e-03	-2.53e-03	7.23e-04	3.98e-03	5.67e-03	6.61e-03	6.43e-03	5.04e-03	1.97e-03	-2.70e-03	-8.76e-03	-1.59e-02	-2.52e-02	-3.64e-02	-4.90e-02	-6.18e-02	-7.75e-02	-9.41e-02	-1.10e-01	-1.26e-01	-1.40e-01	-1.52e-01	-1.65e-01	-1.75e-01	-1.83e-01	-1.90e-01	-1.94e-01	-1.98e-01	-1.99e-01	-1.99e-01	-1.98e-01
ENSG00000056998	8.31e-01	7.63e-01	6.98e-01	6.36e-01	5.74e-01	5.15e-01	4.57e-01	4.01e-01	3.47e-01	2.97e-01	2.50e-01	2.06e-01	1.63e-01	1.25e-01	9.06e-02	5.95e-02	3.06e-02	5.37e-03	-1.97e-02	-4.52e-02	-7.04e-02	-9.47e-02	-1.20e-01	-1.46e-01	-1.71e-01	-1.97e-01	-2.23e-01	-2.48e-01	-2.73e-01	-2.95e-01	-3.18e-01	-3.41e-01	-3.62e-01	-3.80e-01	-4.01e-01	-4.17e-01	-4.29e-01	-4.36e-01	-4.40e-01	-4.42e-01	-4.46e-01	-4.45e-01	-4.42e-01	-4.38e-01	-4.31e-01	-4.23e-01	-4.11e-01	-3.98e-01	-3.86e-01
ENSG00000057019	-2.45e-01	-2.70e-01	-2.89e-01	-3.06e-01	-3.23e-01	-3.37e-01	-3.50e-01	-3.60e-01	-3.67e-01	-3.72e-01	-3.74e-01	-3.74e-01	-3.74e-01	-3.72e-01	-3.67e-01	-3.60e-01	-3.53e-01	-3.44e-01	-3.36e-01	-3.30e-01	-3.24e-01	-3.19e-01	-3.15e-01	-3.13e-01	-3.12e-01	-3.12e-01	-3.15e-01	-3.19e-01	-3.24e-01	-3.30e-01	-3.39e-01	-3.49e-01	-3.61e-01	-3.72e-01	-3.87e-01	-4.02e-01	-4.16e-01	-4.29e-01	-4.40e-01	-4.50e-01	-4.60e-01	-4.67e-01	-4.73e-01	-4.77e-01	-4.79e-01	-4.80e-01	-4.78e-01	-4.76e-01	-4.73e-01
ENSG00000057252	-2.39e-01	-2.74e-01	-3.04e-01	-3.26e-01	-3.40e-01	-3.49e-01	-3.50e-01	-3.46e-01	-3.38e-01	-3.25e-01	-3.08e-01	-2.86e-01	-2.58e-01	-2.27e-01	-1.96e-01	-1.62e-01	-1.27e-01	-9.50e-02	-6.29e-02	-3.22e-02	-4.23e-03	2.00e-02	4.30e-02	6.28e-02	7.98e-02	9.35e-02	1.05e-01	1.13e-01	1.16e-01	1.15e-01	1.12e-01	1.06e-01	9.69e-02	8.31e-02	7.11e-02	5.74e-02	4.21e-02	2.52e-02	9.75e-03	-4.51e-03	-1.40e-02	-2.50e-02	-3.38e-02	-4.13e-02	-4.87e-02	-5.55e-02	-6.27e-02	-6.90e-02	-7.42e-02
ENSG00000057294	-6.49e-01	-5.99e-01	-5.54e-01	-5.13e-01	-4.77e-01	-4.44e-01	-4.14e-01	-3.86e-01	-3.61e-01	-3.38e-01	-3.17e-01	-2.97e-01	-2.76e-01	-2.56e-01	-2.36e-01	-2.16e-01	-1.95e-01	-1.74e-01	-1.53e-01	-1.31e-01	-1.09e-01	-8.67e-02	-6.35e-02	-4.02e-02	-1.66e-02	7.20e-03	3.18e-02	5.68e-02	8.17e-02	1.06e-01	1.32e-01	1.58e-01	1.85e-01	2.10e-01	2.39e-01	2.68e-01	2.97e-01	3.24e-01	3.48e-01	3.70e-01	3.90e-01	4.04e-01	4.14e-01	4.19e-01	4.18e-01	4.12e-01	3.99e-01	3.81e-01	3.60e-01
ENSG00000057593	2.73e-03	1.93e-01	3.35e-01	4.42e-01	5.22e-01	5.78e-01	6.16e-01	6.36e-01	6.40e-01	6.30e-01	6.05e-01	5.67e-01	5.18e-01	4.56e-01	3.83e-01	3.01e-01	2.10e-01	1.13e-01	1.22e-02	-8.92e-02	-1.91e-01	-2.91e-01	-3.91e-01	-4.89e-01	-5.84e-01	-6.75e-01	-7.60e-01	-8.37e-01	-9.03e-01	-9.56e-01	-9.96e-01	-1.02e+00	-1.03e+00	-1.02e+00	-1.00e+00	-9.70e-01	-9.24e-01	-8.70e-01	-8.15e-01	-7.64e-01	-7.20e-01	-6.78e-01	-6.42e-01	-6.10e-01	-5.82e-01	-5.59e-01	-5.39e-01	-5.24e-01	-5.12e-01
ENSG00000057608	-2.94e-01	-2.82e-01	-2.73e-01	-2.63e-01	-2.52e-01	-2.44e-01	-2.34e-01	-2.27e-01	-2.23e-01	-2.19e-01	-2.17e-01	-2.16e-01	-2.12e-01	-2.08e-01	-2.06e-01	-2.03e-01	-1.98e-01	-1.94e-01	-1.87e-01	-1.79e-01	-1.69e-01	-1.60e-01	-1.49e-01	-1.38e-01	-1.26e-01	-1.15e-01	-1.03e-01	-9.09e-02	-8.00e-02	-7.10e-02	-6.09e-02	-5.03e-02	-3.97e-02	-3.11e-02	-1.73e-02	-3.11e-03	1.08e-02	2.31e-02	3.61e-02	4.86e-02	6.44e-02	7.55e-02	8.64e-02	9.58e-02	1.02e-01	1.06e-01	1.07e-01	1.06e-01	1.04e-01
ENSG00000057663	-8.98e-01	-9.36e-01	-9.66e-01	-9.85e-01	-9.93e-01	-9.94e-01	-9.85e-01	-9.69e-01	-9.47e-01	-9.18e-01	-8.84e-01	-8.45e-01	-7.98e-01	-7.49e-01	-6.99e-01	-6.48e-01	-5.95e-01	-5.47e-01	-4.98e-01	-4.52e-01	-4.10e-01	-3.71e-01	-3.34e-01	-3.00e-01	-2.69e-01	-2.40e-01	-2.14e-01	-1.91e-01	-1.71e-01	-1.55e-01	-1.41e-01	-1.28e-01	-1.17e-01	-1.10e-01	-9.99e-02	-9.00e-02	-8.11e-02	-7.36e-02	-6.46e-02	-5.51e-02	-4.09e-02	-2.97e-02	-1.72e-02	-4.50e-03	6.78e-03	1.74e-02	2.59e-02	3.42e-02	4.28e-02
ENSG00000057704	-6.28e-01	-6.22e-01	-6.10e-01	-5.98e-01	-5.85e-01	-5.70e-01	-5.54e-01	-5.37e-01	-5.17e-01	-4.97e-01	-4.75e-01	-4.52e-01	-4.30e-01	-4.07e-01	-3.82e-01	-3.58e-01	-3.34e-01	-3.09e-01	-2.86e-01	-2.64e-01	-2.44e-01	-2.26e-01	-2.09e-01	-1.94e-01	-1.82e-01	-1.71e-01	-1.63e-01	-1.57e-01	-1.53e-01	-1.52e-01	-1.53e-01	-1.56e-01	-1.62e-01	-1.69e-01	-1.78e-01	-1.88e-01	-1.99e-01	-2.10e-01	-2.20e-01	-2.30e-01	-2.38e-01	-2.46e-01	-2.52e-01	-2.58e-01	-2.63e-01	-2.68e-01	-2.72e-01	-2.76e-01	-2.79e-01
ENSG00000057757	-1.98e-01	-1.15e-01	-4.01e-02	3.03e-02	9.68e-02	1.58e-01	2.17e-01	2.71e-01	3.21e-01	3.68e-01	4.12e-01	4.54e-01	4.96e-01	5.35e-01	5.71e-01	6.06e-01	6.39e-01	6.67e-01	6.95e-01	7.20e-01	7.41e-01	7.58e-01	7.73e-01	7.84e-01	7.90e-01	7.93e-01	7.91e-01	7.84e-01	7.71e-01	7.52e-01	7.28e-01	6.98e-01	6.62e-01	6.19e-01	5.75e-01	5.26e-01	4.72e-01	4.15e-01	3.59e-01	3.05e-01	2.57e-01	2.09e-01	1.67e-01	1.29e-01	9.52e-02	6.65e-02	4.21e-02	2.30e-02	8.60e-03
ENSG00000057935	7.07e-01	6.63e-01	6.21e-01	5.79e-01	5.38e-01	4.98e-01	4.56e-01	4.15e-01	3.73e-01	3.31e-01	2.89e-01	2.47e-01	2.04e-01	1.62e-01	1.21e-01	8.06e-02	4.18e-02	6.00e-03	-2.81e-02	-6.03e-02	-9.00e-02	-1.17e-01	-1.42e-01	-1.65e-01	-1.85e-01	-2.03e-01	-2.19e-01	-2.33e-01	-2.44e-01	-2.51e-01	-2.56e-01	-2.58e-01	-2.57e-01	-2.52e-01	-2.47e-01	-2.39e-01	-2.29e-01	-2.16e-01	-2.03e-01	-1.89e-01	-1.78e-01	-1.65e-01	-1.54e-01	-1.43e-01	-1.34e-01	-1.25e-01	-1.17e-01	-1.10e-01	-1.05e-01
ENSG00000058056	6.10e-01	5.80e-01	5.55e-01	5.26e-01	4.94e-01	4.64e-01	4.29e-01	3.94e-01	3.62e-01	3.28e-01	2.96e-01	2.63e-01	2.22e-01	1.84e-01	1.49e-01	1.14e-01	7.85e-02	4.94e-02	1.86e-02	-1.32e-02	-4.27e-02	-6.70e-02	-9.37e-02	-1.17e-01	-1.39e-01	-1.57e-01	-1.74e-01	-1.88e-01	-1.97e-01	-1.98e-01	-1.99e-01	-1.98e-01	-1.93e-01	-1.78e-01	-1.73e-01	-1.65e-01	-1.52e-01	-1.35e-01	-1.19e-01	-1.03e-01	-9.92e-02	-8.83e-02	-8.20e-02	-7.82e-02	-7.40e-02	-7.15e-02	-6.80e-02	-6.76e-02	-7.07e-02
ENSG00000058063	-1.09e-01	-1.09e-01	-1.06e-01	-1.01e-01	-9.46e-02	-8.64e-02	-7.66e-02	-6.57e-02	-5.38e-02	-4.09e-02	-2.70e-02	-1.19e-02	5.00e-03	2.30e-02	4.17e-02	6.15e-02	8.25e-02	1.03e-01	1.24e-01	1.46e-01	1.67e-01	1.87e-01	2.07e-01	2.27e-01	2.45e-01	2.63e-01	2.80e-01	2.96e-01	3.10e-01	3.23e-01	3.35e-01	3.47e-01	3.58e-01	3.67e-01	3.77e-01	3.88e-01	3.97e-01	4.04e-01	4.11e-01	4.17e-01	4.23e-01	4.25e-01	4.25e-01	4.23e-01	4.17e-01	4.07e-01	3.94e-01	3.77e-01	3.59e-01
ENSG00000058262	3.84e-02	1.01e-01	1.52e-01	1.98e-01	2.38e-01	2.71e-01	3.00e-01	3.24e-01	3.40e-01	3.52e-01	3.59e-01	3.62e-01	3.67e-01	3.68e-01	3.65e-01	3.63e-01	3.62e-01	3.60e-01	3.61e-01	3.65e-01	3.71e-01	3.78e-01	3.88e-01	3.99e-01	4.12e-01	4.26e-01	4.42e-01	4.59e-01	4.76e-01	4.92e-01	5.10e-01	5.30e-01	5.50e-01	5.69e-01	5.94e-01	6.19e-01	6.43e-01	6.64e-01	6.84e-01	7.02e-01	7.20e-01	7.32e-01	7.42e-01	7.47e-01	7.47e-01	7.42e-01	7.31e-01	7.17e-01	6.99e-01
ENSG00000058272	-6.82e-01	-6.96e-01	-7.09e-01	-7.16e-01	-7.19e-01	-7.22e-01	-7.20e-01	-7.16e-01	-7.13e-01	-7.07e-01	-7.00e-01	-6.91e-01	-6.77e-01	-6.61e-01	-6.45e-01	-6.27e-01	-6.05e-01	-5.85e-01	-5.62e-01	-5.36e-01	-5.10e-01	-4.85e-01	-4.57e-01	-4.29e-01	-4.01e-01	-3.73e-01	-3.44e-01	-3.14e-01	-2.86e-01	-2.58e-01	-2.29e-01	-2.00e-01	-1.69e-01	-1.41e-01	-1.07e-01	-7.26e-02	-3.87e-02	-6.97e-03	2.48e-02	5.52e-02	8.79e-02	1.15e-01	1.41e-01	1.64e-01	1.84e-01	2.00e-01	2.13e-01	2.23e-01	2.32e-01
ENSG00000058453	5.04e-01	4.67e-01	4.36e-01	4.03e-01	3.66e-01	3.33e-01	2.95e-01	2.58e-01	2.25e-01	1.91e-01	1.60e-01	1.29e-01	8.95e-02	5.31e-02	2.20e-02	-9.68e-03	-4.21e-02	-6.67e-02	-9.38e-02	-1.22e-01	-1.49e-01	-1.70e-01	-1.95e-01	-2.16e-01	-2.36e-01	-2.54e-01	-2.71e-01	-2.86e-01	-2.97e-01	-2.99e-01	-3.03e-01	-3.05e-01	-3.04e-01	-2.94e-01	-2.94e-01	-2.93e-01	-2.87e-01	-2.75e-01	-2.64e-01	-2.52e-01	-2.51e-01	-2.41e-01	-2.34e-01	-2.29e-01	-2.20e-01	-2.12e-01	-2.00e-01	-1.90e-01	-1.83e-01
ENSG00000058600	-1.64e-01	-1.52e-01	-1.42e-01	-1.33e-01	-1.23e-01	-1.17e-01	-1.10e-01	-1.06e-01	-1.05e-01	-1.06e-01	-1.10e-01	-1.14e-01	-1.15e-01	-1.18e-01	-1.23e-01	-1.27e-01	-1.29e-01	-1.32e-01	-1.33e-01	-1.31e-01	-1.28e-01	-1.25e-01	-1.19e-01	-1.13e-01	-1.07e-01	-1.01e-01	-9.37e-02	-8.64e-02	-7.99e-02	-7.51e-02	-6.91e-02	-6.25e-02	-5.56e-02	-5.07e-02	-4.06e-02	-2.99e-02	-1.96e-02	-1.07e-02	-1.00e-03	8.16e-03	2.06e-02	2.84e-02	3.61e-02	4.23e-02	4.55e-02	4.64e-02	4.37e-02	3.95e-02	3.45e-02
ENSG00000058668	2.42e-01	2.08e-01	1.77e-01	1.46e-01	1.14e-01	8.30e-02	4.97e-02	1.61e-02	-1.71e-02	-5.11e-02	-8.51e-02	-1.20e-01	-1.57e-01	-1.94e-01	-2.29e-01	-2.64e-01	-2.98e-01	-3.28e-01	-3.57e-01	-3.85e-01	-4.11e-01	-4.33e-01	-4.55e-01	-4.74e-01	-4.90e-01	-5.05e-01	-5.18e-01	-5.29e-01	-5.36e-01	-5.39e-01	-5.41e-01	-5.40e-01	-5.37e-01	-5.28e-01	-5.21e-01	-5.12e-01	-5.00e-01	-4.84e-01	-4.67e-01	-4.49e-01	-4.33e-01	-4.13e-01	-3.94e-01	-3.74e-01	-3.53e-01	-3.32e-01	-3.09e-01	-2.88e-01	-2.67e-01
ENSG00000058673	-2.88e-02	-2.78e-02	-3.02e-02	-3.40e-02	-3.92e-02	-4.85e-02	-5.94e-02	-7.40e-02	-9.29e-02	-1.15e-01	-1.40e-01	-1.68e-01	-1.96e-01	-2.26e-01	-2.59e-01	-2.91e-01	-3.21e-01	-3.52e-01	-3.78e-01	-4.00e-01	-4.18e-01	-4.34e-01	-4.44e-01	-4.51e-01	-4.55e-01	-4.55e-01	-4.51e-01	-4.43e-01	-4.32e-01	-4.18e-01	-4.00e-01	-3.78e-01	-3.53e-01	-3.25e-01	-2.92e-01	-2.57e-01	-2.21e-01	-1.86e-01	-1.50e-01	-1.17e-01	-8.27e-02	-5.32e-02	-2.56e-02	-6.66e-04	2.05e-02	3.84e-02	5.23e-02	6.37e-02	7.34e-02
ENSG00000058729	-7.38e-01	-7.20e-01	-7.03e-01	-6.86e-01	-6.68e-01	-6.52e-01	-6.35e-01	-6.19e-01	-6.05e-01	-5.92e-01	-5.79e-01	-5.67e-01	-5.52e-01	-5.38e-01	-5.24e-01	-5.08e-01	-4.91e-01	-4.74e-01	-4.55e-01	-4.34e-01	-4.11e-01	-3.88e-01	-3.63e-01	-3.38e-01	-3.11e-01	-2.84e-01	-2.56e-01	-2.28e-01	-1.99e-01	-1.72e-01	-1.43e-01	-1.12e-01	-8.17e-02	-5.22e-02	-1.84e-02	1.57e-02	4.91e-02	8.04e-02	1.11e-01	1.40e-01	1.70e-01	1.94e-01	2.17e-01	2.37e-01	2.52e-01	2.65e-01	2.72e-01	2.77e-01	2.80e-01
ENSG00000058799	-2.42e-01	-2.83e-01	-3.19e-01	-3.52e-01	-3.84e-01	-4.13e-01	-4.41e-01	-4.67e-01	-4.89e-01	-5.10e-01	-5.28e-01	-5.43e-01	-5.58e-01	-5.70e-01	-5.79e-01	-5.85e-01	-5.88e-01	-5.89e-01	-5.88e-01	-5.85e-01	-5.81e-01	-5.75e-01	-5.68e-01	-5.60e-01	-5.50e-01	-5.39e-01	-5.26e-01	-5.13e-01	-4.98e-01	-4.82e-01	-4.64e-01	-4.46e-01	-4.26e-01	-4.04e-01	-3.81e-01	-3.58e-01	-3.33e-01	-3.07e-01	-2.82e-01	-2.57e-01	-2.33e-01	-2.10e-01	-1.88e-01	-1.67e-01	-1.48e-01	-1.32e-01	-1.17e-01	-1.03e-01	-9.14e-02
ENSG00000058804	-2.80e-01	-3.54e-01	-4.22e-01	-4.84e-01	-5.39e-01	-5.88e-01	-6.30e-01	-6.65e-01	-6.92e-01	-7.12e-01	-7.25e-01	-7.31e-01	-7.29e-01	-7.21e-01	-7.07e-01	-6.89e-01	-6.68e-01	-6.46e-01	-6.22e-01	-6.00e-01	-5.78e-01	-5.58e-01	-5.38e-01	-5.19e-01	-5.02e-01	-4.86e-01	-4.71e-01	-4.57e-01	-4.45e-01	-4.34e-01	-4.24e-01	-4.15e-01	-4.06e-01	-3.98e-01	-3.88e-01	-3.77e-01	-3.65e-01	-3.53e-01	-3.39e-01	-3.23e-01	-3.05e-01	-2.87e-01	-2.67e-01	-2.47e-01	-2.27e-01	-2.07e-01	-1.88e-01	-1.69e-01	-1.50e-01
ENSG00000058866	7.51e-01	7.30e-01	7.14e-01	6.92e-01	6.65e-01	6.38e-01	6.04e-01	5.68e-01	5.34e-01	4.96e-01	4.58e-01	4.17e-01	3.65e-01	3.13e-01	2.64e-01	2.12e-01	1.58e-01	1.10e-01	5.92e-02	6.46e-03	-4.40e-02	-8.82e-02	-1.36e-01	-1.81e-01	-2.23e-01	-2.61e-01	-2.98e-01	-3.31e-01	-3.57e-01	-3.72e-01	-3.86e-01	-3.96e-01	-4.02e-01	-3.92e-01	-3.97e-01	-3.98e-01	-3.92e-01	-3.76e-01	-3.62e-01	-3.47e-01	-3.48e-01	-3.35e-01	-3.27e-01	-3.19e-01	-3.08e-01	-2.96e-01	-2.79e-01	-2.64e-01	-2.53e-01
ENSG00000059122	2.45e-01	2.27e-01	2.14e-01	2.03e-01	1.94e-01	1.88e-01	1.83e-01	1.81e-01	1.82e-01	1.85e-01	1.89e-01	1.96e-01	2.03e-01	2.12e-01	2.23e-01	2.36e-01	2.48e-01	2.62e-01	2.75e-01	2.87e-01	2.97e-01	3.07e-01	3.15e-01	3.21e-01	3.26e-01	3.29e-01	3.29e-01	3.27e-01	3.23e-01	3.17e-01	3.08e-01	2.96e-01	2.82e-01	2.67e-01	2.49e-01	2.30e-01	2.09e-01	1.88e-01	1.68e-01	1.48e-01	1.28e-01	1.09e-01	9.07e-02	7.23e-02	5.44e-02	3.66e-02	1.93e-02	1.90e-03	-1.58e-02
ENSG00000059145	2.17e+00	2.18e+00	2.19e+00	2.20e+00	2.20e+00	2.20e+00	2.19e+00	2.18e+00	2.17e+00	2.15e+00	2.13e+00	2.10e+00	2.08e+00	2.05e+00	2.01e+00	1.98e+00	1.94e+00	1.91e+00	1.87e+00	1.84e+00	1.81e+00	1.77e+00	1.74e+00	1.71e+00	1.67e+00	1.64e+00	1.60e+00	1.57e+00	1.53e+00	1.49e+00	1.45e+00	1.40e+00	1.36e+00	1.31e+00	1.26e+00	1.22e+00	1.17e+00	1.12e+00	1.07e+00	1.02e+00	9.77e-01	9.28e-01	8.79e-01	8.29e-01	7.79e-01	7.27e-01	6.75e-01	6.21e-01	5.67e-01
ENSG00000059377	9.85e-01	9.18e-01	8.57e-01	7.96e-01	7.34e-01	6.77e-01	6.18e-01	5.61e-01	5.10e-01	4.61e-01	4.16e-01	3.73e-01	3.26e-01	2.83e-01	2.48e-01	2.13e-01	1.80e-01	1.54e-01	1.27e-01	9.87e-02	7.20e-02	4.98e-02	2.43e-02	1.02e-03	-2.10e-02	-4.13e-02	-6.18e-02	-8.10e-02	-9.65e-02	-1.06e-01	-1.16e-01	-1.26e-01	-1.34e-01	-1.33e-01	-1.43e-01	-1.52e-01	-1.56e-01	-1.55e-01	-1.54e-01	-1.52e-01	-1.61e-01	-1.59e-01	-1.60e-01	-1.62e-01	-1.60e-01	-1.57e-01	-1.50e-01	-1.44e-01	-1.40e-01
ENSG00000059378	3.17e-03	-8.94e-03	-1.95e-02	-3.19e-02	-4.66e-02	-6.17e-02	-7.97e-02	-9.88e-02	-1.18e-01	-1.39e-01	-1.61e-01	-1.84e-01	-2.10e-01	-2.36e-01	-2.61e-01	-2.86e-01	-3.10e-01	-3.32e-01	-3.53e-01	-3.72e-01	-3.90e-01	-4.05e-01	-4.20e-01	-4.32e-01	-4.43e-01	-4.53e-01	-4.61e-01	-4.67e-01	-4.71e-01	-4.72e-01	-4.72e-01	-4.70e-01	-4.66e-01	-4.58e-01	-4.52e-01	-4.43e-01	-4.33e-01	-4.19e-01	-4.06e-01	-3.92e-01	-3.81e-01	-3.67e-01	-3.55e-01	-3.43e-01	-3.32e-01	-3.21e-01	-3.10e-01	-3.01e-01	-2.93e-01
ENSG00000059573	-3.98e-01	-4.40e-01	-4.80e-01	-5.17e-01	-5.53e-01	-5.86e-01	-6.18e-01	-6.49e-01	-6.77e-01	-7.04e-01	-7.28e-01	-7.50e-01	-7.70e-01	-7.87e-01	-8.00e-01	-8.11e-01	-8.19e-01	-8.22e-01	-8.23e-01	-8.21e-01	-8.16e-01	-8.09e-01	-7.98e-01	-7.84e-01	-7.68e-01	-7.49e-01	-7.27e-01	-7.02e-01	-6.74e-01	-6.44e-01	-6.11e-01	-5.76e-01	-5.38e-01	-4.98e-01	-4.55e-01	-4.11e-01	-3.67e-01	-3.23e-01	-2.81e-01	-2.41e-01	-2.03e-01	-1.69e-01	-1.38e-01	-1.11e-01	-8.72e-02	-6.76e-02	-5.21e-02	-3.97e-02	-2.97e-02
ENSG00000059588	6.10e-01	5.85e-01	5.68e-01	5.45e-01	5.16e-01	4.91e-01	4.59e-01	4.27e-01	4.01e-01	3.75e-01	3.50e-01	3.26e-01	2.89e-01	2.57e-01	2.30e-01	2.02e-01	1.73e-01	1.52e-01	1.28e-01	9.97e-02	7.36e-02	5.35e-02	2.78e-02	5.09e-03	-1.60e-02	-3.44e-02	-5.32e-02	-6.99e-02	-8.10e-02	-8.24e-02	-8.57e-02	-8.77e-02	-8.69e-02	-7.40e-02	-7.71e-02	-7.78e-02	-7.36e-02	-6.12e-02	-5.17e-02	-4.23e-02	-4.93e-02	-4.41e-02	-4.46e-02	-4.72e-02	-4.71e-02	-4.77e-02	-4.43e-02	-4.40e-02	-4.80e-02
ENSG00000059691	-2.26e-01	-2.17e-01	-2.07e-01	-2.04e-01	-2.09e-01	-2.15e-01	-2.28e-01	-2.45e-01	-2.62e-01	-2.83e-01	-3.07e-01	-3.33e-01	-3.69e-01	-4.06e-01	-4.41e-01	-4.78e-01	-5.17e-01	-5.50e-01	-5.84e-01	-6.18e-01	-6.48e-01	-6.72e-01	-6.97e-01	-7.16e-01	-7.32e-01	-7.44e-01	-7.52e-01	-7.56e-01	-7.53e-01	-7.42e-01	-7.28e-01	-7.10e-01	-6.87e-01	-6.56e-01	-6.29e-01	-5.99e-01	-5.65e-01	-5.27e-01	-4.89e-01	-4.53e-01	-4.24e-01	-3.91e-01	-3.61e-01	-3.33e-01	-3.05e-01	-2.79e-01	-2.53e-01	-2.30e-01	-2.09e-01
ENSG00000059728	-3.52e-01	-3.55e-01	-3.57e-01	-3.52e-01	-3.41e-01	-3.28e-01	-3.11e-01	-2.91e-01	-2.72e-01	-2.50e-01	-2.27e-01	-2.02e-01	-1.72e-01	-1.41e-01	-1.11e-01	-7.96e-02	-4.69e-02	-1.70e-02	1.41e-02	4.55e-02	7.52e-02	1.02e-01	1.30e-01	1.55e-01	1.78e-01	2.00e-01	2.20e-01	2.38e-01	2.53e-01	2.64e-01	2.74e-01	2.83e-01	2.90e-01	2.93e-01	3.01e-01	3.06e-01	3.11e-01	3.12e-01	3.14e-01	3.15e-01	3.20e-01	3.19e-01	3.19e-01	3.17e-01	3.12e-01	3.04e-01	2.92e-01	2.79e-01	2.65e-01
ENSG00000059758	-5.25e-02	-7.03e-02	-8.44e-02	-9.38e-02	-9.91e-02	-1.02e-01	-1.01e-01	-9.68e-02	-9.10e-02	-8.27e-02	-7.21e-02	-5.90e-02	-4.20e-02	-2.31e-02	-2.74e-03	1.99e-02	4.45e-02	6.93e-02	9.56e-02	1.23e-01	1.50e-01	1.77e-01	2.05e-01	2.33e-01	2.60e-01	2.88e-01	3.15e-01	3.42e-01	3.69e-01	3.94e-01	4.20e-01	4.46e-01	4.72e-01	4.96e-01	5.24e-01	5.52e-01	5.78e-01	6.02e-01	6.26e-01	6.48e-01	6.70e-01	6.87e-01	7.02e-01	7.14e-01	7.21e-01	7.25e-01	7.23e-01	7.19e-01	7.13e-01
ENSG00000059769	-4.70e-01	-4.46e-01	-4.24e-01	-4.00e-01	-3.74e-01	-3.51e-01	-3.26e-01	-3.02e-01	-2.81e-01	-2.60e-01	-2.41e-01	-2.22e-01	-2.00e-01	-1.78e-01	-1.58e-01	-1.37e-01	-1.15e-01	-9.46e-02	-7.24e-02	-4.88e-02	-2.55e-02	-3.84e-03	1.94e-02	4.17e-02	6.33e-02	8.38e-02	1.04e-01	1.24e-01	1.41e-01	1.56e-01	1.71e-01	1.86e-01	2.00e-01	2.11e-01	2.27e-01	2.42e-01	2.56e-01	2.69e-01	2.81e-01	2.93e-01	3.07e-01	3.17e-01	3.26e-01	3.34e-01	3.38e-01	3.40e-01	3.38e-01	3.34e-01	3.28e-01
ENSG00000060069	1.94e-01	2.68e-01	3.26e-01	3.74e-01	4.13e-01	4.41e-01	4.63e-01	4.75e-01	4.78e-01	4.74e-01	4.62e-01	4.44e-01	4.23e-01	3.97e-01	3.65e-01	3.31e-01	2.96e-01	2.58e-01	2.24e-01	1.94e-01	1.66e-01	1.40e-01	1.18e-01	9.90e-02	8.20e-02	6.73e-02	5.54e-02	4.59e-02	3.81e-02	3.11e-02	2.76e-02	2.70e-02	2.90e-02	3.15e-02	4.07e-02	5.19e-02	6.41e-02	7.58e-02	8.86e-02	1.01e-01	1.16e-01	1.27e-01	1.38e-01	1.47e-01	1.53e-01	1.58e-01	1.58e-01	1.58e-01	1.56e-01
ENSG00000060138	3.31e-01	3.25e-01	3.14e-01	3.01e-01	2.85e-01	2.62e-01	2.37e-01	2.05e-01	1.65e-01	1.20e-01	6.83e-02	1.05e-02	-5.05e-02	-1.18e-01	-1.91e-01	-2.68e-01	-3.47e-01	-4.29e-01	-5.07e-01	-5.81e-01	-6.51e-01	-7.17e-01	-7.76e-01	-8.29e-01	-8.76e-01	-9.15e-01	-9.46e-01	-9.69e-01	-9.83e-01	-9.88e-01	-9.83e-01	-9.67e-01	-9.43e-01	-9.11e-01	-8.69e-01	-8.22e-01	-7.71e-01	-7.20e-01	-6.69e-01	-6.20e-01	-5.71e-01	-5.27e-01	-4.84e-01	-4.45e-01	-4.10e-01	-3.78e-01	-3.50e-01	-3.24e-01	-3.01e-01
ENSG00000060140	3.64e-01	3.43e-01	3.30e-01	3.12e-01	2.88e-01	2.69e-01	2.43e-01	2.19e-01	2.00e-01	1.80e-01	1.64e-01	1.47e-01	1.20e-01	9.62e-02	7.89e-02	6.06e-02	4.11e-02	3.01e-02	1.56e-02	-1.24e-03	-1.63e-02	-2.62e-02	-4.03e-02	-5.19e-02	-6.19e-02	-6.97e-02	-7.77e-02	-8.40e-02	-8.58e-02	-8.05e-02	-7.65e-02	-7.15e-02	-6.45e-02	-4.84e-02	-4.41e-02	-3.79e-02	-2.82e-02	-1.25e-02	1.07e-03	1.46e-02	1.65e-02	2.71e-02	3.35e-02	3.82e-02	4.45e-02	5.01e-02	5.80e-02	6.34e-02	6.56e-02
ENSG00000060237	-3.62e-01	-4.10e-01	-4.53e-01	-4.89e-01	-5.19e-01	-5.44e-01	-5.62e-01	-5.75e-01	-5.84e-01	-5.87e-01	-5.86e-01	-5.80e-01	-5.66e-01	-5.49e-01	-5.29e-01	-5.06e-01	-4.79e-01	-4.52e-01	-4.24e-01	-3.94e-01	-3.65e-01	-3.37e-01	-3.07e-01	-2.79e-01	-2.50e-01	-2.22e-01	-1.94e-01	-1.66e-01	-1.40e-01	-1.15e-01	-8.87e-02	-6.25e-02	-3.62e-02	-1.18e-02	1.71e-02	4.64e-02	7.53e-02	1.02e-01	1.30e-01	1.56e-01	1.84e-01	2.07e-01	2.29e-01	2.49e-01	2.66e-01	2.80e-01	2.89e-01	2.97e-01	3.04e-01
ENSG00000060339	-2.70e-01	-3.07e-01	-3.45e-01	-3.80e-01	-4.13e-01	-4.48e-01	-4.81e-01	-5.15e-01	-5.51e-01	-5.88e-01	-6.25e-01	-6.62e-01	-6.97e-01	-7.31e-01	-7.66e-01	-7.99e-01	-8.29e-01	-8.57e-01	-8.82e-01	-9.02e-01	-9.18e-01	-9.32e-01	-9.42e-01	-9.48e-01	-9.50e-01	-9.50e-01	-9.45e-01	-9.37e-01	-9.27e-01	-9.14e-01	-8.96e-01	-8.75e-01	-8.50e-01	-8.23e-01	-7.90e-01	-7.54e-01	-7.16e-01	-6.77e-01	-6.38e-01	-5.99e-01	-5.57e-01	-5.19e-01	-4.82e-01	-4.45e-01	-4.11e-01	-3.79e-01	-3.50e-01	-3.22e-01	-2.95e-01
ENSG00000060491	-3.14e-01	-2.75e-01	-2.32e-01	-1.87e-01	-1.41e-01	-9.27e-02	-4.35e-02	6.99e-03	5.84e-02	1.10e-01	1.62e-01	2.14e-01	2.67e-01	3.19e-01	3.70e-01	4.19e-01	4.67e-01	5.12e-01	5.54e-01	5.93e-01	6.28e-01	6.59e-01	6.87e-01	7.12e-01	7.33e-01	7.50e-01	7.63e-01	7.73e-01	7.79e-01	7.80e-01	7.77e-01	7.71e-01	7.61e-01	7.46e-01	7.31e-01	7.12e-01	6.92e-01	6.68e-01	6.45e-01	6.21e-01	5.99e-01	5.76e-01	5.52e-01	5.27e-01	5.01e-01	4.74e-01	4.45e-01	4.14e-01	3.83e-01
ENSG00000060566	-5.38e-01	-5.09e-01	-4.88e-01	-4.73e-01	-4.63e-01	-4.62e-01	-4.65e-01	-4.76e-01	-4.95e-01	-5.21e-01	-5.54e-01	-5.93e-01	-6.34e-01	-6.82e-01	-7.36e-01	-7.93e-01	-8.50e-01	-9.09e-01	-9.65e-01	-1.02e+00	-1.06e+00	-1.10e+00	-1.14e+00	-1.17e+00	-1.19e+00	-1.21e+00	-1.22e+00	-1.23e+00	-1.23e+00	-1.22e+00	-1.21e+00	-1.19e+00	-1.17e+00	-1.14e+00	-1.10e+00	-1.05e+00	-1.01e+00	-9.58e-01	-9.10e-01	-8.62e-01	-8.10e-01	-7.63e-01	-7.16e-01	-6.70e-01	-6.27e-01	-5.85e-01	-5.47e-01	-5.10e-01	-4.74e-01
ENSG00000060642	-1.02e-02	-4.20e-03	1.14e-02	3.35e-02	6.13e-02	9.57e-02	1.35e-01	1.78e-01	2.26e-01	2.78e-01	3.31e-01	3.87e-01	4.43e-01	5.00e-01	5.56e-01	6.11e-01	6.64e-01	7.12e-01	7.56e-01	7.95e-01	8.28e-01	8.56e-01	8.79e-01	8.96e-01	9.08e-01	9.14e-01	9.15e-01	9.09e-01	8.97e-01	8.77e-01	8.50e-01	8.17e-01	7.76e-01	7.27e-01	6.72e-01	6.11e-01	5.44e-01	4.73e-01	4.01e-01	3.31e-01	2.64e-01	2.00e-01	1.41e-01	8.74e-02	3.99e-02	-5.71e-04	-3.36e-02	-5.97e-02	-7.98e-02
ENSG00000060656	7.27e-01	7.27e-01	7.27e-01	7.23e-01	7.16e-01	7.06e-01	6.93e-01	6.76e-01	6.59e-01	6.38e-01	6.15e-01	5.90e-01	5.61e-01	5.30e-01	5.00e-01	4.69e-01	4.37e-01	4.08e-01	3.80e-01	3.52e-01	3.27e-01	3.05e-01	2.83e-01	2.64e-01	2.46e-01	2.31e-01	2.17e-01	2.04e-01	1.95e-01	1.90e-01	1.85e-01	1.83e-01	1.83e-01	1.87e-01	1.89e-01	1.93e-01	1.99e-01	2.07e-01	2.15e-01	2.22e-01	2.24e-01	2.27e-01	2.28e-01	2.26e-01	2.22e-01	2.17e-01	2.10e-01	2.00e-01	1.87e-01
ENSG00000060688	-1.40e-01	-1.63e-01	-1.83e-01	-1.99e-01	-2.11e-01	-2.20e-01	-2.26e-01	-2.29e-01	-2.30e-01	-2.28e-01	-2.23e-01	-2.16e-01	-2.06e-01	-1.93e-01	-1.79e-01	-1.63e-01	-1.46e-01	-1.29e-01	-1.11e-01	-9.36e-02	-7.69e-02	-6.16e-02	-4.67e-02	-3.31e-02	-2.08e-02	-9.96e-03	-3.49e-04	7.74e-03	1.39e-02	1.75e-02	2.03e-02	2.18e-02	2.22e-02	2.04e-02	2.04e-02	2.03e-02	1.99e-02	1.91e-02	1.95e-02	2.07e-02	2.44e-02	2.70e-02	3.04e-02	3.39e-02	3.68e-02	3.92e-02	4.05e-02	4.15e-02	4.25e-02
ENSG00000060749	-3.08e-02	-7.09e-02	-1.04e-01	-1.35e-01	-1.64e-01	-1.88e-01	-2.10e-01	-2.28e-01	-2.41e-01	-2.49e-01	-2.54e-01	-2.54e-01	-2.55e-01	-2.51e-01	-2.43e-01	-2.33e-01	-2.21e-01	-2.07e-01	-1.94e-01	-1.82e-01	-1.70e-01	-1.59e-01	-1.49e-01	-1.40e-01	-1.31e-01	-1.24e-01	-1.17e-01	-1.11e-01	-1.06e-01	-1.01e-01	-9.70e-02	-9.39e-02	-9.13e-02	-8.78e-02	-8.67e-02	-8.51e-02	-8.26e-02	-7.85e-02	-7.42e-02	-6.96e-02	-6.68e-02	-6.24e-02	-5.88e-02	-5.57e-02	-5.28e-02	-5.06e-02	-4.86e-02	-4.77e-02	-4.78e-02
ENSG00000060762	-2.19e-01	-1.65e-01	-9.93e-02	-2.05e-02	6.92e-02	1.65e-01	2.67e-01	3.73e-01	4.80e-01	5.87e-01	6.93e-01	7.97e-01	9.03e-01	1.01e+00	1.10e+00	1.19e+00	1.28e+00	1.36e+00	1.43e+00	1.50e+00	1.56e+00	1.61e+00	1.65e+00	1.69e+00	1.73e+00	1.76e+00	1.78e+00	1.80e+00	1.81e+00	1.82e+00	1.82e+00	1.82e+00	1.81e+00	1.80e+00	1.78e+00	1.76e+00	1.74e+00	1.71e+00	1.69e+00	1.66e+00	1.63e+00	1.60e+00	1.56e+00	1.53e+00	1.48e+00	1.44e+00	1.39e+00	1.33e+00	1.27e+00
ENSG00000060971	-1.40e+00	-1.32e+00	-1.23e+00	-1.13e+00	-1.01e+00	-8.99e-01	-7.78e-01	-6.57e-01	-5.37e-01	-4.18e-01	-3.02e-01	-1.89e-01	-7.61e-02	3.14e-02	1.32e-01	2.28e-01	3.17e-01	3.97e-01	4.70e-01	5.37e-01	5.95e-01	6.44e-01	6.89e-01	7.27e-01	7.58e-01	7.83e-01	8.03e-01	8.16e-01	8.23e-01	8.21e-01	8.14e-01	8.02e-01	7.83e-01	7.57e-01	7.30e-01	6.98e-01	6.62e-01	6.22e-01	5.82e-01	5.43e-01	5.10e-01	4.74e-01	4.41e-01	4.10e-01	3.79e-01	3.49e-01	3.20e-01	2.92e-01	2.66e-01
ENSG00000060982	6.81e-02	4.53e-02	1.95e-02	-7.92e-03	-3.76e-02	-7.11e-02	-1.07e-01	-1.47e-01	-1.92e-01	-2.40e-01	-2.92e-01	-3.48e-01	-4.06e-01	-4.67e-01	-5.31e-01	-5.95e-01	-6.60e-01	-7.24e-01	-7.86e-01	-8.44e-01	-8.98e-01	-9.47e-01	-9.91e-01	-1.03e+00	-1.06e+00	-1.08e+00	-1.10e+00	-1.11e+00	-1.11e+00	-1.09e+00	-1.07e+00	-1.04e+00	-1.00e+00	-9.58e-01	-9.05e-01	-8.44e-01	-7.79e-01	-7.12e-01	-6.46e-01	-5.81e-01	-5.19e-01	-4.59e-01	-4.02e-01	-3.48e-01	-2.98e-01	-2.50e-01	-2.06e-01	-1.64e-01	-1.24e-01
ENSG00000061273	3.01e-01	3.25e-01	3.44e-01	3.58e-01	3.69e-01	3.74e-01	3.76e-01	3.74e-01	3.66e-01	3.55e-01	3.40e-01	3.22e-01	3.03e-01	2.81e-01	2.57e-01	2.33e-01	2.10e-01	1.88e-01	1.69e-01	1.54e-01	1.42e-01	1.33e-01	1.28e-01	1.26e-01	1.28e-01	1.32e-01	1.41e-01	1.52e-01	1.67e-01	1.84e-01	2.05e-01	2.29e-01	2.56e-01	2.84e-01	3.17e-01	3.51e-01	3.85e-01	4.17e-01	4.47e-01	4.74e-01	4.99e-01	5.18e-01	5.32e-01	5.42e-01	5.46e-01	5.44e-01	5.36e-01	5.23e-01	5.07e-01
ENSG00000061676	-4.60e-01	-4.94e-01	-5.24e-01	-5.49e-01	-5.67e-01	-5.83e-01	-5.93e-01	-6.00e-01	-6.04e-01	-6.05e-01	-6.02e-01	-5.96e-01	-5.85e-01	-5.71e-01	-5.55e-01	-5.36e-01	-5.14e-01	-4.92e-01	-4.68e-01	-4.43e-01	-4.17e-01	-3.92e-01	-3.66e-01	-3.39e-01	-3.13e-01	-2.87e-01	-2.61e-01	-2.35e-01	-2.10e-01	-1.86e-01	-1.62e-01	-1.37e-01	-1.12e-01	-8.87e-02	-6.12e-02	-3.34e-02	-6.32e-03	1.89e-02	4.42e-02	6.81e-02	9.40e-02	1.15e-01	1.35e-01	1.53e-01	1.67e-01	1.78e-01	1.85e-01	1.90e-01	1.94e-01
ENSG00000061794	-2.72e-01	-2.87e-01	-3.01e-01	-3.13e-01	-3.23e-01	-3.33e-01	-3.41e-01	-3.49e-01	-3.57e-01	-3.64e-01	-3.71e-01	-3.77e-01	-3.81e-01	-3.84e-01	-3.86e-01	-3.87e-01	-3.86e-01	-3.85e-01	-3.82e-01	-3.78e-01	-3.74e-01	-3.70e-01	-3.65e-01	-3.60e-01	-3.55e-01	-3.51e-01	-3.46e-01	-3.42e-01	-3.39e-01	-3.37e-01	-3.35e-01	-3.33e-01	-3.30e-01	-3.29e-01	-3.25e-01	-3.20e-01	-3.14e-01	-3.07e-01	-2.99e-01	-2.90e-01	-2.77e-01	-2.66e-01	-2.53e-01	-2.40e-01	-2.26e-01	-2.13e-01	-2.01e-01	-1.89e-01	-1.77e-01
ENSG00000061936	-4.78e-01	-4.63e-01	-4.51e-01	-4.41e-01	-4.31e-01	-4.24e-01	-4.19e-01	-4.16e-01	-4.16e-01	-4.18e-01	-4.22e-01	-4.27e-01	-4.31e-01	-4.37e-01	-4.42e-01	-4.47e-01	-4.50e-01	-4.53e-01	-4.52e-01	-4.48e-01	-4.42e-01	-4.34e-01	-4.23e-01	-4.10e-01	-3.95e-01	-3.78e-01	-3.59e-01	-3.38e-01	-3.16e-01	-2.93e-01	-2.67e-01	-2.40e-01	-2.11e-01	-1.81e-01	-1.47e-01	-1.12e-01	-7.65e-02	-4.25e-02	-8.85e-03	2.31e-02	5.58e-02	8.37e-02	1.10e-01	1.33e-01	1.53e-01	1.69e-01	1.81e-01	1.91e-01	1.99e-01
ENSG00000061938	3.16e-01	3.67e-01	4.16e-01	4.56e-01	4.89e-01	5.18e-01	5.41e-01	5.60e-01	5.78e-01	5.93e-01	6.05e-01	6.15e-01	6.19e-01	6.23e-01	6.27e-01	6.29e-01	6.31e-01	6.33e-01	6.35e-01	6.35e-01	6.35e-01	6.35e-01	6.34e-01	6.32e-01	6.29e-01	6.25e-01	6.20e-01	6.14e-01	6.06e-01	5.99e-01	5.90e-01	5.78e-01	5.66e-01	5.55e-01	5.39e-01	5.22e-01	5.06e-01	4.90e-01	4.75e-01	4.59e-01	4.39e-01	4.22e-01	4.04e-01	3.84e-01	3.65e-01	3.45e-01	3.25e-01	3.04e-01	2.81e-01
ENSG00000061987	-5.54e-01	-5.66e-01	-5.74e-01	-5.74e-01	-5.67e-01	-5.56e-01	-5.40e-01	-5.19e-01	-4.97e-01	-4.70e-01	-4.42e-01	-4.10e-01	-3.72e-01	-3.34e-01	-2.95e-01	-2.54e-01	-2.12e-01	-1.73e-01	-1.33e-01	-9.31e-02	-5.50e-02	-1.96e-02	1.61e-02	4.98e-02	8.19e-02	1.12e-01	1.42e-01	1.70e-01	1.95e-01	2.17e-01	2.40e-01	2.61e-01	2.81e-01	2.98e-01	3.19e-01	3.40e-01	3.59e-01	3.75e-01	3.91e-01	4.06e-01	4.23e-01	4.35e-01	4.45e-01	4.53e-01	4.58e-01	4.58e-01	4.55e-01	4.49e-01	4.41e-01
ENSG00000062194	2.06e-01	1.88e-01	1.69e-01	1.52e-01	1.38e-01	1.22e-01	1.08e-01	9.28e-02	7.50e-02	5.68e-02	3.74e-02	1.78e-02	1.94e-03	-1.46e-02	-3.20e-02	-4.76e-02	-6.07e-02	-7.40e-02	-8.35e-02	-8.94e-02	-9.31e-02	-9.61e-02	-9.54e-02	-9.34e-02	-8.99e-02	-8.52e-02	-7.86e-02	-7.08e-02	-6.27e-02	-5.52e-02	-4.53e-02	-3.39e-02	-2.11e-02	-9.32e-03	8.50e-03	2.73e-02	4.63e-02	6.38e-02	8.22e-02	9.98e-02	1.21e-01	1.36e-01	1.52e-01	1.66e-01	1.77e-01	1.85e-01	1.89e-01	1.92e-01	1.94e-01
ENSG00000062282	-6.78e-01	-7.34e-01	-7.79e-01	-8.19e-01	-8.54e-01	-8.80e-01	-9.02e-01	-9.14e-01	-9.17e-01	-9.13e-01	-9.01e-01	-8.82e-01	-8.60e-01	-8.32e-01	-7.97e-01	-7.59e-01	-7.20e-01	-6.78e-01	-6.36e-01	-5.96e-01	-5.57e-01	-5.18e-01	-4.79e-01	-4.41e-01	-4.04e-01	-3.66e-01	-3.28e-01	-2.91e-01	-2.53e-01	-2.15e-01	-1.77e-01	-1.39e-01	-1.01e-01	-6.26e-02	-2.44e-02	1.38e-02	5.11e-02	8.66e-02	1.20e-01	1.49e-01	1.76e-01	1.98e-01	2.16e-01	2.29e-01	2.38e-01	2.41e-01	2.39e-01	2.33e-01	2.24e-01
ENSG00000062370	-1.26e+00	-1.31e+00	-1.35e+00	-1.38e+00	-1.40e+00	-1.41e+00	-1.41e+00	-1.40e+00	-1.38e+00	-1.36e+00	-1.32e+00	-1.28e+00	-1.24e+00	-1.18e+00	-1.13e+00	-1.07e+00	-1.01e+00	-9.50e-01	-8.90e-01	-8.30e-01	-7.71e-01	-7.14e-01	-6.57e-01	-6.00e-01	-5.44e-01	-4.88e-01	-4.33e-01	-3.78e-01	-3.23e-01	-2.71e-01	-2.17e-01	-1.64e-01	-1.10e-01	-5.90e-02	-4.79e-03	4.85e-02	9.97e-02	1.47e-01	1.93e-01	2.35e-01	2.76e-01	3.10e-01	3.41e-01	3.67e-01	3.88e-01	4.04e-01	4.15e-01	4.22e-01	4.26e-01
ENSG00000062485	-4.24e-01	-3.88e-01	-3.53e-01	-3.19e-01	-2.86e-01	-2.55e-01	-2.24e-01	-1.95e-01	-1.69e-01	-1.44e-01	-1.21e-01	-9.83e-02	-7.42e-02	-5.14e-02	-3.04e-02	-9.40e-03	1.17e-02	3.04e-02	4.94e-02	6.81e-02	8.54e-02	1.00e-01	1.14e-01	1.26e-01	1.36e-01	1.44e-01	1.50e-01	1.53e-01	1.52e-01	1.47e-01	1.41e-01	1.32e-01	1.20e-01	1.05e-01	9.11e-02	7.62e-02	5.98e-02	4.21e-02	2.60e-02	1.13e-02	1.44e-03	-9.63e-03	-1.83e-02	-2.55e-02	-3.23e-02	-3.83e-02	-4.45e-02	-4.95e-02	-5.33e-02
ENSG00000062582	2.74e-01	2.64e-01	2.59e-01	2.53e-01	2.47e-01	2.44e-01	2.41e-01	2.39e-01	2.40e-01	2.43e-01	2.48e-01	2.55e-01	2.59e-01	2.66e-01	2.76e-01	2.87e-01	2.97e-01	3.10e-01	3.22e-01	3.32e-01	3.42e-01	3.51e-01	3.59e-01	3.66e-01	3.72e-01	3.77e-01	3.81e-01	3.83e-01	3.85e-01	3.86e-01	3.86e-01	3.84e-01	3.82e-01	3.79e-01	3.74e-01	3.69e-01	3.64e-01	3.61e-01	3.57e-01	3.53e-01	3.47e-01	3.42e-01	3.36e-01	3.29e-01	3.21e-01	3.13e-01	3.04e-01	2.93e-01	2.82e-01
ENSG00000062598	-9.94e-01	-1.03e+00	-1.07e+00	-1.09e+00	-1.11e+00	-1.12e+00	-1.12e+00	-1.12e+00	-1.11e+00	-1.10e+00	-1.07e+00	-1.05e+00	-1.02e+00	-9.80e-01	-9.42e-01	-9.01e-01	-8.59e-01	-8.18e-01	-7.78e-01	-7.39e-01	-7.01e-01	-6.66e-01	-6.32e-01	-6.00e-01	-5.70e-01	-5.41e-01	-5.14e-01	-4.89e-01	-4.65e-01	-4.44e-01	-4.24e-01	-4.05e-01	-3.87e-01	-3.71e-01	-3.52e-01	-3.34e-01	-3.16e-01	-2.99e-01	-2.82e-01	-2.65e-01	-2.46e-01	-2.30e-01	-2.14e-01	-1.99e-01	-1.86e-01	-1.75e-01	-1.67e-01	-1.59e-01	-1.53e-01
ENSG00000062650	-2.99e-01	-3.26e-01	-3.51e-01	-3.74e-01	-3.93e-01	-4.12e-01	-4.29e-01	-4.45e-01	-4.60e-01	-4.74e-01	-4.87e-01	-4.98e-01	-5.07e-01	-5.14e-01	-5.19e-01	-5.22e-01	-5.22e-01	-5.21e-01	-5.17e-01	-5.10e-01	-5.01e-01	-4.91e-01	-4.78e-01	-4.64e-01	-4.48e-01	-4.31e-01	-4.12e-01	-3.92e-01	-3.71e-01	-3.49e-01	-3.25e-01	-2.99e-01	-2.72e-01	-2.45e-01	-2.13e-01	-1.81e-01	-1.47e-01	-1.15e-01	-8.15e-02	-4.93e-02	-1.57e-02	1.44e-02	4.37e-02	7.13e-02	9.63e-02	1.19e-01	1.39e-01	1.57e-01	1.73e-01
ENSG00000062716	3.32e-01	3.23e-01	3.12e-01	3.02e-01	2.92e-01	2.79e-01	2.65e-01	2.50e-01	2.31e-01	2.10e-01	1.87e-01	1.62e-01	1.39e-01	1.14e-01	8.77e-02	6.22e-02	3.82e-02	1.47e-02	-5.65e-03	-2.26e-02	-3.69e-02	-4.95e-02	-5.85e-02	-6.56e-02	-7.05e-02	-7.35e-02	-7.41e-02	-7.28e-02	-7.00e-02	-6.63e-02	-5.99e-02	-5.13e-02	-4.05e-02	-2.92e-02	-1.29e-02	4.87e-03	2.35e-02	4.17e-02	6.05e-02	7.87e-02	9.86e-02	1.15e-01	1.30e-01	1.44e-01	1.56e-01	1.64e-01	1.70e-01	1.74e-01	1.77e-01
ENSG00000062725	-1.82e-01	-1.74e-01	-1.68e-01	-1.61e-01	-1.53e-01	-1.48e-01	-1.42e-01	-1.37e-01	-1.34e-01	-1.32e-01	-1.31e-01	-1.31e-01	-1.28e-01	-1.26e-01	-1.25e-01	-1.23e-01	-1.19e-01	-1.15e-01	-1.09e-01	-1.01e-01	-9.14e-02	-8.22e-02	-7.11e-02	-5.96e-02	-4.76e-02	-3.54e-02	-2.26e-02	-9.63e-03	2.97e-03	1.45e-02	2.70e-02	4.01e-02	5.36e-02	6.59e-02	8.20e-02	9.86e-02	1.15e-01	1.30e-01	1.46e-01	1.61e-01	1.78e-01	1.91e-01	2.04e-01	2.15e-01	2.23e-01	2.29e-01	2.32e-01	2.33e-01	2.33e-01
ENSG00000062822	6.32e-01	6.27e-01	6.17e-01	6.05e-01	5.90e-01	5.70e-01	5.46e-01	5.17e-01	4.82e-01	4.43e-01	3.97e-01	3.47e-01	2.94e-01	2.36e-01	1.73e-01	1.06e-01	3.82e-02	-3.23e-02	-1.02e-01	-1.71e-01	-2.39e-01	-3.07e-01	-3.73e-01	-4.39e-01	-5.05e-01	-5.70e-01	-6.35e-01	-6.99e-01	-7.62e-01	-8.24e-01	-8.85e-01	-9.44e-01	-1.00e+00	-1.05e+00	-1.10e+00	-1.15e+00	-1.19e+00	-1.23e+00	-1.26e+00	-1.28e+00	-1.30e+00	-1.31e+00	-1.32e+00	-1.32e+00	-1.31e+00	-1.29e+00	-1.27e+00	-1.24e+00	-1.20e+00
ENSG00000063046	-2.49e-01	-2.28e-01	-2.12e-01	-1.98e-01	-1.86e-01	-1.78e-01	-1.72e-01	-1.70e-01	-1.73e-01	-1.79e-01	-1.89e-01	-2.01e-01	-2.11e-01	-2.24e-01	-2.40e-01	-2.55e-01	-2.69e-01	-2.84e-01	-2.95e-01	-3.04e-01	-3.10e-01	-3.16e-01	-3.19e-01	-3.20e-01	-3.20e-01	-3.19e-01	-3.16e-01	-3.12e-01	-3.08e-01	-3.04e-01	-2.98e-01	-2.90e-01	-2.81e-01	-2.73e-01	-2.58e-01	-2.42e-01	-2.26e-01	-2.10e-01	-1.92e-01	-1.75e-01	-1.53e-01	-1.36e-01	-1.19e-01	-1.02e-01	-8.76e-02	-7.51e-02	-6.55e-02	-5.69e-02	-4.87e-02
ENSG00000063169	-1.30e-01	-1.22e-01	-1.18e-01	-1.18e-01	-1.22e-01	-1.32e-01	-1.46e-01	-1.65e-01	-1.89e-01	-2.18e-01	-2.52e-01	-2.90e-01	-3.32e-01	-3.78e-01	-4.26e-01	-4.76e-01	-5.27e-01	-5.75e-01	-6.21e-01	-6.62e-01	-6.98e-01	-7.29e-01	-7.54e-01	-7.73e-01	-7.87e-01	-7.93e-01	-7.93e-01	-7.87e-01	-7.73e-01	-7.53e-01	-7.26e-01	-6.93e-01	-6.53e-01	-6.09e-01	-5.60e-01	-5.08e-01	-4.54e-01	-3.99e-01	-3.46e-01	-2.95e-01	-2.47e-01	-2.01e-01	-1.59e-01	-1.20e-01	-8.39e-02	-5.15e-02	-2.28e-02	3.21e-03	2.70e-02
ENSG00000063176	-3.59e-01	-3.57e-01	-3.56e-01	-3.52e-01	-3.45e-01	-3.40e-01	-3.32e-01	-3.24e-01	-3.17e-01	-3.11e-01	-3.05e-01	-2.98e-01	-2.88e-01	-2.78e-01	-2.69e-01	-2.60e-01	-2.49e-01	-2.39e-01	-2.29e-01	-2.18e-01	-2.08e-01	-2.01e-01	-1.93e-01	-1.86e-01	-1.82e-01	-1.80e-01	-1.79e-01	-1.80e-01	-1.85e-01	-1.94e-01	-2.04e-01	-2.16e-01	-2.31e-01	-2.49e-01	-2.65e-01	-2.82e-01	-2.99e-01	-3.18e-01	-3.34e-01	-3.48e-01	-3.55e-01	-3.63e-01	-3.68e-01	-3.70e-01	-3.70e-01	-3.68e-01	-3.66e-01	-3.61e-01	-3.55e-01
ENSG00000063177	3.11e-01	3.86e-01	4.47e-01	5.00e-01	5.47e-01	5.84e-01	6.16e-01	6.41e-01	6.57e-01	6.68e-01	6.73e-01	6.73e-01	6.73e-01	6.69e-01	6.60e-01	6.49e-01	6.39e-01	6.25e-01	6.13e-01	6.03e-01	5.93e-01	5.81e-01	5.72e-01	5.61e-01	5.49e-01	5.36e-01	5.21e-01	5.05e-01	4.86e-01	4.63e-01	4.38e-01	4.12e-01	3.83e-01	3.50e-01	3.20e-01	2.89e-01	2.56e-01	2.21e-01	1.89e-01	1.59e-01	1.34e-01	1.09e-01	8.82e-02	6.97e-02	5.27e-02	3.81e-02	2.44e-02	1.34e-02	5.07e-03
ENSG00000063241	-4.71e-01	-4.89e-01	-5.03e-01	-5.11e-01	-5.15e-01	-5.16e-01	-5.12e-01	-5.05e-01	-4.97e-01	-4.85e-01	-4.72e-01	-4.56e-01	-4.36e-01	-4.14e-01	-3.92e-01	-3.69e-01	-3.44e-01	-3.21e-01	-2.98e-01	-2.76e-01	-2.56e-01	-2.39e-01	-2.22e-01	-2.08e-01	-1.96e-01	-1.88e-01	-1.81e-01	-1.77e-01	-1.77e-01	-1.82e-01	-1.88e-01	-1.97e-01	-2.09e-01	-2.25e-01	-2.40e-01	-2.56e-01	-2.73e-01	-2.92e-01	-3.10e-01	-3.26e-01	-3.37e-01	-3.50e-01	-3.60e-01	-3.69e-01	-3.77e-01	-3.84e-01	-3.91e-01	-3.97e-01	-4.01e-01
ENSG00000063244	-2.06e-01	-1.35e-01	-7.27e-02	-1.49e-02	3.94e-02	8.71e-02	1.33e-01	1.73e-01	2.08e-01	2.40e-01	2.68e-01	2.93e-01	3.20e-01	3.44e-01	3.64e-01	3.84e-01	4.03e-01	4.18e-01	4.34e-01	4.49e-01	4.62e-01	4.71e-01	4.80e-01	4.86e-01	4.89e-01	4.89e-01	4.85e-01	4.78e-01	4.67e-01	4.49e-01	4.27e-01	4.02e-01	3.73e-01	3.36e-01	3.01e-01	2.63e-01	2.21e-01	1.76e-01	1.33e-01	9.09e-02	5.51e-02	1.83e-02	-1.47e-02	-4.46e-02	-7.27e-02	-9.81e-02	-1.22e-01	-1.43e-01	-1.60e-01
ENSG00000063245	-2.51e-01	-2.19e-01	-1.90e-01	-1.59e-01	-1.27e-01	-9.65e-02	-6.51e-02	-3.51e-02	-7.56e-03	1.93e-02	4.49e-02	7.00e-02	9.81e-02	1.25e-01	1.50e-01	1.76e-01	2.02e-01	2.25e-01	2.49e-01	2.74e-01	2.97e-01	3.17e-01	3.38e-01	3.57e-01	3.74e-01	3.88e-01	4.02e-01	4.13e-01	4.21e-01	4.25e-01	4.29e-01	4.30e-01	4.30e-01	4.25e-01	4.24e-01	4.22e-01	4.18e-01	4.12e-01	4.07e-01	4.02e-01	4.00e-01	3.95e-01	3.90e-01	3.85e-01	3.78e-01	3.69e-01	3.57e-01	3.44e-01	3.31e-01
ENSG00000063322	5.60e-01	6.57e-01	7.36e-01	8.05e-01	8.64e-01	9.13e-01	9.55e-01	9.89e-01	1.02e+00	1.03e+00	1.05e+00	1.06e+00	1.06e+00	1.07e+00	1.06e+00	1.06e+00	1.06e+00	1.05e+00	1.04e+00	1.04e+00	1.03e+00	1.02e+00	1.01e+00	1.00e+00	9.91e-01	9.78e-01	9.62e-01	9.43e-01	9.21e-01	8.93e-01	8.63e-01	8.30e-01	7.92e-01	7.50e-01	7.07e-01	6.62e-01	6.14e-01	5.62e-01	5.12e-01	4.62e-01	4.17e-01	3.71e-01	3.28e-01	2.87e-01	2.48e-01	2.10e-01	1.75e-01	1.42e-01	1.11e-01
ENSG00000063438	8.92e-01	8.92e-01	8.87e-01	8.77e-01	8.64e-01	8.44e-01	8.19e-01	7.89e-01	7.52e-01	7.08e-01	6.59e-01	6.03e-01	5.41e-01	4.74e-01	4.02e-01	3.26e-01	2.47e-01	1.68e-01	9.15e-02	1.80e-02	-5.04e-02	-1.13e-01	-1.69e-01	-2.19e-01	-2.61e-01	-2.93e-01	-3.17e-01	-3.31e-01	-3.33e-01	-3.24e-01	-3.04e-01	-2.74e-01	-2.35e-01	-1.86e-01	-1.33e-01	-7.43e-02	-1.33e-02	4.82e-02	1.07e-01	1.63e-01	2.13e-01	2.59e-01	3.01e-01	3.38e-01	3.70e-01	3.98e-01	4.21e-01	4.40e-01	4.56e-01
ENSG00000063587	5.24e-01	5.70e-01	6.11e-01	6.42e-01	6.64e-01	6.80e-01	6.88e-01	6.91e-01	6.89e-01	6.82e-01	6.71e-01	6.55e-01	6.32e-01	6.06e-01	5.79e-01	5.49e-01	5.17e-01	4.88e-01	4.57e-01	4.27e-01	3.98e-01	3.71e-01	3.44e-01	3.18e-01	2.94e-01	2.71e-01	2.48e-01	2.26e-01	2.06e-01	1.91e-01	1.75e-01	1.60e-01	1.46e-01	1.38e-01	1.24e-01	1.12e-01	1.02e-01	9.59e-02	8.88e-02	8.15e-02	6.72e-02	5.72e-02	4.40e-02	2.90e-02	1.40e-02	-2.47e-03	-1.83e-02	-3.65e-02	-5.77e-02
ENSG00000063601	4.25e-01	3.84e-01	3.48e-01	3.14e-01	2.83e-01	2.54e-01	2.28e-01	2.04e-01	1.83e-01	1.66e-01	1.51e-01	1.39e-01	1.29e-01	1.22e-01	1.18e-01	1.17e-01	1.18e-01	1.21e-01	1.25e-01	1.28e-01	1.33e-01	1.37e-01	1.42e-01	1.46e-01	1.51e-01	1.55e-01	1.59e-01	1.63e-01	1.67e-01	1.71e-01	1.75e-01	1.78e-01	1.82e-01	1.87e-01	1.91e-01	1.96e-01	2.02e-01	2.09e-01	2.16e-01	2.22e-01	2.28e-01	2.34e-01	2.38e-01	2.42e-01	2.43e-01	2.44e-01	2.42e-01	2.39e-01	2.35e-01
ENSG00000063761	4.43e-01	4.15e-01	3.90e-01	3.62e-01	3.31e-01	2.99e-01	2.63e-01	2.25e-01	1.87e-01	1.47e-01	1.05e-01	6.17e-02	1.11e-02	-3.99e-02	-8.95e-02	-1.41e-01	-1.94e-01	-2.42e-01	-2.91e-01	-3.41e-01	-3.89e-01	-4.32e-01	-4.78e-01	-5.20e-01	-5.60e-01	-5.97e-01	-6.33e-01	-6.67e-01	-6.94e-01	-7.14e-01	-7.32e-01	-7.47e-01	-7.58e-01	-7.58e-01	-7.66e-01	-7.70e-01	-7.67e-01	-7.57e-01	-7.46e-01	-7.33e-01	-7.29e-01	-7.15e-01	-7.02e-01	-6.88e-01	-6.71e-01	-6.51e-01	-6.28e-01	-6.05e-01	-5.84e-01
ENSG00000063854	5.84e-01	5.62e-01	5.46e-01	5.37e-01	5.35e-01	5.37e-01	5.46e-01	5.59e-01	5.76e-01	5.97e-01	6.21e-01	6.48e-01	6.79e-01	7.12e-01	7.46e-01	7.80e-01	8.14e-01	8.45e-01	8.75e-01	9.01e-01	9.24e-01	9.43e-01	9.58e-01	9.70e-01	9.77e-01	9.79e-01	9.77e-01	9.69e-01	9.56e-01	9.36e-01	9.10e-01	8.78e-01	8.41e-01	7.95e-01	7.47e-01	6.93e-01	6.34e-01	5.71e-01	5.08e-01	4.45e-01	3.86e-01	3.29e-01	2.75e-01	2.25e-01	1.78e-01	1.36e-01	9.83e-02	6.54e-02	3.67e-02
ENSG00000063978	-2.49e-01	-2.47e-01	-2.42e-01	-2.32e-01	-2.17e-01	-2.00e-01	-1.79e-01	-1.57e-01	-1.34e-01	-1.09e-01	-8.35e-02	-5.65e-02	-2.45e-02	7.47e-03	3.82e-02	6.98e-02	1.02e-01	1.30e-01	1.59e-01	1.86e-01	2.10e-01	2.31e-01	2.50e-01	2.66e-01	2.79e-01	2.88e-01	2.95e-01	2.98e-01	2.96e-01	2.89e-01	2.79e-01	2.65e-01	2.48e-01	2.25e-01	2.04e-01	1.81e-01	1.56e-01	1.29e-01	1.04e-01	8.09e-02	6.40e-02	4.58e-02	3.11e-02	1.89e-02	7.72e-03	-1.61e-03	-1.05e-02	-1.72e-02	-2.16e-02
ENSG00000064012	-9.96e-01	-1.05e+00	-1.10e+00	-1.14e+00	-1.17e+00	-1.19e+00	-1.20e+00	-1.21e+00	-1.21e+00	-1.20e+00	-1.19e+00	-1.17e+00	-1.14e+00	-1.11e+00	-1.08e+00	-1.04e+00	-1.00e+00	-9.64e-01	-9.26e-01	-8.88e-01	-8.52e-01	-8.19e-01	-7.86e-01	-7.56e-01	-7.27e-01	-7.01e-01	-6.76e-01	-6.53e-01	-6.33e-01	-6.17e-01	-6.01e-01	-5.86e-01	-5.72e-01	-5.61e-01	-5.46e-01	-5.30e-01	-5.15e-01	-5.00e-01	-4.82e-01	-4.63e-01	-4.37e-01	-4.13e-01	-3.86e-01	-3.58e-01	-3.29e-01	-3.01e-01	-2.73e-01	-2.45e-01	-2.16e-01
ENSG00000064042	7.99e-01	7.42e-01	6.86e-01	6.33e-01	5.80e-01	5.29e-01	4.77e-01	4.26e-01	3.75e-01	3.25e-01	2.76e-01	2.28e-01	1.79e-01	1.32e-01	8.62e-02	4.23e-02	-1.59e-04	-3.93e-02	-7.73e-02	-1.14e-01	-1.49e-01	-1.81e-01	-2.12e-01	-2.42e-01	-2.70e-01	-2.97e-01	-3.22e-01	-3.46e-01	-3.67e-01	-3.85e-01	-4.02e-01	-4.16e-01	-4.27e-01	-4.33e-01	-4.40e-01	-4.43e-01	-4.40e-01	-4.32e-01	-4.19e-01	-4.02e-01	-3.84e-01	-3.58e-01	-3.29e-01	-2.96e-01	-2.58e-01	-2.17e-01	-1.72e-01	-1.27e-01	-8.06e-02
ENSG00000064102	-3.63e-01	-4.09e-01	-4.43e-01	-4.69e-01	-4.87e-01	-4.96e-01	-4.97e-01	-4.89e-01	-4.72e-01	-4.48e-01	-4.17e-01	-3.81e-01	-3.41e-01	-2.97e-01	-2.50e-01	-2.02e-01	-1.54e-01	-1.07e-01	-6.22e-02	-2.10e-02	1.67e-02	5.10e-02	8.23e-02	1.10e-01	1.35e-01	1.57e-01	1.76e-01	1.92e-01	2.04e-01	2.13e-01	2.19e-01	2.22e-01	2.23e-01	2.21e-01	2.18e-01	2.13e-01	2.08e-01	2.01e-01	1.94e-01	1.88e-01	1.84e-01	1.78e-01	1.73e-01	1.68e-01	1.62e-01	1.55e-01	1.48e-01	1.40e-01	1.31e-01
ENSG00000064115	-1.49e-01	-1.78e-01	-1.98e-01	-2.17e-01	-2.38e-01	-2.52e-01	-2.68e-01	-2.80e-01	-2.84e-01	-2.86e-01	-2.83e-01	-2.77e-01	-2.75e-01	-2.69e-01	-2.57e-01	-2.44e-01	-2.32e-01	-2.14e-01	-1.98e-01	-1.86e-01	-1.73e-01	-1.58e-01	-1.47e-01	-1.36e-01	-1.25e-01	-1.14e-01	-1.05e-01	-9.55e-02	-8.58e-02	-7.41e-02	-6.43e-02	-5.53e-02	-4.63e-02	-3.45e-02	-2.83e-02	-2.19e-02	-1.45e-02	-4.72e-03	3.96e-03	1.24e-02	1.56e-02	2.19e-02	2.59e-02	2.85e-02	3.08e-02	3.19e-02	3.30e-02	3.21e-02	2.91e-02
ENSG00000064225	-1.73e-03	-3.17e-02	-6.17e-02	-8.90e-02	-1.13e-01	-1.37e-01	-1.57e-01	-1.75e-01	-1.92e-01	-2.05e-01	-2.15e-01	-2.21e-01	-2.21e-01	-2.18e-01	-2.13e-01	-2.04e-01	-1.93e-01	-1.83e-01	-1.71e-01	-1.61e-01	-1.51e-01	-1.43e-01	-1.36e-01	-1.29e-01	-1.22e-01	-1.16e-01	-1.10e-01	-1.03e-01	-9.74e-02	-9.21e-02	-8.53e-02	-7.74e-02	-6.87e-02	-6.10e-02	-4.82e-02	-3.12e-02	-1.12e-02	9.44e-03	3.15e-02	5.29e-02	7.63e-02	9.55e-02	1.14e-01	1.30e-01	1.44e-01	1.55e-01	1.63e-01	1.68e-01	1.73e-01
ENSG00000064309	2.61e-01	2.25e-01	1.95e-01	1.66e-01	1.36e-01	1.09e-01	8.13e-02	5.54e-02	3.32e-02	1.23e-02	-6.04e-03	-2.28e-02	-4.24e-02	-5.88e-02	-7.07e-02	-8.14e-02	-9.08e-02	-9.49e-02	-9.90e-02	-1.03e-01	-1.04e-01	-1.03e-01	-1.01e-01	-9.82e-02	-9.34e-02	-8.67e-02	-7.91e-02	-7.00e-02	-5.85e-02	-4.37e-02	-2.85e-02	-1.21e-02	5.89e-03	2.75e-02	4.62e-02	6.59e-02	8.67e-02	1.09e-01	1.30e-01	1.50e-01	1.65e-01	1.80e-01	1.93e-01	2.03e-01	2.11e-01	2.16e-01	2.19e-01	2.20e-01	2.18e-01
ENSG00000064313	1.05e-01	8.80e-02	7.37e-02	6.00e-02	4.65e-02	3.40e-02	2.12e-02	8.96e-03	-2.36e-03	-1.33e-02	-2.35e-02	-3.31e-02	-4.30e-02	-5.16e-02	-5.85e-02	-6.43e-02	-6.90e-02	-7.16e-02	-7.35e-02	-7.46e-02	-7.48e-02	-7.40e-02	-7.31e-02	-7.15e-02	-6.97e-02	-6.75e-02	-6.53e-02	-6.29e-02	-6.03e-02	-5.73e-02	-5.42e-02	-5.09e-02	-4.71e-02	-4.24e-02	-3.75e-02	-3.17e-02	-2.49e-02	-1.69e-02	-8.22e-03	1.03e-03	1.02e-02	1.98e-02	2.92e-02	3.82e-02	4.69e-02	5.48e-02	6.20e-02	6.84e-02	7.41e-02
ENSG00000064393	7.44e-01	7.25e-01	7.08e-01	6.87e-01	6.61e-01	6.35e-01	6.03e-01	5.69e-01	5.36e-01	5.00e-01	4.62e-01	4.23e-01	3.76e-01	3.28e-01	2.83e-01	2.36e-01	1.88e-01	1.45e-01	1.01e-01	5.61e-02	1.42e-02	-2.22e-02	-5.99e-02	-9.38e-02	-1.24e-01	-1.50e-01	-1.74e-01	-1.93e-01	-2.05e-01	-2.08e-01	-2.08e-01	-2.03e-01	-1.93e-01	-1.72e-01	-1.58e-01	-1.39e-01	-1.15e-01	-8.47e-02	-5.58e-02	-2.77e-02	-9.44e-03	1.43e-02	3.39e-02	5.10e-02	6.81e-02	8.33e-02	9.90e-02	1.12e-01	1.21e-01
ENSG00000064419	-5.01e-01	-5.17e-01	-5.30e-01	-5.39e-01	-5.43e-01	-5.45e-01	-5.44e-01	-5.40e-01	-5.37e-01	-5.31e-01	-5.23e-01	-5.14e-01	-4.99e-01	-4.84e-01	-4.68e-01	-4.51e-01	-4.31e-01	-4.13e-01	-3.93e-01	-3.73e-01	-3.53e-01	-3.35e-01	-3.15e-01	-2.98e-01	-2.81e-01	-2.65e-01	-2.50e-01	-2.37e-01	-2.25e-01	-2.16e-01	-2.07e-01	-1.99e-01	-1.92e-01	-1.87e-01	-1.78e-01	-1.68e-01	-1.59e-01	-1.51e-01	-1.40e-01	-1.29e-01	-1.12e-01	-9.83e-02	-8.27e-02	-6.64e-02	-5.11e-02	-3.60e-02	-2.25e-02	-8.94e-03	5.08e-03
ENSG00000064489	4.08e-02	4.33e-02	4.25e-02	4.07e-02	3.79e-02	3.13e-02	2.35e-02	1.25e-02	-2.59e-03	-2.02e-02	-4.08e-02	-6.35e-02	-8.57e-02	-1.10e-01	-1.36e-01	-1.62e-01	-1.88e-01	-2.13e-01	-2.37e-01	-2.57e-01	-2.76e-01	-2.94e-01	-3.10e-01	-3.25e-01	-3.38e-01	-3.50e-01	-3.61e-01	-3.71e-01	-3.81e-01	-3.91e-01	-3.98e-01	-4.05e-01	-4.10e-01	-4.14e-01	-4.14e-01	-4.12e-01	-4.08e-01	-4.03e-01	-3.95e-01	-3.86e-01	-3.73e-01	-3.61e-01	-3.47e-01	-3.32e-01	-3.17e-01	-3.02e-01	-2.88e-01	-2.73e-01	-2.58e-01
ENSG00000064490	-2.32e-01	-2.83e-01	-3.28e-01	-3.65e-01	-3.93e-01	-4.16e-01	-4.30e-01	-4.37e-01	-4.40e-01	-4.37e-01	-4.28e-01	-4.14e-01	-3.93e-01	-3.68e-01	-3.41e-01	-3.12e-01	-2.80e-01	-2.51e-01	-2.22e-01	-1.93e-01	-1.67e-01	-1.45e-01	-1.24e-01	-1.06e-01	-9.11e-02	-7.92e-02	-6.99e-02	-6.39e-02	-6.19e-02	-6.49e-02	-7.02e-02	-7.85e-02	-8.98e-02	-1.06e-01	-1.20e-01	-1.35e-01	-1.53e-01	-1.71e-01	-1.87e-01	-2.01e-01	-2.09e-01	-2.18e-01	-2.23e-01	-2.26e-01	-2.28e-01	-2.28e-01	-2.27e-01	-2.24e-01	-2.19e-01
ENSG00000064545	-6.74e-02	-8.90e-02	-1.11e-01	-1.33e-01	-1.57e-01	-1.81e-01	-2.07e-01	-2.35e-01	-2.65e-01	-2.96e-01	-3.29e-01	-3.63e-01	-3.98e-01	-4.33e-01	-4.68e-01	-5.02e-01	-5.34e-01	-5.64e-01	-5.90e-01	-6.13e-01	-6.32e-01	-6.47e-01	-6.58e-01	-6.64e-01	-6.67e-01	-6.65e-01	-6.58e-01	-6.47e-01	-6.32e-01	-6.12e-01	-5.88e-01	-5.59e-01	-5.27e-01	-4.91e-01	-4.51e-01	-4.09e-01	-3.65e-01	-3.22e-01	-2.80e-01	-2.41e-01	-2.03e-01	-1.70e-01	-1.40e-01	-1.13e-01	-9.06e-02	-7.19e-02	-5.73e-02	-4.59e-02	-3.70e-02
ENSG00000064601	-4.81e-01	-4.91e-01	-5.01e-01	-5.05e-01	-5.05e-01	-5.04e-01	-4.99e-01	-4.92e-01	-4.86e-01	-4.79e-01	-4.71e-01	-4.62e-01	-4.47e-01	-4.32e-01	-4.18e-01	-4.01e-01	-3.83e-01	-3.67e-01	-3.49e-01	-3.30e-01	-3.11e-01	-2.95e-01	-2.77e-01	-2.61e-01	-2.46e-01	-2.33e-01	-2.20e-01	-2.10e-01	-2.02e-01	-1.97e-01	-1.94e-01	-1.91e-01	-1.90e-01	-1.92e-01	-1.91e-01	-1.90e-01	-1.90e-01	-1.93e-01	-1.95e-01	-1.96e-01	-1.92e-01	-1.93e-01	-1.92e-01	-1.92e-01	-1.93e-01	-1.96e-01	-2.01e-01	-2.06e-01	-2.12e-01
ENSG00000064607	-2.64e-01	-2.63e-01	-2.64e-01	-2.66e-01	-2.68e-01	-2.73e-01	-2.79e-01	-2.87e-01	-2.99e-01	-3.13e-01	-3.30e-01	-3.48e-01	-3.64e-01	-3.83e-01	-4.03e-01	-4.22e-01	-4.40e-01	-4.59e-01	-4.74e-01	-4.87e-01	-4.98e-01	-5.08e-01	-5.15e-01	-5.22e-01	-5.27e-01	-5.31e-01	-5.34e-01	-5.36e-01	-5.38e-01	-5.41e-01	-5.41e-01	-5.40e-01	-5.37e-01	-5.35e-01	-5.27e-01	-5.16e-01	-5.04e-01	-4.92e-01	-4.77e-01	-4.60e-01	-4.38e-01	-4.17e-01	-3.95e-01	-3.72e-01	-3.49e-01	-3.26e-01	-3.04e-01	-2.82e-01	-2.60e-01
ENSG00000064651	1.05e+00	1.02e+00	9.96e-01	9.80e-01	9.71e-01	9.66e-01	9.68e-01	9.75e-01	9.84e-01	9.98e-01	1.02e+00	1.04e+00	1.06e+00	1.09e+00	1.12e+00	1.15e+00	1.19e+00	1.22e+00	1.25e+00	1.28e+00	1.30e+00	1.32e+00	1.35e+00	1.36e+00	1.38e+00	1.39e+00	1.40e+00	1.41e+00	1.41e+00	1.41e+00	1.40e+00	1.39e+00	1.38e+00	1.37e+00	1.35e+00	1.33e+00	1.31e+00	1.29e+00	1.26e+00	1.24e+00	1.22e+00	1.19e+00	1.16e+00	1.13e+00	1.10e+00	1.06e+00	1.02e+00	9.74e-01	9.28e-01
ENSG00000064652	6.22e-01	6.00e-01	5.82e-01	5.59e-01	5.31e-01	5.04e-01	4.72e-01	4.38e-01	4.05e-01	3.71e-01	3.36e-01	3.00e-01	2.55e-01	2.11e-01	1.70e-01	1.28e-01	8.38e-02	4.64e-02	6.71e-03	-3.42e-02	-7.28e-02	-1.06e-01	-1.42e-01	-1.74e-01	-2.04e-01	-2.31e-01	-2.56e-01	-2.77e-01	-2.93e-01	-2.98e-01	-3.03e-01	-3.05e-01	-3.02e-01	-2.88e-01	-2.84e-01	-2.76e-01	-2.63e-01	-2.42e-01	-2.23e-01	-2.04e-01	-1.98e-01	-1.83e-01	-1.73e-01	-1.65e-01	-1.56e-01	-1.47e-01	-1.37e-01	-1.30e-01	-1.26e-01
ENSG00000064666	9.30e-01	9.91e-01	1.04e+00	1.08e+00	1.11e+00	1.13e+00	1.15e+00	1.16e+00	1.16e+00	1.15e+00	1.13e+00	1.11e+00	1.09e+00	1.06e+00	1.03e+00	9.92e-01	9.55e-01	9.15e-01	8.78e-01	8.45e-01	8.13e-01	7.82e-01	7.55e-01	7.29e-01	7.04e-01	6.81e-01	6.59e-01	6.39e-01	6.19e-01	5.98e-01	5.79e-01	5.63e-01	5.48e-01	5.31e-01	5.21e-01	5.13e-01	5.05e-01	4.96e-01	4.87e-01	4.78e-01	4.73e-01	4.62e-01	4.51e-01	4.37e-01	4.21e-01	4.01e-01	3.77e-01	3.51e-01	3.23e-01
ENSG00000064692	-6.87e-01	-7.35e-01	-7.76e-01	-8.15e-01	-8.55e-01	-8.90e-01	-9.25e-01	-9.57e-01	-9.84e-01	-1.01e+00	-1.03e+00	-1.05e+00	-1.06e+00	-1.08e+00	-1.09e+00	-1.09e+00	-1.10e+00	-1.10e+00	-1.10e+00	-1.09e+00	-1.09e+00	-1.08e+00	-1.07e+00	-1.06e+00	-1.05e+00	-1.04e+00	-1.02e+00	-1.01e+00	-9.88e-01	-9.65e-01	-9.40e-01	-9.14e-01	-8.85e-01	-8.53e-01	-8.21e-01	-7.87e-01	-7.51e-01	-7.12e-01	-6.74e-01	-6.35e-01	-5.97e-01	-5.59e-01	-5.22e-01	-4.86e-01	-4.50e-01	-4.16e-01	-3.82e-01	-3.50e-01	-3.19e-01
ENSG00000064703	-3.68e-01	-3.82e-01	-3.95e-01	-4.07e-01	-4.17e-01	-4.27e-01	-4.36e-01	-4.45e-01	-4.53e-01	-4.61e-01	-4.68e-01	-4.74e-01	-4.79e-01	-4.83e-01	-4.85e-01	-4.86e-01	-4.85e-01	-4.82e-01	-4.78e-01	-4.71e-01	-4.64e-01	-4.55e-01	-4.45e-01	-4.34e-01	-4.22e-01	-4.09e-01	-3.95e-01	-3.80e-01	-3.64e-01	-3.48e-01	-3.31e-01	-3.13e-01	-2.93e-01	-2.74e-01	-2.51e-01	-2.28e-01	-2.03e-01	-1.80e-01	-1.55e-01	-1.32e-01	-1.08e-01	-8.61e-02	-6.56e-02	-4.66e-02	-3.00e-02	-1.56e-02	-3.91e-03	6.06e-03	1.48e-02
ENSG00000064726	-2.44e-01	-2.83e-01	-3.21e-01	-3.54e-01	-3.84e-01	-4.11e-01	-4.36e-01	-4.58e-01	-4.79e-01	-4.98e-01	-5.16e-01	-5.30e-01	-5.40e-01	-5.48e-01	-5.54e-01	-5.57e-01	-5.57e-01	-5.56e-01	-5.53e-01	-5.46e-01	-5.38e-01	-5.30e-01	-5.20e-01	-5.08e-01	-4.96e-01	-4.83e-01	-4.69e-01	-4.54e-01	-4.39e-01	-4.25e-01	-4.09e-01	-3.92e-01	-3.74e-01	-3.56e-01	-3.34e-01	-3.11e-01	-2.87e-01	-2.64e-01	-2.40e-01	-2.16e-01	-1.90e-01	-1.67e-01	-1.44e-01	-1.23e-01	-1.04e-01	-8.72e-02	-7.31e-02	-6.03e-02	-4.82e-02
ENSG00000064763	7.54e-01	7.34e-01	7.17e-01	6.97e-01	6.74e-01	6.51e-01	6.23e-01	5.94e-01	5.66e-01	5.36e-01	5.06e-01	4.74e-01	4.35e-01	3.97e-01	3.61e-01	3.23e-01	2.84e-01	2.50e-01	2.14e-01	1.77e-01	1.42e-01	1.10e-01	7.51e-02	4.20e-02	9.76e-03	-2.13e-02	-5.30e-02	-8.40e-02	-1.12e-01	-1.35e-01	-1.60e-01	-1.84e-01	-2.07e-01	-2.22e-01	-2.47e-01	-2.71e-01	-2.91e-01	-3.04e-01	-3.17e-01	-3.28e-01	-3.48e-01	-3.56e-01	-3.65e-01	-3.72e-01	-3.74e-01	-3.73e-01	-3.66e-01	-3.58e-01	-3.51e-01
ENSG00000064787	-8.75e-02	-1.23e-01	-1.49e-01	-1.80e-01	-2.18e-01	-2.51e-01	-2.92e-01	-3.32e-01	-3.65e-01	-3.99e-01	-4.30e-01	-4.61e-01	-5.06e-01	-5.46e-01	-5.79e-01	-6.13e-01	-6.50e-01	-6.75e-01	-7.06e-01	-7.40e-01	-7.71e-01	-7.95e-01	-8.25e-01	-8.51e-01	-8.74e-01	-8.94e-01	-9.14e-01	-9.30e-01	-9.38e-01	-9.34e-01	-9.31e-01	-9.26e-01	-9.17e-01	-8.92e-01	-8.85e-01	-8.75e-01	-8.58e-01	-8.30e-01	-8.05e-01	-7.78e-01	-7.67e-01	-7.41e-01	-7.20e-01	-6.99e-01	-6.73e-01	-6.46e-01	-6.13e-01	-5.83e-01	-5.56e-01
ENSG00000064932	3.41e-01	3.58e-01	3.67e-01	3.71e-01	3.69e-01	3.60e-01	3.46e-01	3.24e-01	2.95e-01	2.58e-01	2.14e-01	1.64e-01	1.09e-01	4.67e-02	-2.14e-02	-9.32e-02	-1.67e-01	-2.42e-01	-3.15e-01	-3.83e-01	-4.45e-01	-5.02e-01	-5.52e-01	-5.95e-01	-6.31e-01	-6.57e-01	-6.75e-01	-6.83e-01	-6.82e-01	-6.70e-01	-6.49e-01	-6.18e-01	-5.79e-01	-5.32e-01	-4.79e-01	-4.21e-01	-3.61e-01	-3.03e-01	-2.46e-01	-1.93e-01	-1.44e-01	-9.99e-02	-6.05e-02	-2.57e-02	3.72e-03	2.83e-02	4.75e-02	6.29e-02	7.52e-02
ENSG00000064933	-6.64e-01	-7.59e-01	-8.49e-01	-9.32e-01	-1.01e+00	-1.08e+00	-1.14e+00	-1.19e+00	-1.23e+00	-1.27e+00	-1.29e+00	-1.30e+00	-1.30e+00	-1.30e+00	-1.28e+00	-1.26e+00	-1.24e+00	-1.22e+00	-1.20e+00	-1.17e+00	-1.16e+00	-1.14e+00	-1.13e+00	-1.12e+00	-1.11e+00	-1.11e+00	-1.11e+00	-1.11e+00	-1.12e+00	-1.12e+00	-1.14e+00	-1.15e+00	-1.16e+00	-1.18e+00	-1.20e+00	-1.21e+00	-1.22e+00	-1.23e+00	-1.23e+00	-1.23e+00	-1.21e+00	-1.19e+00	-1.16e+00	-1.12e+00	-1.08e+00	-1.04e+00	-9.85e-01	-9.30e-01	-8.73e-01
ENSG00000064961	9.94e-01	9.99e-01	1.00e+00	9.98e-01	9.93e-01	9.83e-01	9.70e-01	9.52e-01	9.29e-01	9.02e-01	8.71e-01	8.36e-01	7.98e-01	7.56e-01	7.12e-01	6.66e-01	6.19e-01	5.72e-01	5.26e-01	4.82e-01	4.40e-01	4.00e-01	3.62e-01	3.26e-01	2.91e-01	2.58e-01	2.27e-01	1.97e-01	1.69e-01	1.44e-01	1.21e-01	9.92e-02	8.00e-02	6.41e-02	4.87e-02	3.52e-02	2.36e-02	1.41e-02	4.77e-03	-4.47e-03	-1.61e-02	-2.68e-02	-3.91e-02	-5.27e-02	-6.71e-02	-8.30e-02	-9.97e-02	-1.18e-01	-1.38e-01
ENSG00000064995	-3.68e-01	-3.83e-01	-3.91e-01	-3.89e-01	-3.78e-01	-3.61e-01	-3.36e-01	-3.06e-01	-2.72e-01	-2.33e-01	-1.92e-01	-1.47e-01	-9.63e-02	-4.51e-02	5.53e-03	5.66e-02	1.07e-01	1.54e-01	1.98e-01	2.40e-01	2.78e-01	3.11e-01	3.41e-01	3.68e-01	3.90e-01	4.09e-01	4.23e-01	4.34e-01	4.40e-01	4.41e-01	4.38e-01	4.31e-01	4.21e-01	4.05e-01	3.91e-01	3.75e-01	3.56e-01	3.35e-01	3.16e-01	2.99e-01	2.87e-01	2.74e-01	2.63e-01	2.55e-01	2.47e-01	2.41e-01	2.34e-01	2.29e-01	2.26e-01
ENSG00000064999	1.69e-01	1.27e-01	9.22e-02	5.73e-02	2.20e-02	-9.69e-03	-4.26e-02	-7.31e-02	-9.94e-02	-1.24e-01	-1.46e-01	-1.65e-01	-1.88e-01	-2.08e-01	-2.22e-01	-2.35e-01	-2.47e-01	-2.54e-01	-2.61e-01	-2.68e-01	-2.74e-01	-2.77e-01	-2.82e-01	-2.84e-01	-2.86e-01	-2.86e-01	-2.87e-01	-2.86e-01	-2.83e-01	-2.76e-01	-2.70e-01	-2.64e-01	-2.55e-01	-2.43e-01	-2.35e-01	-2.25e-01	-2.14e-01	-1.99e-01	-1.84e-01	-1.70e-01	-1.59e-01	-1.45e-01	-1.33e-01	-1.22e-01	-1.10e-01	-9.90e-02	-8.75e-02	-7.74e-02	-6.90e-02
ENSG00000065000	9.93e-02	1.12e-01	1.18e-01	1.22e-01	1.22e-01	1.15e-01	1.05e-01	9.00e-02	6.74e-02	3.97e-02	6.14e-03	-3.22e-02	-7.20e-02	-1.17e-01	-1.66e-01	-2.17e-01	-2.68e-01	-3.20e-01	-3.69e-01	-4.12e-01	-4.52e-01	-4.89e-01	-5.19e-01	-5.46e-01	-5.68e-01	-5.85e-01	-5.97e-01	-6.04e-01	-6.07e-01	-6.06e-01	-5.98e-01	-5.85e-01	-5.67e-01	-5.46e-01	-5.17e-01	-4.85e-01	-4.50e-01	-4.16e-01	-3.81e-01	-3.47e-01	-3.10e-01	-2.79e-01	-2.48e-01	-2.19e-01	-1.94e-01	-1.71e-01	-1.51e-01	-1.34e-01	-1.17e-01
ENSG00000065029	-2.49e-01	-2.41e-01	-2.34e-01	-2.31e-01	-2.32e-01	-2.35e-01	-2.43e-01	-2.53e-01	-2.67e-01	-2.83e-01	-3.02e-01	-3.23e-01	-3.48e-01	-3.74e-01	-4.01e-01	-4.29e-01	-4.58e-01	-4.85e-01	-5.12e-01	-5.38e-01	-5.63e-01	-5.86e-01	-6.09e-01	-6.31e-01	-6.53e-01	-6.74e-01	-6.94e-01	-7.14e-01	-7.33e-01	-7.51e-01	-7.68e-01	-7.84e-01	-7.99e-01	-8.10e-01	-8.23e-01	-8.32e-01	-8.38e-01	-8.39e-01	-8.37e-01	-8.31e-01	-8.23e-01	-8.09e-01	-7.92e-01	-7.71e-01	-7.45e-01	-7.17e-01	-6.84e-01	-6.51e-01	-6.16e-01
ENSG00000065054	8.69e-01	9.35e-01	9.91e-01	1.04e+00	1.08e+00	1.12e+00	1.15e+00	1.18e+00	1.20e+00	1.21e+00	1.22e+00	1.22e+00	1.23e+00	1.23e+00	1.23e+00	1.22e+00	1.22e+00	1.21e+00	1.21e+00	1.20e+00	1.20e+00	1.19e+00	1.18e+00	1.18e+00	1.17e+00	1.15e+00	1.14e+00	1.12e+00	1.10e+00	1.08e+00	1.05e+00	1.02e+00	9.82e-01	9.42e-01	9.03e-01	8.61e-01	8.17e-01	7.71e-01	7.26e-01	6.82e-01	6.44e-01	6.05e-01	5.70e-01	5.37e-01	5.07e-01	4.79e-01	4.53e-01	4.31e-01	4.11e-01
ENSG00000065060	3.33e-01	2.97e-01	2.66e-01	2.33e-01	1.98e-01	1.64e-01	1.26e-01	8.93e-02	5.40e-02	1.81e-02	-1.72e-02	-5.26e-02	-9.34e-02	-1.32e-01	-1.68e-01	-2.03e-01	-2.38e-01	-2.67e-01	-2.96e-01	-3.24e-01	-3.49e-01	-3.68e-01	-3.88e-01	-4.03e-01	-4.16e-01	-4.24e-01	-4.29e-01	-4.31e-01	-4.27e-01	-4.15e-01	-4.02e-01	-3.85e-01	-3.64e-01	-3.35e-01	-3.11e-01	-2.83e-01	-2.52e-01	-2.18e-01	-1.84e-01	-1.52e-01	-1.26e-01	-9.71e-02	-7.14e-02	-4.78e-02	-2.50e-02	-4.11e-03	1.61e-02	3.39e-02	4.90e-02
ENSG00000065135	5.07e-02	4.09e-02	3.31e-02	2.89e-02	2.80e-02	2.80e-02	3.10e-02	3.50e-02	3.94e-02	4.51e-02	5.16e-02	5.95e-02	7.09e-02	8.29e-02	9.50e-02	1.09e-01	1.23e-01	1.37e-01	1.52e-01	1.67e-01	1.81e-01	1.93e-01	2.06e-01	2.17e-01	2.26e-01	2.33e-01	2.40e-01	2.44e-01	2.45e-01	2.44e-01	2.41e-01	2.36e-01	2.30e-01	2.21e-01	2.14e-01	2.06e-01	1.97e-01	1.88e-01	1.80e-01	1.73e-01	1.70e-01	1.66e-01	1.63e-01	1.61e-01	1.59e-01	1.57e-01	1.55e-01	1.52e-01	1.51e-01
ENSG00000065150	4.01e-01	4.08e-01	4.15e-01	4.22e-01	4.29e-01	4.35e-01	4.40e-01	4.45e-01	4.49e-01	4.53e-01	4.56e-01	4.59e-01	4.62e-01	4.65e-01	4.69e-01	4.73e-01	4.78e-01	4.83e-01	4.89e-01	4.95e-01	5.01e-01	5.07e-01	5.13e-01	5.18e-01	5.23e-01	5.27e-01	5.30e-01	5.33e-01	5.34e-01	5.34e-01	5.33e-01	5.31e-01	5.28e-01	5.24e-01	5.21e-01	5.17e-01	5.13e-01	5.08e-01	5.03e-01	4.97e-01	4.91e-01	4.83e-01	4.74e-01	4.63e-01	4.50e-01	4.35e-01	4.17e-01	3.96e-01	3.74e-01
ENSG00000065154	1.40e+00	1.49e+00	1.57e+00	1.64e+00	1.70e+00	1.76e+00	1.81e+00	1.85e+00	1.89e+00	1.92e+00	1.95e+00	1.97e+00	1.99e+00	2.01e+00	2.03e+00	2.04e+00	2.05e+00	2.06e+00	2.07e+00	2.07e+00	2.08e+00	2.08e+00	2.08e+00	2.07e+00	2.06e+00	2.05e+00	2.03e+00	2.01e+00	1.97e+00	1.94e+00	1.89e+00	1.84e+00	1.78e+00	1.71e+00	1.63e+00	1.55e+00	1.46e+00	1.36e+00	1.26e+00	1.15e+00	1.05e+00	9.49e-01	8.49e-01	7.52e-01	6.60e-01	5.73e-01	4.93e-01	4.21e-01	3.57e-01
ENSG00000065183	-1.03e+00	-1.03e+00	-1.02e+00	-9.90e-01	-9.46e-01	-8.85e-01	-8.14e-01	-7.32e-01	-6.41e-01	-5.46e-01	-4.46e-01	-3.46e-01	-2.45e-01	-1.46e-01	-4.98e-02	4.22e-02	1.29e-01	2.08e-01	2.79e-01	3.43e-01	3.98e-01	4.46e-01	4.88e-01	5.24e-01	5.53e-01	5.75e-01	5.92e-01	6.03e-01	6.07e-01	6.04e-01	5.96e-01	5.81e-01	5.60e-01	5.32e-01	5.01e-01	4.66e-01	4.26e-01	3.85e-01	3.43e-01	3.03e-01	2.68e-01	2.33e-01	2.02e-01	1.74e-01	1.49e-01	1.27e-01	1.08e-01	9.20e-02	7.90e-02
ENSG00000065243	-4.45e-01	-4.87e-01	-5.22e-01	-5.56e-01	-5.88e-01	-6.16e-01	-6.42e-01	-6.66e-01	-6.85e-01	-7.01e-01	-7.14e-01	-7.23e-01	-7.33e-01	-7.38e-01	-7.38e-01	-7.36e-01	-7.32e-01	-7.23e-01	-7.13e-01	-7.02e-01	-6.89e-01	-6.74e-01	-6.58e-01	-6.40e-01	-6.20e-01	-5.99e-01	-5.76e-01	-5.51e-01	-5.25e-01	-4.97e-01	-4.67e-01	-4.36e-01	-4.03e-01	-3.68e-01	-3.33e-01	-2.96e-01	-2.59e-01	-2.22e-01	-1.85e-01	-1.49e-01	-1.15e-01	-8.35e-02	-5.35e-02	-2.58e-02	-6.13e-04	2.21e-02	4.21e-02	5.98e-02	7.57e-02
ENSG00000065268	-1.32e-01	-7.20e-02	-1.76e-02	3.06e-02	7.34e-02	1.11e-01	1.45e-01	1.74e-01	2.00e-01	2.22e-01	2.40e-01	2.57e-01	2.71e-01	2.84e-01	2.94e-01	3.04e-01	3.13e-01	3.20e-01	3.28e-01	3.35e-01	3.41e-01	3.45e-01	3.48e-01	3.50e-01	3.50e-01	3.48e-01	3.44e-01	3.37e-01	3.27e-01	3.14e-01	2.98e-01	2.79e-01	2.58e-01	2.34e-01	2.08e-01	1.81e-01	1.53e-01	1.25e-01	9.73e-02	7.16e-02	4.88e-02	2.76e-02	8.74e-03	-7.82e-03	-2.23e-02	-3.47e-02	-4.52e-02	-5.37e-02	-6.06e-02
ENSG00000065308	-7.13e-01	-6.92e-01	-6.72e-01	-6.58e-01	-6.49e-01	-6.43e-01	-6.42e-01	-6.43e-01	-6.47e-01	-6.53e-01	-6.61e-01	-6.72e-01	-6.85e-01	-6.99e-01	-7.12e-01	-7.24e-01	-7.35e-01	-7.42e-01	-7.46e-01	-7.47e-01	-7.43e-01	-7.35e-01	-7.22e-01	-7.05e-01	-6.83e-01	-6.57e-01	-6.26e-01	-5.91e-01	-5.52e-01	-5.07e-01	-4.60e-01	-4.09e-01	-3.55e-01	-2.99e-01	-2.41e-01	-1.82e-01	-1.23e-01	-6.65e-02	-1.33e-02	3.53e-02	7.97e-02	1.18e-01	1.52e-01	1.80e-01	2.02e-01	2.19e-01	2.31e-01	2.37e-01	2.41e-01
ENSG00000065328	7.69e-01	7.47e-01	7.24e-01	6.99e-01	6.71e-01	6.42e-01	6.09e-01	5.73e-01	5.35e-01	4.95e-01	4.52e-01	4.06e-01	3.58e-01	3.08e-01	2.56e-01	2.03e-01	1.48e-01	9.30e-02	3.66e-02	-2.16e-02	-8.10e-02	-1.41e-01	-2.05e-01	-2.70e-01	-3.39e-01	-4.10e-01	-4.86e-01	-5.65e-01	-6.48e-01	-7.32e-01	-8.23e-01	-9.19e-01	-1.02e+00	-1.12e+00	-1.24e+00	-1.36e+00	-1.47e+00	-1.58e+00	-1.68e+00	-1.78e+00	-1.88e+00	-1.95e+00	-2.00e+00	-2.03e+00	-2.03e+00	-2.01e+00	-1.95e+00	-1.88e+00	-1.80e+00
ENSG00000065357	4.36e-01	4.60e-01	4.83e-01	5.02e-01	5.19e-01	5.33e-01	5.45e-01	5.54e-01	5.60e-01	5.65e-01	5.67e-01	5.68e-01	5.67e-01	5.65e-01	5.62e-01	5.59e-01	5.55e-01	5.51e-01	5.47e-01	5.43e-01	5.39e-01	5.35e-01	5.29e-01	5.23e-01	5.15e-01	5.06e-01	4.95e-01	4.81e-01	4.66e-01	4.48e-01	4.28e-01	4.06e-01	3.81e-01	3.54e-01	3.26e-01	2.95e-01	2.64e-01	2.33e-01	2.04e-01	1.76e-01	1.49e-01	1.26e-01	1.05e-01	8.67e-02	7.11e-02	5.81e-02	4.81e-02	4.01e-02	3.38e-02
ENSG00000065361	-1.16e+00	-1.09e+00	-1.03e+00	-9.61e-01	-8.93e-01	-8.26e-01	-7.57e-01	-6.89e-01	-6.22e-01	-5.56e-01	-4.91e-01	-4.27e-01	-3.62e-01	-2.98e-01	-2.38e-01	-1.79e-01	-1.22e-01	-6.94e-02	-1.98e-02	2.66e-02	6.89e-02	1.06e-01	1.41e-01	1.72e-01	2.00e-01	2.23e-01	2.44e-01	2.61e-01	2.74e-01	2.81e-01	2.86e-01	2.88e-01	2.87e-01	2.82e-01	2.78e-01	2.72e-01	2.64e-01	2.55e-01	2.46e-01	2.38e-01	2.34e-01	2.27e-01	2.21e-01	2.15e-01	2.08e-01	2.01e-01	1.92e-01	1.82e-01	1.73e-01
ENSG00000065413	7.95e-01	7.79e-01	7.66e-01	7.50e-01	7.33e-01	7.16e-01	6.95e-01	6.74e-01	6.53e-01	6.31e-01	6.08e-01	5.84e-01	5.57e-01	5.30e-01	5.05e-01	4.81e-01	4.57e-01	4.37e-01	4.18e-01	4.00e-01	3.85e-01	3.73e-01	3.62e-01	3.54e-01	3.49e-01	3.46e-01	3.45e-01	3.47e-01	3.52e-01	3.61e-01	3.72e-01	3.85e-01	4.01e-01	4.20e-01	4.39e-01	4.59e-01	4.81e-01	5.05e-01	5.26e-01	5.47e-01	5.62e-01	5.77e-01	5.89e-01	5.97e-01	6.03e-01	6.05e-01	6.05e-01	6.01e-01	5.94e-01
ENSG00000065427	-4.16e-01	-3.70e-01	-3.30e-01	-2.93e-01	-2.57e-01	-2.27e-01	-1.98e-01	-1.73e-01	-1.53e-01	-1.35e-01	-1.21e-01	-1.08e-01	-9.38e-02	-8.19e-02	-7.25e-02	-6.31e-02	-5.33e-02	-4.58e-02	-3.69e-02	-2.71e-02	-1.78e-02	-1.01e-02	-1.66e-03	5.48e-03	1.14e-02	1.57e-02	1.91e-02	2.07e-02	1.98e-02	1.55e-02	1.04e-02	4.00e-03	-3.85e-03	-1.50e-02	-2.26e-02	-3.07e-02	-3.91e-02	-4.83e-02	-5.53e-02	-6.06e-02	-6.03e-02	-6.13e-02	-5.97e-02	-5.64e-02	-5.27e-02	-4.82e-02	-4.41e-02	-3.89e-02	-3.23e-02
ENSG00000065457	-3.93e-01	-3.99e-01	-3.97e-01	-3.88e-01	-3.73e-01	-3.52e-01	-3.26e-01	-2.96e-01	-2.61e-01	-2.22e-01	-1.80e-01	-1.36e-01	-8.91e-02	-4.14e-02	6.63e-03	5.43e-02	1.01e-01	1.44e-01	1.85e-01	2.21e-01	2.54e-01	2.81e-01	3.06e-01	3.26e-01	3.42e-01	3.53e-01	3.60e-01	3.63e-01	3.61e-01	3.52e-01	3.40e-01	3.22e-01	3.00e-01	2.73e-01	2.44e-01	2.11e-01	1.75e-01	1.39e-01	1.03e-01	6.99e-02	4.08e-02	1.39e-02	-9.17e-03	-2.86e-02	-4.45e-02	-5.68e-02	-6.59e-02	-7.16e-02	-7.43e-02
ENSG00000065485	1.69e-02	-2.15e-02	-6.03e-02	-9.80e-02	-1.35e-01	-1.74e-01	-2.13e-01	-2.53e-01	-2.95e-01	-3.39e-01	-3.85e-01	-4.31e-01	-4.77e-01	-5.24e-01	-5.72e-01	-6.19e-01	-6.65e-01	-7.10e-01	-7.53e-01	-7.93e-01	-8.31e-01	-8.66e-01	-8.99e-01	-9.30e-01	-9.59e-01	-9.85e-01	-1.01e+00	-1.03e+00	-1.05e+00	-1.06e+00	-1.08e+00	-1.08e+00	-1.09e+00	-1.09e+00	-1.09e+00	-1.08e+00	-1.07e+00	-1.05e+00	-1.03e+00	-1.01e+00	-9.79e-01	-9.50e-01	-9.19e-01	-8.85e-01	-8.50e-01	-8.13e-01	-7.75e-01	-7.37e-01	-6.99e-01
ENSG00000065491	1.29e-01	8.21e-02	4.00e-02	2.12e-03	-3.21e-02	-6.28e-02	-9.04e-02	-1.15e-01	-1.36e-01	-1.53e-01	-1.68e-01	-1.79e-01	-1.87e-01	-1.91e-01	-1.92e-01	-1.90e-01	-1.85e-01	-1.78e-01	-1.69e-01	-1.58e-01	-1.46e-01	-1.32e-01	-1.18e-01	-1.03e-01	-8.64e-02	-6.96e-02	-5.21e-02	-3.39e-02	-1.54e-02	3.37e-03	2.29e-02	4.32e-02	6.41e-02	8.50e-02	1.08e-01	1.31e-01	1.54e-01	1.76e-01	1.97e-01	2.17e-01	2.36e-01	2.51e-01	2.65e-01	2.76e-01	2.83e-01	2.87e-01	2.88e-01	2.85e-01	2.81e-01
ENSG00000065518	-7.19e-01	-7.11e-01	-7.01e-01	-6.85e-01	-6.64e-01	-6.42e-01	-6.15e-01	-5.86e-01	-5.57e-01	-5.26e-01	-4.94e-01	-4.60e-01	-4.23e-01	-3.85e-01	-3.48e-01	-3.10e-01	-2.71e-01	-2.36e-01	-2.01e-01	-1.67e-01	-1.35e-01	-1.07e-01	-7.89e-02	-5.37e-02	-3.09e-02	-1.07e-02	7.51e-03	2.32e-02	3.56e-02	4.36e-02	5.04e-02	5.52e-02	5.79e-02	5.66e-02	5.83e-02	5.89e-02	5.82e-02	5.55e-02	5.38e-02	5.24e-02	5.50e-02	5.44e-02	5.46e-02	5.45e-02	5.27e-02	4.97e-02	4.44e-02	3.86e-02	3.28e-02
ENSG00000065526	-3.21e-01	-3.45e-01	-3.67e-01	-3.89e-01	-4.09e-01	-4.30e-01	-4.51e-01	-4.71e-01	-4.93e-01	-5.14e-01	-5.36e-01	-5.57e-01	-5.77e-01	-5.95e-01	-6.13e-01	-6.28e-01	-6.40e-01	-6.50e-01	-6.55e-01	-6.55e-01	-6.52e-01	-6.44e-01	-6.32e-01	-6.16e-01	-5.97e-01	-5.73e-01	-5.45e-01	-5.14e-01	-4.80e-01	-4.42e-01	-4.01e-01	-3.57e-01	-3.10e-01	-2.61e-01	-2.09e-01	-1.56e-01	-1.04e-01	-5.27e-02	-3.78e-03	4.19e-02	8.62e-02	1.25e-01	1.60e-01	1.91e-01	2.18e-01	2.40e-01	2.57e-01	2.71e-01	2.83e-01
ENSG00000065534	-8.31e-01	-8.13e-01	-8.04e-01	-8.03e-01	-8.11e-01	-8.27e-01	-8.52e-01	-8.86e-01	-9.28e-01	-9.80e-01	-1.04e+00	-1.11e+00	-1.19e+00	-1.28e+00	-1.38e+00	-1.48e+00	-1.60e+00	-1.72e+00	-1.84e+00	-1.96e+00	-2.08e+00	-2.19e+00	-2.31e+00	-2.41e+00	-2.50e+00	-2.58e+00	-2.64e+00	-2.68e+00	-2.70e+00	-2.69e+00	-2.65e+00	-2.59e+00	-2.51e+00	-2.41e+00	-2.30e+00	-2.18e+00	-2.05e+00	-1.92e+00	-1.80e+00	-1.68e+00	-1.57e+00	-1.47e+00	-1.37e+00	-1.27e+00	-1.18e+00	-1.10e+00	-1.02e+00	-9.40e-01	-8.66e-01
ENSG00000065548	-2.96e-01	-2.92e-01	-2.88e-01	-2.84e-01	-2.77e-01	-2.73e-01	-2.67e-01	-2.63e-01	-2.60e-01	-2.59e-01	-2.58e-01	-2.58e-01	-2.54e-01	-2.51e-01	-2.49e-01	-2.46e-01	-2.41e-01	-2.36e-01	-2.29e-01	-2.20e-01	-2.10e-01	-2.00e-01	-1.88e-01	-1.76e-01	-1.64e-01	-1.52e-01	-1.39e-01	-1.26e-01	-1.15e-01	-1.04e-01	-9.32e-02	-8.15e-02	-6.96e-02	-5.96e-02	-4.45e-02	-2.90e-02	-1.37e-02	1.77e-04	1.50e-02	2.95e-02	4.72e-02	6.08e-02	7.44e-02	8.67e-02	9.64e-02	1.04e-01	1.09e-01	1.12e-01	1.14e-01
ENSG00000065559	4.39e-01	4.53e-01	4.60e-01	4.63e-01	4.60e-01	4.51e-01	4.37e-01	4.17e-01	3.90e-01	3.57e-01	3.18e-01	2.74e-01	2.26e-01	1.72e-01	1.14e-01	5.26e-02	-1.03e-02	-7.38e-02	-1.36e-01	-1.95e-01	-2.51e-01	-3.03e-01	-3.51e-01	-3.95e-01	-4.35e-01	-4.69e-01	-4.98e-01	-5.21e-01	-5.37e-01	-5.47e-01	-5.49e-01	-5.44e-01	-5.33e-01	-5.14e-01	-4.89e-01	-4.59e-01	-4.25e-01	-3.88e-01	-3.50e-01	-3.14e-01	-2.79e-01	-2.46e-01	-2.16e-01	-1.88e-01	-1.62e-01	-1.39e-01	-1.19e-01	-1.02e-01	-8.61e-02
ENSG00000065600	5.91e-02	1.99e-02	-1.13e-02	-3.95e-02	-6.51e-02	-8.49e-02	-1.03e-01	-1.16e-01	-1.23e-01	-1.27e-01	-1.26e-01	-1.21e-01	-1.17e-01	-1.08e-01	-9.56e-02	-8.14e-02	-6.66e-02	-4.93e-02	-3.37e-02	-1.99e-02	-7.35e-03	4.61e-03	1.38e-02	2.16e-02	2.76e-02	3.17e-02	3.35e-02	3.30e-02	3.07e-02	2.70e-02	2.03e-02	1.12e-02	2.04e-05	-1.16e-02	-2.74e-02	-4.44e-02	-6.17e-02	-7.77e-02	-9.34e-02	-1.08e-01	-1.24e-01	-1.35e-01	-1.47e-01	-1.57e-01	-1.65e-01	-1.73e-01	-1.77e-01	-1.82e-01	-1.86e-01
ENSG00000065613	2.62e-01	1.94e-01	1.30e-01	7.22e-02	1.93e-02	-2.97e-02	-7.33e-02	-1.12e-01	-1.47e-01	-1.77e-01	-2.03e-01	-2.22e-01	-2.36e-01	-2.45e-01	-2.50e-01	-2.49e-01	-2.45e-01	-2.38e-01	-2.28e-01	-2.15e-01	-2.01e-01	-1.86e-01	-1.68e-01	-1.50e-01	-1.31e-01	-1.10e-01	-8.88e-02	-6.63e-02	-4.33e-02	-2.02e-02	4.31e-03	2.99e-02	5.65e-02	8.27e-02	1.12e-01	1.42e-01	1.72e-01	2.00e-01	2.27e-01	2.53e-01	2.79e-01	3.01e-01	3.21e-01	3.37e-01	3.50e-01	3.60e-01	3.65e-01	3.68e-01	3.69e-01
ENSG00000065615	-4.26e-01	-4.65e-01	-4.93e-01	-5.16e-01	-5.33e-01	-5.42e-01	-5.47e-01	-5.44e-01	-5.33e-01	-5.17e-01	-4.94e-01	-4.67e-01	-4.38e-01	-4.05e-01	-3.67e-01	-3.29e-01	-2.89e-01	-2.49e-01	-2.11e-01	-1.75e-01	-1.41e-01	-1.09e-01	-7.88e-02	-5.06e-02	-2.41e-02	5.28e-04	2.33e-02	4.43e-02	6.36e-02	8.12e-02	9.71e-02	1.12e-01	1.25e-01	1.37e-01	1.48e-01	1.58e-01	1.67e-01	1.76e-01	1.84e-01	1.91e-01	1.98e-01	2.03e-01	2.06e-01	2.07e-01	2.07e-01	2.03e-01	1.98e-01	1.90e-01	1.81e-01
ENSG00000065621	-7.31e-01	-7.84e-01	-8.32e-01	-8.77e-01	-9.18e-01	-9.56e-01	-9.90e-01	-1.02e+00	-1.05e+00	-1.08e+00	-1.10e+00	-1.12e+00	-1.13e+00	-1.15e+00	-1.15e+00	-1.16e+00	-1.16e+00	-1.15e+00	-1.14e+00	-1.13e+00	-1.12e+00	-1.10e+00	-1.08e+00	-1.05e+00	-1.02e+00	-9.91e-01	-9.57e-01	-9.20e-01	-8.81e-01	-8.39e-01	-7.95e-01	-7.48e-01	-7.00e-01	-6.50e-01	-5.96e-01	-5.41e-01	-4.87e-01	-4.33e-01	-3.81e-01	-3.31e-01	-2.80e-01	-2.35e-01	-1.92e-01	-1.51e-01	-1.14e-01	-8.00e-02	-5.00e-02	-2.24e-02	3.41e-03
ENSG00000065665	6.30e-01	6.17e-01	6.06e-01	5.98e-01	5.94e-01	5.90e-01	5.89e-01	5.89e-01	5.88e-01	5.89e-01	5.90e-01	5.93e-01	5.99e-01	6.05e-01	6.10e-01	6.17e-01	6.25e-01	6.30e-01	6.37e-01	6.43e-01	6.47e-01	6.49e-01	6.50e-01	6.48e-01	6.43e-01	6.34e-01	6.23e-01	6.08e-01	5.88e-01	5.62e-01	5.33e-01	4.98e-01	4.59e-01	4.13e-01	3.66e-01	3.15e-01	2.59e-01	2.01e-01	1.43e-01	8.67e-02	3.46e-02	-1.66e-02	-6.40e-02	-1.08e-01	-1.48e-01	-1.84e-01	-2.16e-01	-2.43e-01	-2.66e-01
ENSG00000065717	1.54e+00	1.45e+00	1.38e+00	1.30e+00	1.23e+00	1.16e+00	1.09e+00	1.03e+00	9.67e-01	9.11e-01	8.60e-01	8.14e-01	7.68e-01	7.29e-01	6.95e-01	6.64e-01	6.37e-01	6.14e-01	5.92e-01	5.70e-01	5.48e-01	5.29e-01	5.07e-01	4.86e-01	4.64e-01	4.43e-01	4.20e-01	3.97e-01	3.74e-01	3.52e-01	3.28e-01	3.03e-01	2.77e-01	2.54e-01	2.24e-01	1.94e-01	1.64e-01	1.39e-01	1.13e-01	8.92e-02	5.96e-02	3.81e-02	1.61e-02	-4.32e-03	-2.07e-02	-3.47e-02	-4.39e-02	-5.21e-02	-6.07e-02
ENSG00000065802	-8.10e-01	-8.28e-01	-8.37e-01	-8.40e-01	-8.36e-01	-8.26e-01	-8.11e-01	-7.89e-01	-7.62e-01	-7.31e-01	-6.95e-01	-6.55e-01	-6.13e-01	-5.68e-01	-5.22e-01	-4.75e-01	-4.27e-01	-3.81e-01	-3.37e-01	-2.95e-01	-2.56e-01	-2.20e-01	-1.85e-01	-1.53e-01	-1.23e-01	-9.52e-02	-6.94e-02	-4.58e-02	-2.45e-02	-5.99e-03	1.11e-02	2.67e-02	4.08e-02	5.25e-02	6.54e-02	7.76e-02	8.88e-02	9.89e-02	1.09e-01	1.18e-01	1.29e-01	1.37e-01	1.44e-01	1.50e-01	1.54e-01	1.55e-01	1.54e-01	1.51e-01	1.47e-01
ENSG00000065809	7.09e-01	7.18e-01	7.18e-01	7.14e-01	7.05e-01	6.88e-01	6.67e-01	6.39e-01	6.01e-01	5.56e-01	5.03e-01	4.43e-01	3.81e-01	3.11e-01	2.33e-01	1.52e-01	6.99e-02	-1.49e-02	-9.51e-02	-1.69e-01	-2.35e-01	-2.95e-01	-3.43e-01	-3.81e-01	-4.08e-01	-4.22e-01	-4.22e-01	-4.08e-01	-3.82e-01	-3.44e-01	-2.92e-01	-2.30e-01	-1.58e-01	-8.12e-02	5.16e-03	9.43e-02	1.82e-01	2.65e-01	3.42e-01	4.10e-01	4.75e-01	5.27e-01	5.73e-01	6.10e-01	6.38e-01	6.59e-01	6.70e-01	6.75e-01	6.76e-01
ENSG00000065833	3.29e-01	3.15e-01	3.02e-01	2.88e-01	2.74e-01	2.61e-01	2.46e-01	2.31e-01	2.16e-01	2.02e-01	1.88e-01	1.74e-01	1.60e-01	1.47e-01	1.36e-01	1.27e-01	1.19e-01	1.14e-01	1.10e-01	1.08e-01	1.08e-01	1.09e-01	1.13e-01	1.18e-01	1.25e-01	1.35e-01	1.46e-01	1.59e-01	1.74e-01	1.91e-01	2.10e-01	2.32e-01	2.55e-01	2.80e-01	3.07e-01	3.35e-01	3.65e-01	3.94e-01	4.23e-01	4.49e-01	4.74e-01	4.95e-01	5.13e-01	5.28e-01	5.39e-01	5.46e-01	5.50e-01	5.50e-01	5.48e-01
ENSG00000065882	8.60e-01	8.28e-01	7.96e-01	7.63e-01	7.27e-01	6.89e-01	6.47e-01	6.03e-01	5.55e-01	5.04e-01	4.50e-01	3.93e-01	3.32e-01	2.67e-01	2.02e-01	1.34e-01	6.60e-02	-2.42e-04	-6.57e-02	-1.29e-01	-1.89e-01	-2.45e-01	-2.98e-01	-3.45e-01	-3.88e-01	-4.25e-01	-4.57e-01	-4.81e-01	-4.97e-01	-5.02e-01	-5.01e-01	-4.92e-01	-4.76e-01	-4.49e-01	-4.21e-01	-3.88e-01	-3.51e-01	-3.10e-01	-2.70e-01	-2.34e-01	-2.04e-01	-1.75e-01	-1.50e-01	-1.30e-01	-1.13e-01	-9.94e-02	-8.92e-02	-8.29e-02	-8.03e-02
ENSG00000065883	1.56e-01	1.48e-01	1.39e-01	1.30e-01	1.22e-01	1.12e-01	1.02e-01	8.98e-02	7.57e-02	6.05e-02	4.40e-02	2.68e-02	1.10e-02	-5.20e-03	-2.19e-02	-3.72e-02	-5.05e-02	-6.31e-02	-7.25e-02	-7.87e-02	-8.25e-02	-8.45e-02	-8.33e-02	-8.01e-02	-7.49e-02	-6.78e-02	-5.83e-02	-4.69e-02	-3.41e-02	-2.03e-02	-3.92e-03	1.46e-02	3.50e-02	5.57e-02	8.10e-02	1.08e-01	1.35e-01	1.60e-01	1.86e-01	2.10e-01	2.35e-01	2.54e-01	2.72e-01	2.88e-01	2.99e-01	3.07e-01	3.10e-01	3.11e-01	3.10e-01
ENSG00000065911	6.59e-01	6.88e-01	7.12e-01	7.34e-01	7.54e-01	7.70e-01	7.83e-01	7.93e-01	7.99e-01	8.02e-01	8.01e-01	7.99e-01	7.96e-01	7.92e-01	7.85e-01	7.77e-01	7.70e-01	7.60e-01	7.51e-01	7.42e-01	7.32e-01	7.21e-01	7.09e-01	6.95e-01	6.79e-01	6.60e-01	6.38e-01	6.13e-01	5.84e-01	5.49e-01	5.11e-01	4.68e-01	4.21e-01	3.67e-01	3.13e-01	2.54e-01	1.93e-01	1.29e-01	6.67e-02	6.51e-03	-4.81e-02	-1.00e-01	-1.47e-01	-1.87e-01	-2.22e-01	-2.50e-01	-2.72e-01	-2.87e-01	-2.97e-01
ENSG00000065923	2.65e-01	2.23e-01	1.86e-01	1.48e-01	1.07e-01	6.92e-02	2.79e-02	-1.24e-02	-4.88e-02	-8.50e-02	-1.19e-01	-1.53e-01	-1.92e-01	-2.29e-01	-2.61e-01	-2.92e-01	-3.23e-01	-3.46e-01	-3.70e-01	-3.93e-01	-4.14e-01	-4.29e-01	-4.44e-01	-4.56e-01	-4.65e-01	-4.69e-01	-4.72e-01	-4.70e-01	-4.63e-01	-4.48e-01	-4.32e-01	-4.13e-01	-3.90e-01	-3.59e-01	-3.34e-01	-3.07e-01	-2.77e-01	-2.43e-01	-2.11e-01	-1.80e-01	-1.58e-01	-1.32e-01	-1.10e-01	-9.05e-02	-7.18e-02	-5.54e-02	-3.93e-02	-2.62e-02	-1.63e-02
ENSG00000065970	4.11e-01	3.83e-01	3.62e-01	3.38e-01	3.11e-01	2.87e-01	2.59e-01	2.33e-01	2.10e-01	1.88e-01	1.68e-01	1.48e-01	1.22e-01	9.82e-02	7.94e-02	6.03e-02	4.05e-02	2.71e-02	1.12e-02	-6.33e-03	-2.28e-02	-3.59e-02	-5.24e-02	-6.76e-02	-8.24e-02	-9.64e-02	-1.11e-01	-1.26e-01	-1.38e-01	-1.46e-01	-1.57e-01	-1.67e-01	-1.76e-01	-1.80e-01	-1.93e-01	-2.05e-01	-2.14e-01	-2.18e-01	-2.23e-01	-2.26e-01	-2.38e-01	-2.40e-01	-2.44e-01	-2.48e-01	-2.49e-01	-2.48e-01	-2.43e-01	-2.38e-01	-2.35e-01
ENSG00000065978	4.46e-01	5.17e-01	5.73e-01	6.20e-01	6.59e-01	6.88e-01	7.10e-01	7.24e-01	7.28e-01	7.26e-01	7.16e-01	7.01e-01	6.84e-01	6.62e-01	6.34e-01	6.04e-01	5.74e-01	5.41e-01	5.11e-01	4.85e-01	4.60e-01	4.37e-01	4.17e-01	3.98e-01	3.81e-01	3.65e-01	3.52e-01	3.39e-01	3.27e-01	3.15e-01	3.05e-01	2.97e-01	2.90e-01	2.82e-01	2.81e-01	2.81e-01	2.81e-01	2.80e-01	2.80e-01	2.79e-01	2.80e-01	2.77e-01	2.74e-01	2.68e-01	2.59e-01	2.47e-01	2.31e-01	2.13e-01	1.93e-01
ENSG00000065989	1.57e+00	1.51e+00	1.46e+00	1.42e+00	1.37e+00	1.32e+00	1.27e+00	1.22e+00	1.17e+00	1.11e+00	1.06e+00	1.00e+00	9.43e-01	8.85e-01	8.26e-01	7.67e-01	7.08e-01	6.50e-01	5.94e-01	5.40e-01	4.87e-01	4.37e-01	3.88e-01	3.41e-01	2.95e-01	2.50e-01	2.07e-01	1.66e-01	1.27e-01	8.99e-02	5.49e-02	2.20e-02	-8.45e-03	-3.48e-02	-6.11e-02	-8.53e-02	-1.07e-01	-1.26e-01	-1.43e-01	-1.60e-01	-1.79e-01	-1.94e-01	-2.10e-01	-2.26e-01	-2.41e-01	-2.56e-01	-2.69e-01	-2.82e-01	-2.96e-01
ENSG00000066027	7.62e-01	7.76e-01	7.88e-01	8.00e-01	8.10e-01	8.19e-01	8.26e-01	8.32e-01	8.36e-01	8.39e-01	8.40e-01	8.41e-01	8.41e-01	8.40e-01	8.39e-01	8.38e-01	8.38e-01	8.38e-01	8.38e-01	8.39e-01	8.40e-01	8.41e-01	8.42e-01	8.42e-01	8.42e-01	8.40e-01	8.38e-01	8.34e-01	8.29e-01	8.22e-01	8.13e-01	8.04e-01	7.92e-01	7.79e-01	7.66e-01	7.52e-01	7.36e-01	7.20e-01	7.03e-01	6.85e-01	6.67e-01	6.47e-01	6.26e-01	6.04e-01	5.79e-01	5.51e-01	5.21e-01	4.89e-01	4.54e-01
ENSG00000066044	-1.41e-01	-1.42e-01	-1.43e-01	-1.45e-01	-1.46e-01	-1.49e-01	-1.52e-01	-1.56e-01	-1.61e-01	-1.66e-01	-1.72e-01	-1.79e-01	-1.84e-01	-1.89e-01	-1.94e-01	-1.98e-01	-1.99e-01	-2.00e-01	-1.99e-01	-1.95e-01	-1.90e-01	-1.84e-01	-1.76e-01	-1.67e-01	-1.56e-01	-1.44e-01	-1.31e-01	-1.16e-01	-1.01e-01	-8.45e-02	-6.69e-02	-4.78e-02	-2.74e-02	-6.74e-03	1.69e-02	4.17e-02	6.69e-02	9.13e-02	1.15e-01	1.38e-01	1.60e-01	1.79e-01	1.96e-01	2.10e-01	2.20e-01	2.28e-01	2.31e-01	2.32e-01	2.31e-01
ENSG00000066084	-2.77e-01	-2.98e-01	-3.19e-01	-3.41e-01	-3.66e-01	-3.92e-01	-4.22e-01	-4.53e-01	-4.88e-01	-5.24e-01	-5.63e-01	-6.05e-01	-6.48e-01	-6.93e-01	-7.38e-01	-7.84e-01	-8.29e-01	-8.71e-01	-9.10e-01	-9.47e-01	-9.79e-01	-1.01e+00	-1.03e+00	-1.05e+00	-1.06e+00	-1.07e+00	-1.08e+00	-1.07e+00	-1.06e+00	-1.05e+00	-1.03e+00	-1.00e+00	-9.69e-01	-9.31e-01	-8.89e-01	-8.42e-01	-7.91e-01	-7.38e-01	-6.84e-01	-6.31e-01	-5.78e-01	-5.27e-01	-4.76e-01	-4.27e-01	-3.79e-01	-3.33e-01	-2.89e-01	-2.46e-01	-2.05e-01
ENSG00000066117	-4.95e-01	-4.46e-01	-4.07e-01	-3.73e-01	-3.44e-01	-3.23e-01	-3.05e-01	-2.94e-01	-2.90e-01	-2.90e-01	-2.96e-01	-3.05e-01	-3.15e-01	-3.28e-01	-3.45e-01	-3.63e-01	-3.80e-01	-3.99e-01	-4.14e-01	-4.27e-01	-4.37e-01	-4.47e-01	-4.54e-01	-4.59e-01	-4.63e-01	-4.66e-01	-4.66e-01	-4.66e-01	-4.65e-01	-4.65e-01	-4.62e-01	-4.57e-01	-4.51e-01	-4.45e-01	-4.33e-01	-4.18e-01	-4.03e-01	-3.87e-01	-3.69e-01	-3.49e-01	-3.25e-01	-3.04e-01	-2.80e-01	-2.57e-01	-2.34e-01	-2.12e-01	-1.92e-01	-1.72e-01	-1.51e-01
ENSG00000066135	-3.37e-01	-3.71e-01	-3.98e-01	-4.17e-01	-4.31e-01	-4.37e-01	-4.38e-01	-4.33e-01	-4.21e-01	-4.05e-01	-3.83e-01	-3.58e-01	-3.28e-01	-2.96e-01	-2.61e-01	-2.24e-01	-1.86e-01	-1.49e-01	-1.13e-01	-7.87e-02	-4.65e-02	-1.68e-02	1.13e-02	3.72e-02	6.09e-02	8.24e-02	1.02e-01	1.19e-01	1.34e-01	1.46e-01	1.56e-01	1.64e-01	1.71e-01	1.75e-01	1.80e-01	1.84e-01	1.87e-01	1.89e-01	1.92e-01	1.95e-01	2.00e-01	2.03e-01	2.06e-01	2.09e-01	2.10e-01	2.10e-01	2.09e-01	2.07e-01	2.04e-01
ENSG00000066136	-6.47e-01	-6.20e-01	-5.98e-01	-5.76e-01	-5.55e-01	-5.38e-01	-5.21e-01	-5.07e-01	-4.96e-01	-4.86e-01	-4.78e-01	-4.71e-01	-4.63e-01	-4.55e-01	-4.49e-01	-4.43e-01	-4.36e-01	-4.30e-01	-4.22e-01	-4.14e-01	-4.06e-01	-4.00e-01	-3.92e-01	-3.86e-01	-3.80e-01	-3.75e-01	-3.70e-01	-3.66e-01	-3.64e-01	-3.65e-01	-3.65e-01	-3.66e-01	-3.67e-01	-3.70e-01	-3.70e-01	-3.69e-01	-3.67e-01	-3.65e-01	-3.60e-01	-3.54e-01	-3.44e-01	-3.34e-01	-3.23e-01	-3.10e-01	-2.98e-01	-2.85e-01	-2.73e-01	-2.61e-01	-2.48e-01
ENSG00000066248	1.12e+00	1.10e+00	1.07e+00	1.05e+00	1.02e+00	9.90e-01	9.54e-01	9.17e-01	8.80e-01	8.40e-01	7.98e-01	7.54e-01	7.01e-01	6.48e-01	5.96e-01	5.42e-01	4.85e-01	4.34e-01	3.80e-01	3.24e-01	2.70e-01	2.21e-01	1.69e-01	1.19e-01	7.07e-02	2.49e-02	-2.05e-02	-6.37e-02	-1.01e-01	-1.30e-01	-1.59e-01	-1.85e-01	-2.07e-01	-2.16e-01	-2.39e-01	-2.57e-01	-2.70e-01	-2.73e-01	-2.77e-01	-2.80e-01	-2.98e-01	-3.02e-01	-3.10e-01	-3.19e-01	-3.23e-01	-3.26e-01	-3.23e-01	-3.22e-01	-3.23e-01
ENSG00000066322	4.03e-02	1.70e-01	2.76e-01	3.65e-01	4.42e-01	5.04e-01	5.58e-01	6.02e-01	6.35e-01	6.61e-01	6.79e-01	6.91e-01	7.02e-01	7.08e-01	7.09e-01	7.08e-01	7.06e-01	7.02e-01	6.99e-01	6.98e-01	6.97e-01	6.96e-01	6.96e-01	6.96e-01	6.95e-01	6.94e-01	6.92e-01	6.89e-01	6.84e-01	6.76e-01	6.68e-01	6.58e-01	6.48e-01	6.34e-01	6.25e-01	6.14e-01	6.02e-01	5.88e-01	5.74e-01	5.60e-01	5.50e-01	5.35e-01	5.20e-01	5.04e-01	4.85e-01	4.63e-01	4.39e-01	4.12e-01	3.85e-01
ENSG00000066379	-1.96e-01	-1.64e-02	1.31e-01	2.55e-01	3.63e-01	4.55e-01	5.35e-01	6.05e-01	6.64e-01	7.15e-01	7.59e-01	7.97e-01	8.34e-01	8.65e-01	8.91e-01	9.15e-01	9.37e-01	9.55e-01	9.73e-01	9.91e-01	1.01e+00	1.02e+00	1.03e+00	1.04e+00	1.05e+00	1.05e+00	1.05e+00	1.05e+00	1.04e+00	1.03e+00	1.02e+00	9.98e-01	9.76e-01	9.48e-01	9.22e-01	8.93e-01	8.60e-01	8.25e-01	7.90e-01	7.56e-01	7.26e-01	6.94e-01	6.64e-01	6.34e-01	6.05e-01	5.75e-01	5.45e-01	5.15e-01	4.87e-01
ENSG00000066422	-6.61e-01	-6.50e-01	-6.24e-01	-5.82e-01	-5.27e-01	-4.62e-01	-3.87e-01	-3.05e-01	-2.19e-01	-1.29e-01	-3.77e-02	5.44e-02	1.49e-01	2.42e-01	3.30e-01	4.15e-01	4.96e-01	5.69e-01	6.36e-01	6.97e-01	7.51e-01	7.97e-01	8.39e-01	8.74e-01	9.04e-01	9.27e-01	9.46e-01	9.58e-01	9.64e-01	9.63e-01	9.56e-01	9.44e-01	9.27e-01	9.02e-01	8.77e-01	8.47e-01	8.14e-01	7.76e-01	7.40e-01	7.04e-01	6.74e-01	6.42e-01	6.13e-01	5.85e-01	5.59e-01	5.34e-01	5.09e-01	4.85e-01	4.64e-01
ENSG00000066427	-3.87e-01	-4.31e-01	-4.73e-01	-5.08e-01	-5.36e-01	-5.62e-01	-5.81e-01	-5.98e-01	-6.13e-01	-6.24e-01	-6.32e-01	-6.37e-01	-6.35e-01	-6.31e-01	-6.25e-01	-6.17e-01	-6.05e-01	-5.93e-01	-5.79e-01	-5.63e-01	-5.47e-01	-5.33e-01	-5.16e-01	-5.01e-01	-4.86e-01	-4.72e-01	-4.59e-01	-4.46e-01	-4.35e-01	-4.27e-01	-4.18e-01	-4.10e-01	-4.03e-01	-3.98e-01	-3.88e-01	-3.79e-01	-3.69e-01	-3.61e-01	-3.51e-01	-3.39e-01	-3.23e-01	-3.10e-01	-2.94e-01	-2.78e-01	-2.64e-01	-2.49e-01	-2.37e-01	-2.24e-01	-2.11e-01
ENSG00000066455	-3.41e-01	-3.64e-01	-3.83e-01	-4.00e-01	-4.15e-01	-4.28e-01	-4.40e-01	-4.50e-01	-4.57e-01	-4.63e-01	-4.67e-01	-4.69e-01	-4.71e-01	-4.70e-01	-4.66e-01	-4.61e-01	-4.54e-01	-4.45e-01	-4.35e-01	-4.24e-01	-4.11e-01	-3.98e-01	-3.84e-01	-3.70e-01	-3.54e-01	-3.39e-01	-3.22e-01	-3.06e-01	-2.89e-01	-2.71e-01	-2.53e-01	-2.35e-01	-2.15e-01	-1.96e-01	-1.74e-01	-1.53e-01	-1.30e-01	-1.08e-01	-8.56e-02	-6.37e-02	-4.18e-02	-2.15e-02	-2.29e-03	1.55e-02	3.14e-02	4.53e-02	5.71e-02	6.72e-02	7.60e-02
ENSG00000066468	1.47e+00	1.41e+00	1.35e+00	1.29e+00	1.24e+00	1.19e+00	1.14e+00	1.09e+00	1.04e+00	9.93e-01	9.47e-01	9.02e-01	8.58e-01	8.14e-01	7.74e-01	7.35e-01	6.97e-01	6.63e-01	6.29e-01	5.96e-01	5.64e-01	5.34e-01	5.03e-01	4.73e-01	4.43e-01	4.13e-01	3.82e-01	3.51e-01	3.20e-01	2.90e-01	2.59e-01	2.27e-01	1.95e-01	1.65e-01	1.30e-01	9.52e-02	6.08e-02	2.93e-02	-2.25e-03	-3.24e-02	-6.72e-02	-9.56e-02	-1.24e-01	-1.52e-01	-1.77e-01	-1.99e-01	-2.18e-01	-2.36e-01	-2.53e-01
ENSG00000066557	-2.25e-01	-2.59e-01	-2.88e-01	-3.14e-01	-3.39e-01	-3.60e-01	-3.80e-01	-3.96e-01	-4.10e-01	-4.21e-01	-4.29e-01	-4.35e-01	-4.39e-01	-4.41e-01	-4.39e-01	-4.36e-01	-4.30e-01	-4.23e-01	-4.15e-01	-4.06e-01	-3.97e-01	-3.88e-01	-3.79e-01	-3.70e-01	-3.61e-01	-3.51e-01	-3.43e-01	-3.34e-01	-3.25e-01	-3.16e-01	-3.08e-01	-2.99e-01	-2.91e-01	-2.81e-01	-2.71e-01	-2.61e-01	-2.49e-01	-2.36e-01	-2.23e-01	-2.08e-01	-1.94e-01	-1.79e-01	-1.64e-01	-1.48e-01	-1.34e-01	-1.20e-01	-1.06e-01	-9.34e-02	-8.12e-02
ENSG00000066583	1.78e-01	2.07e-01	2.36e-01	2.65e-01	2.91e-01	3.18e-01	3.43e-01	3.67e-01	3.92e-01	4.15e-01	4.39e-01	4.62e-01	4.84e-01	5.07e-01	5.29e-01	5.50e-01	5.71e-01	5.90e-01	6.07e-01	6.22e-01	6.35e-01	6.45e-01	6.52e-01	6.56e-01	6.57e-01	6.55e-01	6.49e-01	6.39e-01	6.24e-01	6.05e-01	5.82e-01	5.54e-01	5.21e-01	4.84e-01	4.43e-01	3.99e-01	3.52e-01	3.04e-01	2.56e-01	2.09e-01	1.62e-01	1.19e-01	7.65e-02	3.66e-02	-5.55e-04	-3.51e-02	-6.65e-02	-9.54e-02	-1.22e-01
ENSG00000066629	1.32e+00	1.28e+00	1.24e+00	1.20e+00	1.16e+00	1.11e+00	1.07e+00	1.02e+00	9.81e-01	9.36e-01	8.93e-01	8.48e-01	7.98e-01	7.48e-01	7.02e-01	6.55e-01	6.07e-01	5.64e-01	5.20e-01	4.75e-01	4.32e-01	3.93e-01	3.51e-01	3.11e-01	2.72e-01	2.36e-01	2.00e-01	1.65e-01	1.35e-01	1.11e-01	8.73e-02	6.49e-02	4.52e-02	3.56e-02	1.47e-02	-3.65e-03	-1.73e-02	-2.32e-02	-3.03e-02	-3.60e-02	-5.41e-02	-6.04e-02	-7.01e-02	-8.00e-02	-8.59e-02	-9.07e-02	-9.03e-02	-9.11e-02	-9.46e-02
ENSG00000066651	-8.11e-01	-8.28e-01	-8.39e-01	-8.44e-01	-8.43e-01	-8.38e-01	-8.28e-01	-8.13e-01	-7.95e-01	-7.73e-01	-7.47e-01	-7.18e-01	-6.86e-01	-6.50e-01	-6.14e-01	-5.75e-01	-5.35e-01	-4.96e-01	-4.57e-01	-4.18e-01	-3.80e-01	-3.44e-01	-3.08e-01	-2.73e-01	-2.39e-01	-2.07e-01	-1.74e-01	-1.43e-01	-1.13e-01	-8.47e-02	-5.65e-02	-2.85e-02	-8.91e-04	2.48e-02	5.36e-02	8.21e-02	1.10e-01	1.36e-01	1.61e-01	1.85e-01	2.10e-01	2.30e-01	2.48e-01	2.64e-01	2.76e-01	2.85e-01	2.90e-01	2.93e-01	2.94e-01
ENSG00000066654	-4.59e-01	-4.69e-01	-4.80e-01	-4.89e-01	-4.97e-01	-5.05e-01	-5.13e-01	-5.21e-01	-5.31e-01	-5.41e-01	-5.51e-01	-5.61e-01	-5.69e-01	-5.76e-01	-5.83e-01	-5.88e-01	-5.91e-01	-5.93e-01	-5.93e-01	-5.89e-01	-5.83e-01	-5.77e-01	-5.67e-01	-5.56e-01	-5.44e-01	-5.30e-01	-5.14e-01	-4.97e-01	-4.79e-01	-4.61e-01	-4.41e-01	-4.19e-01	-3.95e-01	-3.72e-01	-3.43e-01	-3.13e-01	-2.83e-01	-2.53e-01	-2.24e-01	-1.95e-01	-1.63e-01	-1.37e-01	-1.11e-01	-8.69e-02	-6.59e-02	-4.75e-02	-3.26e-02	-1.95e-02	-7.42e-03
ENSG00000066697	3.35e-01	3.39e-01	3.42e-01	3.51e-01	3.63e-01	3.75e-01	3.91e-01	4.08e-01	4.24e-01	4.41e-01	4.58e-01	4.76e-01	5.00e-01	5.23e-01	5.46e-01	5.70e-01	5.95e-01	6.19e-01	6.44e-01	6.69e-01	6.94e-01	7.17e-01	7.41e-01	7.64e-01	7.85e-01	8.05e-01	8.24e-01	8.42e-01	8.57e-01	8.69e-01	8.81e-01	8.92e-01	9.02e-01	9.09e-01	9.20e-01	9.30e-01	9.38e-01	9.44e-01	9.50e-01	9.55e-01	9.62e-01	9.64e-01	9.64e-01	9.62e-01	9.57e-01	9.47e-01	9.33e-01	9.17e-01	8.99e-01
ENSG00000066739	-9.10e-02	-1.09e-01	-1.19e-01	-1.28e-01	-1.37e-01	-1.40e-01	-1.44e-01	-1.43e-01	-1.38e-01	-1.30e-01	-1.19e-01	-1.05e-01	-9.37e-02	-7.88e-02	-6.00e-02	-4.04e-02	-2.05e-02	2.37e-03	2.37e-02	4.36e-02	6.32e-02	8.33e-02	1.01e-01	1.19e-01	1.36e-01	1.52e-01	1.67e-01	1.82e-01	1.96e-01	2.10e-01	2.22e-01	2.34e-01	2.46e-01	2.57e-01	2.67e-01	2.76e-01	2.85e-01	2.94e-01	3.03e-01	3.10e-01	3.15e-01	3.20e-01	3.22e-01	3.23e-01	3.22e-01	3.18e-01	3.13e-01	3.06e-01	2.96e-01
ENSG00000066777	-1.03e-02	-2.41e-02	-3.69e-02	-5.20e-02	-7.01e-02	-8.91e-02	-1.12e-01	-1.36e-01	-1.62e-01	-1.89e-01	-2.18e-01	-2.49e-01	-2.84e-01	-3.19e-01	-3.53e-01	-3.87e-01	-4.21e-01	-4.50e-01	-4.77e-01	-5.02e-01	-5.23e-01	-5.39e-01	-5.52e-01	-5.61e-01	-5.65e-01	-5.64e-01	-5.60e-01	-5.51e-01	-5.36e-01	-5.15e-01	-4.91e-01	-4.62e-01	-4.30e-01	-3.91e-01	-3.53e-01	-3.12e-01	-2.69e-01	-2.25e-01	-1.81e-01	-1.40e-01	-1.03e-01	-6.67e-02	-3.36e-02	-3.30e-03	2.44e-02	4.91e-02	7.11e-02	9.04e-02	1.07e-01
ENSG00000066827	-3.27e-01	-3.11e-01	-3.02e-01	-2.98e-01	-3.01e-01	-3.10e-01	-3.26e-01	-3.48e-01	-3.76e-01	-4.11e-01	-4.53e-01	-5.00e-01	-5.53e-01	-6.11e-01	-6.74e-01	-7.40e-01	-8.08e-01	-8.77e-01	-9.44e-01	-1.01e+00	-1.07e+00	-1.12e+00	-1.17e+00	-1.22e+00	-1.26e+00	-1.29e+00	-1.32e+00	-1.33e+00	-1.34e+00	-1.34e+00	-1.32e+00	-1.30e+00	-1.27e+00	-1.23e+00	-1.19e+00	-1.14e+00	-1.08e+00	-1.03e+00	-9.68e-01	-9.13e-01	-8.60e-01	-8.11e-01	-7.64e-01	-7.20e-01	-6.80e-01	-6.42e-01	-6.08e-01	-5.76e-01	-5.47e-01
ENSG00000066855	-2.95e-01	-3.48e-01	-3.95e-01	-4.36e-01	-4.70e-01	-4.99e-01	-5.22e-01	-5.40e-01	-5.52e-01	-5.58e-01	-5.60e-01	-5.56e-01	-5.47e-01	-5.34e-01	-5.18e-01	-4.98e-01	-4.77e-01	-4.55e-01	-4.34e-01	-4.13e-01	-3.93e-01	-3.75e-01	-3.59e-01	-3.44e-01	-3.31e-01	-3.20e-01	-3.11e-01	-3.04e-01	-3.00e-01	-2.98e-01	-2.98e-01	-3.00e-01	-3.04e-01	-3.09e-01	-3.14e-01	-3.20e-01	-3.26e-01	-3.31e-01	-3.35e-01	-3.37e-01	-3.36e-01	-3.35e-01	-3.31e-01	-3.26e-01	-3.20e-01	-3.13e-01	-3.06e-01	-2.98e-01	-2.89e-01
ENSG00000066923	1.25e-01	1.56e-01	1.86e-01	2.16e-01	2.46e-01	2.75e-01	3.04e-01	3.31e-01	3.57e-01	3.82e-01	4.05e-01	4.28e-01	4.53e-01	4.76e-01	4.98e-01	5.19e-01	5.40e-01	5.58e-01	5.75e-01	5.92e-01	6.05e-01	6.16e-01	6.24e-01	6.30e-01	6.31e-01	6.30e-01	6.24e-01	6.14e-01	5.99e-01	5.78e-01	5.53e-01	5.22e-01	4.87e-01	4.44e-01	4.01e-01	3.53e-01	3.02e-01	2.47e-01	1.94e-01	1.42e-01	9.52e-02	4.98e-02	8.78e-03	-2.80e-02	-6.09e-02	-8.93e-02	-1.14e-01	-1.34e-01	-1.49e-01
ENSG00000066926	2.95e-01	2.56e-01	2.21e-01	1.87e-01	1.53e-01	1.21e-01	8.82e-02	5.68e-02	2.80e-02	2.79e-04	-2.54e-02	-4.97e-02	-7.55e-02	-9.87e-02	-1.18e-01	-1.37e-01	-1.54e-01	-1.67e-01	-1.80e-01	-1.93e-01	-2.05e-01	-2.14e-01	-2.24e-01	-2.34e-01	-2.42e-01	-2.49e-01	-2.56e-01	-2.62e-01	-2.66e-01	-2.68e-01	-2.69e-01	-2.70e-01	-2.69e-01	-2.64e-01	-2.62e-01	-2.58e-01	-2.51e-01	-2.40e-01	-2.29e-01	-2.17e-01	-2.07e-01	-1.94e-01	-1.82e-01	-1.70e-01	-1.57e-01	-1.44e-01	-1.30e-01	-1.17e-01	-1.05e-01
ENSG00000066933	4.49e-01	4.24e-01	4.03e-01	3.80e-01	3.54e-01	3.30e-01	3.02e-01	2.74e-01	2.49e-01	2.23e-01	1.99e-01	1.75e-01	1.44e-01	1.16e-01	9.13e-02	6.70e-02	4.26e-02	2.46e-02	5.79e-03	-1.30e-02	-2.91e-02	-4.05e-02	-5.31e-02	-6.25e-02	-6.94e-02	-7.35e-02	-7.59e-02	-7.58e-02	-7.13e-02	-6.08e-02	-4.95e-02	-3.59e-02	-1.96e-02	3.44e-03	2.12e-02	4.10e-02	6.36e-02	8.96e-02	1.14e-01	1.38e-01	1.55e-01	1.74e-01	1.91e-01	2.05e-01	2.19e-01	2.30e-01	2.42e-01	2.50e-01	2.56e-01
ENSG00000067048	4.62e-01	4.58e-01	4.54e-01	4.46e-01	4.34e-01	4.19e-01	4.00e-01	3.77e-01	3.52e-01	3.24e-01	2.92e-01	2.58e-01	2.18e-01	1.76e-01	1.34e-01	8.99e-02	4.50e-02	3.66e-03	-3.75e-02	-7.74e-02	-1.14e-01	-1.46e-01	-1.78e-01	-2.05e-01	-2.30e-01	-2.50e-01	-2.68e-01	-2.82e-01	-2.91e-01	-2.93e-01	-2.93e-01	-2.89e-01	-2.81e-01	-2.65e-01	-2.52e-01	-2.36e-01	-2.17e-01	-1.95e-01	-1.73e-01	-1.52e-01	-1.37e-01	-1.19e-01	-1.04e-01	-9.05e-02	-7.83e-02	-6.79e-02	-5.80e-02	-5.06e-02	-4.57e-02
ENSG00000067064	1.93e+00	1.95e+00	1.95e+00	1.96e+00	1.97e+00	1.97e+00	1.97e+00	1.97e+00	1.96e+00	1.95e+00	1.94e+00	1.92e+00	1.91e+00	1.89e+00	1.87e+00	1.85e+00	1.83e+00	1.81e+00	1.79e+00	1.77e+00	1.75e+00	1.73e+00	1.71e+00	1.69e+00	1.67e+00	1.64e+00	1.62e+00	1.59e+00	1.56e+00	1.52e+00	1.48e+00	1.44e+00	1.40e+00	1.35e+00	1.30e+00	1.24e+00	1.19e+00	1.13e+00	1.07e+00	1.01e+00	9.56e-01	9.00e-01	8.47e-01	7.97e-01	7.48e-01	7.00e-01	6.54e-01	6.11e-01	5.71e-01
ENSG00000067066	-5.68e-01	-6.04e-01	-6.38e-01	-6.67e-01	-6.90e-01	-7.11e-01	-7.28e-01	-7.42e-01	-7.55e-01	-7.66e-01	-7.74e-01	-7.80e-01	-7.80e-01	-7.78e-01	-7.74e-01	-7.67e-01	-7.57e-01	-7.47e-01	-7.32e-01	-7.15e-01	-6.96e-01	-6.77e-01	-6.56e-01	-6.33e-01	-6.10e-01	-5.86e-01	-5.60e-01	-5.34e-01	-5.09e-01	-4.84e-01	-4.57e-01	-4.30e-01	-4.01e-01	-3.74e-01	-3.42e-01	-3.08e-01	-2.76e-01	-2.44e-01	-2.13e-01	-1.82e-01	-1.48e-01	-1.18e-01	-8.94e-02	-6.21e-02	-3.78e-02	-1.58e-02	2.72e-03	1.97e-02	3.58e-02
ENSG00000067082	7.07e-01	7.17e-01	7.20e-01	7.22e-01	7.22e-01	7.15e-01	7.06e-01	6.92e-01	6.72e-01	6.46e-01	6.15e-01	5.81e-01	5.46e-01	5.07e-01	4.64e-01	4.20e-01	3.76e-01	3.30e-01	2.89e-01	2.52e-01	2.18e-01	1.86e-01	1.60e-01	1.36e-01	1.16e-01	9.89e-02	8.57e-02	7.59e-02	6.86e-02	6.27e-02	6.17e-02	6.46e-02	7.11e-02	7.82e-02	9.38e-02	1.12e-01	1.31e-01	1.48e-01	1.66e-01	1.83e-01	2.02e-01	2.15e-01	2.27e-01	2.35e-01	2.40e-01	2.40e-01	2.36e-01	2.29e-01	2.21e-01
ENSG00000067113	2.79e-01	2.28e-01	1.85e-01	1.47e-01	1.15e-01	8.90e-02	6.78e-02	5.25e-02	4.35e-02	3.99e-02	4.19e-02	4.89e-02	5.93e-02	7.40e-02	9.26e-02	1.13e-01	1.35e-01	1.58e-01	1.79e-01	1.98e-01	2.15e-01	2.30e-01	2.42e-01	2.51e-01	2.58e-01	2.62e-01	2.63e-01	2.60e-01	2.54e-01	2.45e-01	2.32e-01	2.16e-01	1.96e-01	1.73e-01	1.48e-01	1.20e-01	9.05e-02	6.08e-02	3.16e-02	3.48e-03	-2.39e-02	-4.91e-02	-7.31e-02	-9.56e-02	-1.16e-01	-1.36e-01	-1.53e-01	-1.69e-01	-1.84e-01
ENSG00000067167	-6.84e-01	-6.46e-01	-6.09e-01	-5.72e-01	-5.35e-01	-4.99e-01	-4.63e-01	-4.27e-01	-3.95e-01	-3.62e-01	-3.32e-01	-3.01e-01	-2.68e-01	-2.36e-01	-2.06e-01	-1.75e-01	-1.44e-01	-1.16e-01	-8.64e-02	-5.70e-02	-2.89e-02	-3.01e-03	2.32e-02	4.77e-02	7.07e-02	9.21e-02	1.12e-01	1.31e-01	1.47e-01	1.61e-01	1.73e-01	1.85e-01	1.95e-01	2.03e-01	2.14e-01	2.25e-01	2.34e-01	2.42e-01	2.50e-01	2.59e-01	2.70e-01	2.78e-01	2.86e-01	2.93e-01	2.97e-01	3.00e-01	2.99e-01	2.98e-01	2.96e-01
ENSG00000067182	4.22e-01	4.18e-01	4.10e-01	4.00e-01	3.88e-01	3.71e-01	3.51e-01	3.27e-01	2.96e-01	2.61e-01	2.20e-01	1.76e-01	1.30e-01	8.02e-02	2.65e-02	-2.82e-02	-8.22e-02	-1.36e-01	-1.85e-01	-2.28e-01	-2.65e-01	-2.96e-01	-3.20e-01	-3.37e-01	-3.48e-01	-3.51e-01	-3.47e-01	-3.36e-01	-3.17e-01	-2.93e-01	-2.61e-01	-2.23e-01	-1.79e-01	-1.31e-01	-7.64e-02	-1.97e-02	3.71e-02	9.15e-02	1.44e-01	1.92e-01	2.38e-01	2.77e-01	3.12e-01	3.42e-01	3.66e-01	3.84e-01	3.97e-01	4.05e-01	4.11e-01
ENSG00000067191	7.17e-01	6.66e-01	6.22e-01	5.80e-01	5.42e-01	5.07e-01	4.74e-01	4.44e-01	4.19e-01	3.97e-01	3.79e-01	3.64e-01	3.50e-01	3.39e-01	3.32e-01	3.28e-01	3.24e-01	3.24e-01	3.22e-01	3.20e-01	3.17e-01	3.14e-01	3.09e-01	3.03e-01	2.95e-01	2.86e-01	2.74e-01	2.60e-01	2.44e-01	2.26e-01	2.05e-01	1.81e-01	1.55e-01	1.28e-01	9.51e-02	6.06e-02	2.53e-02	-8.48e-03	-4.21e-02	-7.40e-02	-1.08e-01	-1.36e-01	-1.63e-01	-1.87e-01	-2.08e-01	-2.26e-01	-2.39e-01	-2.50e-01	-2.60e-01
ENSG00000067208	1.88e-01	1.61e-01	1.37e-01	1.11e-01	8.21e-02	5.33e-02	2.07e-02	-1.30e-02	-4.61e-02	-8.09e-02	-1.16e-01	-1.52e-01	-1.94e-01	-2.35e-01	-2.74e-01	-3.13e-01	-3.52e-01	-3.86e-01	-4.20e-01	-4.52e-01	-4.80e-01	-5.03e-01	-5.26e-01	-5.44e-01	-5.59e-01	-5.68e-01	-5.75e-01	-5.77e-01	-5.73e-01	-5.61e-01	-5.46e-01	-5.27e-01	-5.03e-01	-4.72e-01	-4.43e-01	-4.11e-01	-3.75e-01	-3.35e-01	-2.97e-01	-2.59e-01	-2.27e-01	-1.93e-01	-1.61e-01	-1.31e-01	-1.03e-01	-7.58e-02	-4.99e-02	-2.63e-02	-5.07e-03
ENSG00000067221	-7.51e-01	-8.37e-01	-9.01e-01	-9.43e-01	-9.63e-01	-9.59e-01	-9.35e-01	-8.89e-01	-8.26e-01	-7.48e-01	-6.59e-01	-5.63e-01	-4.61e-01	-3.58e-01	-2.55e-01	-1.55e-01	-5.94e-02	2.85e-02	1.09e-01	1.82e-01	2.46e-01	3.02e-01	3.53e-01	3.98e-01	4.36e-01	4.69e-01	4.97e-01	5.20e-01	5.36e-01	5.47e-01	5.53e-01	5.54e-01	5.51e-01	5.42e-01	5.33e-01	5.21e-01	5.06e-01	4.89e-01	4.72e-01	4.56e-01	4.43e-01	4.29e-01	4.17e-01	4.05e-01	3.92e-01	3.80e-01	3.67e-01	3.54e-01	3.42e-01
ENSG00000067225	-9.06e-01	-9.10e-01	-9.12e-01	-9.09e-01	-9.01e-01	-8.93e-01	-8.80e-01	-8.65e-01	-8.51e-01	-8.36e-01	-8.20e-01	-8.02e-01	-7.79e-01	-7.56e-01	-7.33e-01	-7.08e-01	-6.81e-01	-6.56e-01	-6.29e-01	-6.01e-01	-5.73e-01	-5.47e-01	-5.20e-01	-4.94e-01	-4.68e-01	-4.44e-01	-4.19e-01	-3.96e-01	-3.74e-01	-3.56e-01	-3.37e-01	-3.17e-01	-2.99e-01	-2.83e-01	-2.62e-01	-2.40e-01	-2.19e-01	-2.00e-01	-1.80e-01	-1.59e-01	-1.34e-01	-1.14e-01	-9.25e-02	-7.18e-02	-5.36e-02	-3.68e-02	-2.31e-02	-1.02e-02	2.55e-03
ENSG00000067248	-1.52e-01	-1.51e-01	-1.43e-01	-1.29e-01	-1.09e-01	-8.41e-02	-5.48e-02	-2.11e-02	1.69e-02	5.81e-02	1.02e-01	1.48e-01	1.96e-01	2.46e-01	2.96e-01	3.45e-01	3.94e-01	4.40e-01	4.83e-01	5.24e-01	5.61e-01	5.94e-01	6.25e-01	6.52e-01	6.76e-01	6.96e-01	7.14e-01	7.28e-01	7.38e-01	7.44e-01	7.48e-01	7.48e-01	7.46e-01	7.39e-01	7.32e-01	7.24e-01	7.13e-01	7.00e-01	6.87e-01	6.74e-01	6.62e-01	6.48e-01	6.33e-01	6.17e-01	6.00e-01	5.80e-01	5.59e-01	5.35e-01	5.11e-01
ENSG00000067334	-5.65e-02	7.64e-03	6.00e-02	1.06e-01	1.46e-01	1.78e-01	2.05e-01	2.25e-01	2.38e-01	2.46e-01	2.48e-01	2.47e-01	2.45e-01	2.39e-01	2.29e-01	2.18e-01	2.08e-01	1.95e-01	1.84e-01	1.76e-01	1.69e-01	1.62e-01	1.57e-01	1.52e-01	1.47e-01	1.42e-01	1.37e-01	1.32e-01	1.25e-01	1.17e-01	1.09e-01	1.01e-01	9.23e-02	8.17e-02	7.62e-02	7.11e-02	6.61e-02	6.04e-02	5.70e-02	5.49e-02	5.82e-02	5.92e-02	6.25e-02	6.67e-02	7.05e-02	7.44e-02	7.71e-02	8.03e-02	8.45e-02
ENSG00000067365	-2.59e-01	-3.02e-01	-3.41e-01	-3.76e-01	-4.08e-01	-4.36e-01	-4.62e-01	-4.85e-01	-5.04e-01	-5.20e-01	-5.33e-01	-5.42e-01	-5.49e-01	-5.52e-01	-5.52e-01	-5.49e-01	-5.44e-01	-5.36e-01	-5.27e-01	-5.17e-01	-5.06e-01	-4.94e-01	-4.82e-01	-4.69e-01	-4.55e-01	-4.41e-01	-4.27e-01	-4.12e-01	-3.96e-01	-3.80e-01	-3.63e-01	-3.46e-01	-3.28e-01	-3.09e-01	-2.89e-01	-2.68e-01	-2.46e-01	-2.24e-01	-2.01e-01	-1.79e-01	-1.56e-01	-1.35e-01	-1.14e-01	-9.51e-02	-7.72e-02	-6.08e-02	-4.63e-02	-3.32e-02	-2.12e-02
ENSG00000067369	4.39e-01	4.30e-01	4.18e-01	4.06e-01	3.92e-01	3.74e-01	3.54e-01	3.30e-01	3.02e-01	2.71e-01	2.36e-01	1.97e-01	1.58e-01	1.16e-01	7.11e-02	2.60e-02	-1.85e-02	-6.24e-02	-1.03e-01	-1.39e-01	-1.72e-01	-2.01e-01	-2.26e-01	-2.46e-01	-2.63e-01	-2.75e-01	-2.83e-01	-2.86e-01	-2.86e-01	-2.81e-01	-2.72e-01	-2.58e-01	-2.39e-01	-2.18e-01	-1.91e-01	-1.62e-01	-1.31e-01	-1.00e-01	-6.97e-02	-4.09e-02	-1.25e-02	1.19e-02	3.41e-02	5.36e-02	6.94e-02	8.19e-02	9.06e-02	9.66e-02	1.01e-01
ENSG00000067533	-6.39e-01	-6.52e-01	-6.63e-01	-6.71e-01	-6.78e-01	-6.84e-01	-6.89e-01	-6.92e-01	-6.94e-01	-6.95e-01	-6.94e-01	-6.92e-01	-6.88e-01	-6.82e-01	-6.75e-01	-6.66e-01	-6.55e-01	-6.43e-01	-6.30e-01	-6.16e-01	-6.01e-01	-5.86e-01	-5.71e-01	-5.54e-01	-5.38e-01	-5.21e-01	-5.03e-01	-4.86e-01	-4.68e-01	-4.50e-01	-4.32e-01	-4.12e-01	-3.92e-01	-3.72e-01	-3.49e-01	-3.26e-01	-3.01e-01	-2.76e-01	-2.50e-01	-2.25e-01	-1.98e-01	-1.73e-01	-1.49e-01	-1.25e-01	-1.04e-01	-8.34e-02	-6.54e-02	-4.86e-02	-3.27e-02
ENSG00000067560	3.83e-01	4.15e-01	4.42e-01	4.67e-01	4.88e-01	5.05e-01	5.20e-01	5.31e-01	5.38e-01	5.42e-01	5.43e-01	5.42e-01	5.41e-01	5.38e-01	5.32e-01	5.26e-01	5.20e-01	5.13e-01	5.07e-01	5.01e-01	4.95e-01	4.88e-01	4.80e-01	4.72e-01	4.62e-01	4.51e-01	4.38e-01	4.23e-01	4.06e-01	3.85e-01	3.62e-01	3.37e-01	3.10e-01	2.79e-01	2.49e-01	2.18e-01	1.85e-01	1.53e-01	1.21e-01	9.17e-02	6.56e-02	4.03e-02	1.76e-02	-2.82e-03	-2.15e-02	-3.81e-02	-5.31e-02	-6.61e-02	-7.71e-02
ENSG00000067596	1.61e-02	1.83e-02	2.09e-02	2.47e-02	2.92e-02	3.32e-02	3.76e-02	4.16e-02	4.45e-02	4.72e-02	4.93e-02	5.14e-02	5.49e-02	5.83e-02	6.12e-02	6.49e-02	6.93e-02	7.30e-02	7.75e-02	8.24e-02	8.68e-02	8.99e-02	9.30e-02	9.47e-02	9.51e-02	9.38e-02	9.10e-02	8.62e-02	7.90e-02	6.87e-02	5.68e-02	4.29e-02	2.71e-02	8.66e-03	-8.90e-03	-2.74e-02	-4.64e-02	-6.56e-02	-8.29e-02	-9.81e-02	-1.09e-01	-1.20e-01	-1.27e-01	-1.33e-01	-1.36e-01	-1.38e-01	-1.38e-01	-1.37e-01	-1.34e-01
ENSG00000067601	-1.29e-01	-1.28e-01	-1.24e-01	-1.16e-01	-1.05e-01	-9.26e-02	-7.70e-02	-5.97e-02	-4.12e-02	-2.12e-02	4.82e-05	2.25e-02	4.74e-02	7.28e-02	9.81e-02	1.24e-01	1.50e-01	1.73e-01	1.96e-01	2.17e-01	2.35e-01	2.50e-01	2.64e-01	2.73e-01	2.80e-01	2.83e-01	2.83e-01	2.79e-01	2.70e-01	2.56e-01	2.39e-01	2.17e-01	1.91e-01	1.60e-01	1.29e-01	9.43e-02	5.80e-02	2.09e-02	-1.40e-02	-4.58e-02	-7.20e-02	-9.52e-02	-1.13e-01	-1.26e-01	-1.35e-01	-1.39e-01	-1.39e-01	-1.34e-01	-1.26e-01
ENSG00000067606	2.60e-01	2.82e-01	2.96e-01	3.04e-01	3.05e-01	2.99e-01	2.87e-01	2.67e-01	2.41e-01	2.07e-01	1.66e-01	1.19e-01	6.51e-02	5.24e-03	-5.99e-02	-1.29e-01	-2.01e-01	-2.74e-01	-3.45e-01	-4.13e-01	-4.77e-01	-5.36e-01	-5.90e-01	-6.39e-01	-6.81e-01	-7.16e-01	-7.43e-01	-7.63e-01	-7.72e-01	-7.72e-01	-7.63e-01	-7.45e-01	-7.19e-01	-6.83e-01	-6.42e-01	-5.97e-01	-5.47e-01	-4.95e-01	-4.45e-01	-3.96e-01	-3.51e-01	-3.08e-01	-2.68e-01	-2.31e-01	-1.97e-01	-1.66e-01	-1.39e-01	-1.14e-01	-9.15e-02
ENSG00000067646	2.37e-01	1.62e-01	9.58e-02	3.09e-02	-3.39e-02	-9.12e-02	-1.49e-01	-2.01e-01	-2.44e-01	-2.80e-01	-3.09e-01	-3.32e-01	-3.59e-01	-3.78e-01	-3.86e-01	-3.91e-01	-3.95e-01	-3.89e-01	-3.85e-01	-3.82e-01	-3.78e-01	-3.70e-01	-3.65e-01	-3.57e-01	-3.48e-01	-3.37e-01	-3.26e-01	-3.13e-01	-2.97e-01	-2.75e-01	-2.54e-01	-2.32e-01	-2.09e-01	-1.80e-01	-1.58e-01	-1.35e-01	-1.09e-01	-8.14e-02	-5.56e-02	-3.14e-02	-1.54e-02	3.76e-03	1.87e-02	3.08e-02	4.16e-02	5.00e-02	5.75e-02	6.18e-02	6.28e-02
ENSG00000067704	9.17e-04	-6.11e-02	-1.15e-01	-1.65e-01	-2.14e-01	-2.55e-01	-2.95e-01	-3.29e-01	-3.55e-01	-3.76e-01	-3.90e-01	-4.00e-01	-4.09e-01	-4.13e-01	-4.10e-01	-4.04e-01	-3.97e-01	-3.85e-01	-3.75e-01	-3.67e-01	-3.59e-01	-3.50e-01	-3.44e-01	-3.39e-01	-3.35e-01	-3.32e-01	-3.30e-01	-3.30e-01	-3.30e-01	-3.29e-01	-3.31e-01	-3.35e-01	-3.39e-01	-3.41e-01	-3.49e-01	-3.56e-01	-3.62e-01	-3.65e-01	-3.68e-01	-3.69e-01	-3.73e-01	-3.72e-01	-3.70e-01	-3.68e-01	-3.63e-01	-3.57e-01	-3.49e-01	-3.41e-01	-3.33e-01
ENSG00000067715	-4.38e-01	-4.75e-01	-5.11e-01	-5.48e-01	-5.87e-01	-6.26e-01	-6.69e-01	-7.13e-01	-7.59e-01	-8.06e-01	-8.55e-01	-9.05e-01	-9.60e-01	-1.01e+00	-1.07e+00	-1.12e+00	-1.17e+00	-1.22e+00	-1.27e+00	-1.31e+00	-1.35e+00	-1.38e+00	-1.40e+00	-1.42e+00	-1.44e+00	-1.44e+00	-1.44e+00	-1.43e+00	-1.41e+00	-1.38e+00	-1.35e+00	-1.30e+00	-1.25e+00	-1.20e+00	-1.14e+00	-1.08e+00	-1.01e+00	-9.42e-01	-8.76e-01	-8.11e-01	-7.51e-01	-6.91e-01	-6.35e-01	-5.81e-01	-5.29e-01	-4.81e-01	-4.35e-01	-3.91e-01	-3.50e-01
ENSG00000067798	5.86e-01	5.58e-01	5.41e-01	5.16e-01	4.84e-01	4.56e-01	4.19e-01	3.83e-01	3.53e-01	3.23e-01	2.96e-01	2.68e-01	2.24e-01	1.85e-01	1.53e-01	1.19e-01	8.24e-02	5.71e-02	2.54e-02	-1.11e-02	-4.60e-02	-7.33e-02	-1.09e-01	-1.41e-01	-1.71e-01	-1.98e-01	-2.27e-01	-2.53e-01	-2.71e-01	-2.77e-01	-2.85e-01	-2.93e-01	-2.96e-01	-2.83e-01	-2.93e-01	-3.00e-01	-3.00e-01	-2.88e-01	-2.79e-01	-2.70e-01	-2.83e-01	-2.76e-01	-2.76e-01	-2.77e-01	-2.72e-01	-2.66e-01	-2.53e-01	-2.41e-01	-2.35e-01
ENSG00000067829	-6.89e-01	-5.66e-01	-4.61e-01	-3.71e-01	-2.93e-01	-2.26e-01	-1.67e-01	-1.15e-01	-7.09e-02	-3.24e-02	5.89e-04	2.92e-02	5.52e-02	7.80e-02	9.76e-02	1.16e-01	1.33e-01	1.48e-01	1.63e-01	1.78e-01	1.92e-01	2.05e-01	2.18e-01	2.30e-01	2.40e-01	2.49e-01	2.57e-01	2.63e-01	2.67e-01	2.68e-01	2.68e-01	2.67e-01	2.64e-01	2.58e-01	2.55e-01	2.50e-01	2.44e-01	2.38e-01	2.32e-01	2.25e-01	2.21e-01	2.15e-01	2.09e-01	2.02e-01	1.93e-01	1.83e-01	1.71e-01	1.59e-01	1.45e-01
ENSG00000067836	-8.36e-01	-7.89e-01	-7.28e-01	-6.60e-01	-5.86e-01	-5.04e-01	-4.19e-01	-3.30e-01	-2.38e-01	-1.46e-01	-5.35e-02	3.78e-02	1.28e-01	2.16e-01	3.01e-01	3.81e-01	4.57e-01	5.26e-01	5.89e-01	6.45e-01	6.94e-01	7.36e-01	7.73e-01	8.03e-01	8.28e-01	8.46e-01	8.59e-01	8.66e-01	8.66e-01	8.58e-01	8.45e-01	8.26e-01	8.00e-01	7.66e-01	7.29e-01	6.87e-01	6.41e-01	5.91e-01	5.40e-01	4.90e-01	4.45e-01	3.99e-01	3.56e-01	3.16e-01	2.78e-01	2.43e-01	2.10e-01	1.81e-01	1.54e-01
ENSG00000067900	-4.15e-01	-4.37e-01	-4.55e-01	-4.71e-01	-4.83e-01	-4.93e-01	-5.01e-01	-5.07e-01	-5.11e-01	-5.12e-01	-5.12e-01	-5.10e-01	-5.05e-01	-4.98e-01	-4.89e-01	-4.78e-01	-4.65e-01	-4.51e-01	-4.35e-01	-4.18e-01	-4.01e-01	-3.83e-01	-3.64e-01	-3.44e-01	-3.25e-01	-3.05e-01	-2.84e-01	-2.64e-01	-2.43e-01	-2.23e-01	-2.02e-01	-1.81e-01	-1.59e-01	-1.37e-01	-1.13e-01	-8.85e-02	-6.37e-02	-3.96e-02	-1.55e-02	7.90e-03	3.22e-02	5.34e-02	7.36e-02	9.20e-02	1.08e-01	1.21e-01	1.32e-01	1.41e-01	1.48e-01
ENSG00000067955	-1.27e-01	-2.04e-01	-2.74e-01	-3.38e-01	-3.93e-01	-4.42e-01	-4.82e-01	-5.15e-01	-5.40e-01	-5.58e-01	-5.67e-01	-5.68e-01	-5.60e-01	-5.47e-01	-5.27e-01	-5.03e-01	-4.75e-01	-4.45e-01	-4.14e-01	-3.83e-01	-3.52e-01	-3.23e-01	-2.93e-01	-2.64e-01	-2.35e-01	-2.08e-01	-1.80e-01	-1.53e-01	-1.27e-01	-1.02e-01	-7.68e-02	-5.17e-02	-2.67e-02	-3.13e-03	2.34e-02	5.02e-02	7.66e-02	1.02e-01	1.26e-01	1.50e-01	1.75e-01	1.95e-01	2.14e-01	2.31e-01	2.45e-01	2.56e-01	2.63e-01	2.68e-01	2.72e-01
ENSG00000068001	-5.16e-01	-4.38e-01	-3.69e-01	-3.07e-01	-2.52e-01	-2.02e-01	-1.58e-01	-1.17e-01	-8.18e-02	-4.97e-02	-2.10e-02	5.00e-03	2.97e-02	5.21e-02	7.20e-02	9.04e-02	1.07e-01	1.22e-01	1.34e-01	1.45e-01	1.53e-01	1.58e-01	1.60e-01	1.59e-01	1.54e-01	1.46e-01	1.33e-01	1.15e-01	9.27e-02	6.40e-02	3.02e-02	-9.10e-03	-5.43e-02	-1.06e-01	-1.62e-01	-2.22e-01	-2.85e-01	-3.51e-01	-4.15e-01	-4.77e-01	-5.35e-01	-5.87e-01	-6.34e-01	-6.74e-01	-7.07e-01	-7.32e-01	-7.49e-01	-7.58e-01	-7.61e-01
ENSG00000068024	6.43e-01	6.44e-01	6.48e-01	6.43e-01	6.30e-01	6.16e-01	5.93e-01	5.66e-01	5.39e-01	5.08e-01	4.75e-01	4.38e-01	3.89e-01	3.38e-01	2.90e-01	2.37e-01	1.81e-01	1.31e-01	7.66e-02	1.99e-02	-3.51e-02	-8.46e-02	-1.39e-01	-1.89e-01	-2.38e-01	-2.84e-01	-3.28e-01	-3.70e-01	-4.04e-01	-4.26e-01	-4.47e-01	-4.65e-01	-4.77e-01	-4.73e-01	-4.84e-01	-4.90e-01	-4.87e-01	-4.72e-01	-4.58e-01	-4.43e-01	-4.45e-01	-4.31e-01	-4.21e-01	-4.12e-01	-3.99e-01	-3.84e-01	-3.63e-01	-3.44e-01	-3.28e-01
ENSG00000068028	5.56e-01	5.71e-01	5.85e-01	6.02e-01	6.22e-01	6.41e-01	6.62e-01	6.83e-01	7.01e-01	7.20e-01	7.38e-01	7.57e-01	7.79e-01	8.01e-01	8.20e-01	8.41e-01	8.62e-01	8.79e-01	8.98e-01	9.16e-01	9.32e-01	9.44e-01	9.57e-01	9.66e-01	9.73e-01	9.76e-01	9.77e-01	9.75e-01	9.68e-01	9.55e-01	9.40e-01	9.22e-01	9.00e-01	8.72e-01	8.45e-01	8.16e-01	7.85e-01	7.50e-01	7.16e-01	6.83e-01	6.55e-01	6.24e-01	5.95e-01	5.67e-01	5.38e-01	5.10e-01	4.81e-01	4.52e-01	4.24e-01
ENSG00000068078	-8.78e-01	-8.89e-01	-8.81e-01	-8.52e-01	-8.02e-01	-7.38e-01	-6.59e-01	-5.70e-01	-4.74e-01	-3.72e-01	-2.67e-01	-1.60e-01	-5.02e-02	5.74e-02	1.60e-01	2.60e-01	3.55e-01	4.40e-01	5.20e-01	5.94e-01	6.60e-01	7.18e-01	7.72e-01	8.20e-01	8.63e-01	9.01e-01	9.35e-01	9.64e-01	9.88e-01	1.01e+00	1.02e+00	1.03e+00	1.04e+00	1.04e+00	1.05e+00	1.05e+00	1.05e+00	1.04e+00	1.04e+00	1.03e+00	1.03e+00	1.01e+00	1.00e+00	9.89e-01	9.71e-01	9.48e-01	9.21e-01	8.91e-01	8.58e-01
ENSG00000068097	-9.28e-01	-9.52e-01	-9.67e-01	-9.81e-01	-9.95e-01	-1.00e+00	-1.01e+00	-1.01e+00	-1.01e+00	-1.00e+00	-9.90e-01	-9.75e-01	-9.63e-01	-9.46e-01	-9.24e-01	-9.02e-01	-8.79e-01	-8.52e-01	-8.27e-01	-8.04e-01	-7.81e-01	-7.57e-01	-7.36e-01	-7.15e-01	-6.94e-01	-6.74e-01	-6.54e-01	-6.34e-01	-6.14e-01	-5.93e-01	-5.73e-01	-5.53e-01	-5.33e-01	-5.11e-01	-4.91e-01	-4.70e-01	-4.47e-01	-4.23e-01	-3.99e-01	-3.74e-01	-3.51e-01	-3.26e-01	-3.02e-01	-2.78e-01	-2.54e-01	-2.31e-01	-2.09e-01	-1.87e-01	-1.67e-01
ENSG00000068120	-4.18e-01	-3.81e-01	-3.49e-01	-3.20e-01	-2.94e-01	-2.73e-01	-2.54e-01	-2.39e-01	-2.29e-01	-2.22e-01	-2.19e-01	-2.18e-01	-2.16e-01	-2.16e-01	-2.19e-01	-2.22e-01	-2.24e-01	-2.28e-01	-2.30e-01	-2.30e-01	-2.29e-01	-2.30e-01	-2.28e-01	-2.27e-01	-2.26e-01	-2.25e-01	-2.25e-01	-2.25e-01	-2.27e-01	-2.31e-01	-2.34e-01	-2.38e-01	-2.42e-01	-2.48e-01	-2.50e-01	-2.51e-01	-2.51e-01	-2.51e-01	-2.49e-01	-2.44e-01	-2.34e-01	-2.25e-01	-2.13e-01	-2.00e-01	-1.86e-01	-1.72e-01	-1.58e-01	-1.43e-01	-1.27e-01
ENSG00000068137	-2.99e-01	-2.81e-01	-2.56e-01	-2.25e-01	-1.88e-01	-1.46e-01	-1.00e-01	-5.10e-02	2.11e-04	5.37e-02	1.09e-01	1.65e-01	2.24e-01	2.82e-01	3.40e-01	3.97e-01	4.52e-01	5.04e-01	5.53e-01	6.00e-01	6.44e-01	6.82e-01	7.19e-01	7.52e-01	7.82e-01	8.08e-01	8.32e-01	8.52e-01	8.68e-01	8.80e-01	8.89e-01	8.96e-01	9.00e-01	8.99e-01	9.00e-01	8.99e-01	8.96e-01	8.90e-01	8.83e-01	8.76e-01	8.72e-01	8.63e-01	8.54e-01	8.42e-01	8.28e-01	8.11e-01	7.91e-01	7.68e-01	7.44e-01
ENSG00000068305	-1.50e-01	-1.85e-01	-2.19e-01	-2.50e-01	-2.78e-01	-3.05e-01	-3.29e-01	-3.53e-01	-3.77e-01	-4.00e-01	-4.22e-01	-4.42e-01	-4.57e-01	-4.71e-01	-4.84e-01	-4.93e-01	-4.98e-01	-5.02e-01	-5.01e-01	-4.96e-01	-4.88e-01	-4.78e-01	-4.64e-01	-4.47e-01	-4.27e-01	-4.04e-01	-3.79e-01	-3.51e-01	-3.21e-01	-2.89e-01	-2.55e-01	-2.18e-01	-1.78e-01	-1.39e-01	-9.35e-02	-4.69e-02	-5.54e-04	4.35e-02	8.66e-02	1.27e-01	1.68e-01	2.02e-01	2.34e-01	2.62e-01	2.85e-01	3.04e-01	3.17e-01	3.28e-01	3.36e-01
ENSG00000068308	2.34e-01	3.07e-01	3.70e-01	4.30e-01	4.86e-01	5.35e-01	5.82e-01	6.24e-01	6.61e-01	6.94e-01	7.23e-01	7.49e-01	7.77e-01	8.02e-01	8.23e-01	8.43e-01	8.63e-01	8.79e-01	8.95e-01	9.10e-01	9.23e-01	9.32e-01	9.41e-01	9.46e-01	9.49e-01	9.47e-01	9.42e-01	9.33e-01	9.19e-01	8.99e-01	8.74e-01	8.45e-01	8.11e-01	7.70e-01	7.29e-01	6.84e-01	6.35e-01	5.82e-01	5.31e-01	4.80e-01	4.36e-01	3.91e-01	3.50e-01	3.12e-01	2.77e-01	2.44e-01	2.14e-01	1.88e-01	1.65e-01
ENSG00000068323	3.39e-01	3.98e-01	4.46e-01	4.88e-01	5.24e-01	5.53e-01	5.77e-01	5.95e-01	6.06e-01	6.12e-01	6.12e-01	6.09e-01	6.05e-01	5.98e-01	5.87e-01	5.74e-01	5.62e-01	5.48e-01	5.35e-01	5.25e-01	5.15e-01	5.05e-01	4.96e-01	4.88e-01	4.78e-01	4.68e-01	4.58e-01	4.48e-01	4.35e-01	4.19e-01	4.04e-01	3.88e-01	3.71e-01	3.51e-01	3.35e-01	3.18e-01	3.02e-01	2.84e-01	2.69e-01	2.54e-01	2.44e-01	2.33e-01	2.23e-01	2.14e-01	2.04e-01	1.95e-01	1.85e-01	1.75e-01	1.67e-01
ENSG00000068354	1.73e-01	1.86e-01	1.95e-01	2.00e-01	2.01e-01	1.98e-01	1.91e-01	1.80e-01	1.64e-01	1.44e-01	1.21e-01	9.33e-02	6.34e-02	3.06e-02	-4.41e-03	-4.06e-02	-7.70e-02	-1.13e-01	-1.47e-01	-1.78e-01	-2.07e-01	-2.34e-01	-2.58e-01	-2.79e-01	-2.99e-01	-3.16e-01	-3.30e-01	-3.43e-01	-3.53e-01	-3.60e-01	-3.64e-01	-3.66e-01	-3.65e-01	-3.61e-01	-3.54e-01	-3.46e-01	-3.35e-01	-3.22e-01	-3.09e-01	-2.96e-01	-2.83e-01	-2.71e-01	-2.61e-01	-2.51e-01	-2.43e-01	-2.36e-01	-2.31e-01	-2.28e-01	-2.26e-01
ENSG00000068366	1.16e+00	1.12e+00	1.08e+00	1.04e+00	1.00e+00	9.67e-01	9.29e-01	8.92e-01	8.55e-01	8.18e-01	7.83e-01	7.49e-01	7.16e-01	6.85e-01	6.57e-01	6.30e-01	6.04e-01	5.80e-01	5.56e-01	5.32e-01	5.09e-01	4.85e-01	4.61e-01	4.37e-01	4.13e-01	3.90e-01	3.67e-01	3.44e-01	3.23e-01	3.03e-01	2.85e-01	2.67e-01	2.51e-01	2.38e-01	2.25e-01	2.16e-01	2.12e-01	2.12e-01	2.13e-01	2.13e-01	2.11e-01	2.10e-01	2.06e-01	2.01e-01	1.94e-01	1.86e-01	1.76e-01	1.64e-01	1.50e-01
ENSG00000068383	1.09e-01	1.13e-01	1.16e-01	1.12e-01	1.01e-01	8.75e-02	6.61e-02	4.03e-02	1.19e-02	-2.14e-02	-5.85e-02	-1.00e-01	-1.51e-01	-2.05e-01	-2.60e-01	-3.17e-01	-3.78e-01	-4.33e-01	-4.89e-01	-5.45e-01	-5.97e-01	-6.42e-01	-6.86e-01	-7.24e-01	-7.57e-01	-7.83e-01	-8.03e-01	-8.17e-01	-8.20e-01	-8.12e-01	-7.98e-01	-7.77e-01	-7.48e-01	-7.08e-01	-6.72e-01	-6.31e-01	-5.85e-01	-5.34e-01	-4.84e-01	-4.37e-01	-3.99e-01	-3.57e-01	-3.19e-01	-2.84e-01	-2.51e-01	-2.20e-01	-1.89e-01	-1.62e-01	-1.38e-01
ENSG00000068394	-5.15e-02	1.27e-02	6.48e-02	1.07e-01	1.40e-01	1.65e-01	1.81e-01	1.91e-01	1.92e-01	1.86e-01	1.74e-01	1.57e-01	1.35e-01	1.09e-01	7.88e-02	4.65e-02	1.36e-02	-1.95e-02	-5.00e-02	-7.71e-02	-1.01e-01	-1.21e-01	-1.38e-01	-1.51e-01	-1.61e-01	-1.68e-01	-1.70e-01	-1.70e-01	-1.66e-01	-1.59e-01	-1.48e-01	-1.34e-01	-1.17e-01	-9.67e-02	-7.26e-02	-4.64e-02	-1.94e-02	7.02e-03	3.27e-02	5.61e-02	7.86e-02	9.65e-02	1.12e-01	1.23e-01	1.30e-01	1.34e-01	1.32e-01	1.28e-01	1.20e-01
ENSG00000068400	-1.14e-01	-1.36e-01	-1.60e-01	-1.83e-01	-2.06e-01	-2.32e-01	-2.58e-01	-2.87e-01	-3.17e-01	-3.50e-01	-3.84e-01	-4.19e-01	-4.55e-01	-4.92e-01	-5.29e-01	-5.66e-01	-6.00e-01	-6.33e-01	-6.62e-01	-6.86e-01	-7.07e-01	-7.23e-01	-7.35e-01	-7.42e-01	-7.45e-01	-7.44e-01	-7.38e-01	-7.28e-01	-7.13e-01	-6.93e-01	-6.70e-01	-6.41e-01	-6.09e-01	-5.74e-01	-5.34e-01	-4.91e-01	-4.47e-01	-4.03e-01	-3.59e-01	-3.17e-01	-2.76e-01	-2.38e-01	-2.02e-01	-1.68e-01	-1.37e-01	-1.10e-01	-8.51e-02	-6.30e-02	-4.26e-02
ENSG00000068438	-6.25e-01	-5.76e-01	-5.37e-01	-5.01e-01	-4.69e-01	-4.45e-01	-4.23e-01	-4.06e-01	-3.96e-01	-3.90e-01	-3.88e-01	-3.90e-01	-3.91e-01	-3.95e-01	-4.02e-01	-4.09e-01	-4.15e-01	-4.22e-01	-4.27e-01	-4.28e-01	-4.27e-01	-4.26e-01	-4.21e-01	-4.16e-01	-4.09e-01	-4.02e-01	-3.93e-01	-3.83e-01	-3.73e-01	-3.64e-01	-3.53e-01	-3.40e-01	-3.27e-01	-3.15e-01	-2.96e-01	-2.77e-01	-2.57e-01	-2.39e-01	-2.19e-01	-1.99e-01	-1.75e-01	-1.55e-01	-1.34e-01	-1.15e-01	-9.76e-02	-8.19e-02	-6.92e-02	-5.73e-02	-4.58e-02
ENSG00000068489	8.21e-01	8.61e-01	8.94e-01	9.23e-01	9.49e-01	9.69e-01	9.87e-01	1.00e+00	1.01e+00	1.01e+00	1.02e+00	1.02e+00	1.01e+00	1.01e+00	1.00e+00	9.96e-01	9.89e-01	9.79e-01	9.70e-01	9.60e-01	9.50e-01	9.38e-01	9.25e-01	9.10e-01	8.93e-01	8.73e-01	8.50e-01	8.25e-01	7.95e-01	7.60e-01	7.21e-01	6.79e-01	6.31e-01	5.79e-01	5.24e-01	4.65e-01	4.04e-01	3.42e-01	2.80e-01	2.21e-01	1.66e-01	1.15e-01	6.93e-02	2.95e-02	-3.83e-03	-3.03e-02	-4.96e-02	-6.25e-02	-6.99e-02
ENSG00000068615	7.31e-01	7.17e-01	7.07e-01	6.94e-01	6.80e-01	6.66e-01	6.50e-01	6.33e-01	6.18e-01	6.02e-01	5.86e-01	5.69e-01	5.49e-01	5.29e-01	5.11e-01	4.93e-01	4.74e-01	4.59e-01	4.42e-01	4.24e-01	4.06e-01	3.89e-01	3.70e-01	3.51e-01	3.31e-01	3.10e-01	2.87e-01	2.62e-01	2.37e-01	2.13e-01	1.85e-01	1.54e-01	1.23e-01	9.28e-02	5.47e-02	1.53e-02	-2.33e-02	-5.81e-02	-9.27e-02	-1.25e-01	-1.62e-01	-1.89e-01	-2.15e-01	-2.37e-01	-2.54e-01	-2.65e-01	-2.70e-01	-2.72e-01	-2.73e-01
ENSG00000068650	-2.55e-01	-2.57e-01	-2.63e-01	-2.71e-01	-2.83e-01	-2.98e-01	-3.18e-01	-3.41e-01	-3.67e-01	-3.97e-01	-4.30e-01	-4.66e-01	-5.05e-01	-5.45e-01	-5.87e-01	-6.29e-01	-6.70e-01	-7.08e-01	-7.44e-01	-7.75e-01	-8.02e-01	-8.23e-01	-8.39e-01	-8.50e-01	-8.54e-01	-8.52e-01	-8.44e-01	-8.29e-01	-8.08e-01	-7.79e-01	-7.44e-01	-7.03e-01	-6.57e-01	-6.06e-01	-5.51e-01	-4.93e-01	-4.33e-01	-3.73e-01	-3.15e-01	-2.61e-01	-2.09e-01	-1.62e-01	-1.19e-01	-7.97e-02	-4.46e-02	-1.35e-02	1.33e-02	3.67e-02	5.75e-02
ENSG00000068654	-7.14e-01	-7.34e-01	-7.50e-01	-7.65e-01	-7.79e-01	-7.91e-01	-8.03e-01	-8.13e-01	-8.22e-01	-8.30e-01	-8.36e-01	-8.41e-01	-8.45e-01	-8.47e-01	-8.46e-01	-8.44e-01	-8.40e-01	-8.34e-01	-8.26e-01	-8.16e-01	-8.04e-01	-7.91e-01	-7.77e-01	-7.61e-01	-7.44e-01	-7.25e-01	-7.06e-01	-6.85e-01	-6.63e-01	-6.39e-01	-6.15e-01	-5.88e-01	-5.61e-01	-5.32e-01	-5.00e-01	-4.67e-01	-4.33e-01	-3.99e-01	-3.64e-01	-3.29e-01	-2.94e-01	-2.60e-01	-2.27e-01	-1.95e-01	-1.65e-01	-1.37e-01	-1.11e-01	-8.56e-02	-6.17e-02
ENSG00000068697	1.73e-01	2.42e-01	3.07e-01	3.71e-01	4.35e-01	4.94e-01	5.54e-01	6.11e-01	6.64e-01	7.15e-01	7.64e-01	8.11e-01	8.60e-01	9.07e-01	9.49e-01	9.91e-01	1.03e+00	1.07e+00	1.10e+00	1.13e+00	1.15e+00	1.17e+00	1.19e+00	1.20e+00	1.21e+00	1.22e+00	1.21e+00	1.21e+00	1.19e+00	1.17e+00	1.14e+00	1.11e+00	1.07e+00	1.02e+00	9.65e-01	9.07e-01	8.43e-01	7.73e-01	7.03e-01	6.34e-01	5.70e-01	5.06e-01	4.45e-01	3.89e-01	3.37e-01	2.89e-01	2.46e-01	2.07e-01	1.74e-01
ENSG00000068724	-3.83e-02	-4.59e-03	2.34e-02	4.82e-02	7.02e-02	8.70e-02	1.01e-01	1.12e-01	1.17e-01	1.19e-01	1.18e-01	1.15e-01	1.11e-01	1.06e-01	9.88e-02	9.19e-02	8.62e-02	8.03e-02	7.75e-02	7.78e-02	8.04e-02	8.43e-02	9.15e-02	1.00e-01	1.11e-01	1.23e-01	1.37e-01	1.52e-01	1.69e-01	1.85e-01	2.04e-01	2.24e-01	2.46e-01	2.67e-01	2.92e-01	3.18e-01	3.44e-01	3.67e-01	3.90e-01	4.10e-01	4.31e-01	4.45e-01	4.57e-01	4.66e-01	4.69e-01	4.68e-01	4.61e-01	4.51e-01	4.38e-01
ENSG00000068745	-1.76e-01	-1.48e-01	-1.25e-01	-1.05e-01	-8.58e-02	-7.26e-02	-6.07e-02	-5.33e-02	-5.16e-02	-5.33e-02	-5.89e-02	-6.71e-02	-7.36e-02	-8.30e-02	-9.56e-02	-1.08e-01	-1.19e-01	-1.32e-01	-1.41e-01	-1.48e-01	-1.53e-01	-1.58e-01	-1.59e-01	-1.60e-01	-1.60e-01	-1.60e-01	-1.58e-01	-1.57e-01	-1.55e-01	-1.56e-01	-1.55e-01	-1.52e-01	-1.50e-01	-1.49e-01	-1.42e-01	-1.34e-01	-1.25e-01	-1.18e-01	-1.09e-01	-9.99e-02	-8.54e-02	-7.47e-02	-6.27e-02	-5.09e-02	-4.09e-02	-3.19e-02	-2.53e-02	-1.92e-02	-1.29e-02
ENSG00000068781	1.04e+00	1.01e+00	9.89e-01	9.62e-01	9.32e-01	9.01e-01	8.67e-01	8.31e-01	7.94e-01	7.55e-01	7.14e-01	6.71e-01	6.23e-01	5.73e-01	5.25e-01	4.75e-01	4.23e-01	3.76e-01	3.29e-01	2.81e-01	2.36e-01	1.94e-01	1.52e-01	1.13e-01	7.60e-02	4.18e-02	8.89e-03	-2.13e-02	-4.69e-02	-6.56e-02	-8.32e-02	-9.80e-02	-1.09e-01	-1.11e-01	-1.20e-01	-1.26e-01	-1.28e-01	-1.24e-01	-1.21e-01	-1.17e-01	-1.23e-01	-1.20e-01	-1.21e-01	-1.23e-01	-1.24e-01	-1.24e-01	-1.22e-01	-1.22e-01	-1.25e-01
ENSG00000068784	3.32e-01	2.98e-01	2.71e-01	2.39e-01	2.02e-01	1.69e-01	1.29e-01	8.95e-02	5.42e-02	1.81e-02	-1.62e-02	-5.09e-02	-9.56e-02	-1.38e-01	-1.74e-01	-2.11e-01	-2.50e-01	-2.81e-01	-3.15e-01	-3.51e-01	-3.85e-01	-4.13e-01	-4.46e-01	-4.75e-01	-5.02e-01	-5.26e-01	-5.49e-01	-5.69e-01	-5.82e-01	-5.86e-01	-5.89e-01	-5.89e-01	-5.86e-01	-5.69e-01	-5.66e-01	-5.58e-01	-5.44e-01	-5.20e-01	-4.97e-01	-4.73e-01	-4.62e-01	-4.38e-01	-4.18e-01	-3.97e-01	-3.73e-01	-3.48e-01	-3.18e-01	-2.90e-01	-2.65e-01
ENSG00000068796	-5.04e-01	-5.35e-01	-5.59e-01	-5.70e-01	-5.70e-01	-5.63e-01	-5.45e-01	-5.20e-01	-4.89e-01	-4.52e-01	-4.10e-01	-3.63e-01	-3.10e-01	-2.54e-01	-2.00e-01	-1.44e-01	-8.87e-02	-3.83e-02	9.89e-03	5.48e-02	9.50e-02	1.29e-01	1.61e-01	1.89e-01	2.12e-01	2.30e-01	2.45e-01	2.55e-01	2.60e-01	2.58e-01	2.54e-01	2.45e-01	2.32e-01	2.12e-01	1.95e-01	1.74e-01	1.51e-01	1.25e-01	1.01e-01	7.82e-02	6.09e-02	4.18e-02	2.56e-02	1.10e-02	-3.16e-03	-1.62e-02	-2.95e-02	-4.13e-02	-5.12e-02
ENSG00000068831	1.53e+00	1.54e+00	1.55e+00	1.56e+00	1.55e+00	1.55e+00	1.54e+00	1.52e+00	1.50e+00	1.47e+00	1.44e+00	1.41e+00	1.37e+00	1.32e+00	1.28e+00	1.23e+00	1.17e+00	1.12e+00	1.07e+00	1.01e+00	9.58e-01	9.06e-01	8.52e-01	7.98e-01	7.44e-01	6.90e-01	6.34e-01	5.78e-01	5.22e-01	4.69e-01	4.14e-01	3.57e-01	2.99e-01	2.48e-01	1.84e-01	1.20e-01	5.76e-02	2.26e-03	-5.39e-02	-1.07e-01	-1.72e-01	-2.21e-01	-2.70e-01	-3.14e-01	-3.47e-01	-3.73e-01	-3.85e-01	-3.93e-01	-3.99e-01
ENSG00000068878	6.46e-03	-1.04e-03	-9.41e-03	-1.73e-02	-2.51e-02	-3.47e-02	-4.44e-02	-5.57e-02	-6.91e-02	-8.36e-02	-9.95e-02	-1.16e-01	-1.32e-01	-1.47e-01	-1.64e-01	-1.79e-01	-1.92e-01	-2.05e-01	-2.15e-01	-2.22e-01	-2.26e-01	-2.29e-01	-2.29e-01	-2.28e-01	-2.24e-01	-2.19e-01	-2.12e-01	-2.04e-01	-1.94e-01	-1.83e-01	-1.71e-01	-1.56e-01	-1.40e-01	-1.23e-01	-1.02e-01	-7.98e-02	-5.69e-02	-3.45e-02	-1.18e-02	1.01e-02	3.30e-02	5.25e-02	7.08e-02	8.73e-02	1.01e-01	1.12e-01	1.20e-01	1.26e-01	1.30e-01
ENSG00000068885	1.96e-01	1.33e-01	7.74e-02	2.59e-02	-2.16e-02	-6.36e-02	-1.02e-01	-1.35e-01	-1.61e-01	-1.83e-01	-1.98e-01	-2.08e-01	-2.15e-01	-2.17e-01	-2.13e-01	-2.07e-01	-1.98e-01	-1.86e-01	-1.74e-01	-1.64e-01	-1.54e-01	-1.44e-01	-1.36e-01	-1.29e-01	-1.23e-01	-1.18e-01	-1.14e-01	-1.12e-01	-1.11e-01	-1.10e-01	-1.12e-01	-1.14e-01	-1.18e-01	-1.21e-01	-1.26e-01	-1.31e-01	-1.35e-01	-1.37e-01	-1.39e-01	-1.39e-01	-1.39e-01	-1.37e-01	-1.35e-01	-1.32e-01	-1.27e-01	-1.23e-01	-1.18e-01	-1.12e-01	-1.07e-01
ENSG00000068903	1.43e+00	1.50e+00	1.56e+00	1.60e+00	1.64e+00	1.67e+00	1.69e+00	1.71e+00	1.71e+00	1.71e+00	1.71e+00	1.69e+00	1.68e+00	1.66e+00	1.63e+00	1.60e+00	1.58e+00	1.54e+00	1.51e+00	1.49e+00	1.46e+00	1.43e+00	1.41e+00	1.38e+00	1.35e+00	1.32e+00	1.29e+00	1.26e+00	1.23e+00	1.19e+00	1.15e+00	1.11e+00	1.06e+00	1.01e+00	9.68e-01	9.18e-01	8.66e-01	8.11e-01	7.57e-01	7.03e-01	6.55e-01	6.05e-01	5.58e-01	5.13e-01	4.69e-01	4.27e-01	3.86e-01	3.48e-01	3.12e-01
ENSG00000068912	-2.01e-01	-2.50e-01	-2.90e-01	-3.21e-01	-3.41e-01	-3.52e-01	-3.55e-01	-3.49e-01	-3.36e-01	-3.16e-01	-2.89e-01	-2.57e-01	-2.17e-01	-1.74e-01	-1.29e-01	-8.13e-02	-3.29e-02	1.31e-02	5.84e-02	1.02e-01	1.42e-01	1.79e-01	2.14e-01	2.46e-01	2.76e-01	3.03e-01	3.28e-01	3.50e-01	3.69e-01	3.83e-01	3.97e-01	4.08e-01	4.17e-01	4.23e-01	4.31e-01	4.38e-01	4.43e-01	4.46e-01	4.50e-01	4.53e-01	4.59e-01	4.61e-01	4.62e-01	4.63e-01	4.61e-01	4.56e-01	4.49e-01	4.40e-01	4.30e-01
ENSG00000068976	1.36e+00	1.40e+00	1.44e+00	1.48e+00	1.51e+00	1.54e+00	1.56e+00	1.58e+00	1.60e+00	1.62e+00	1.63e+00	1.64e+00	1.65e+00	1.65e+00	1.66e+00	1.66e+00	1.67e+00	1.67e+00	1.67e+00	1.68e+00	1.68e+00	1.68e+00	1.68e+00	1.67e+00	1.67e+00	1.66e+00	1.65e+00	1.64e+00	1.62e+00	1.59e+00	1.57e+00	1.54e+00	1.50e+00	1.46e+00	1.42e+00	1.37e+00	1.32e+00	1.27e+00	1.21e+00	1.16e+00	1.11e+00	1.05e+00	9.99e-01	9.46e-01	8.93e-01	8.40e-01	7.87e-01	7.34e-01	6.82e-01
ENSG00000069011	-1.85e-01	-1.74e-01	-1.49e-01	-1.17e-01	-7.65e-02	-2.74e-02	2.69e-02	8.76e-02	1.54e-01	2.24e-01	2.97e-01	3.72e-01	4.47e-01	5.22e-01	5.96e-01	6.69e-01	7.39e-01	8.05e-01	8.66e-01	9.23e-01	9.75e-01	1.02e+00	1.07e+00	1.11e+00	1.14e+00	1.17e+00	1.20e+00	1.23e+00	1.25e+00	1.27e+00	1.28e+00	1.29e+00	1.30e+00	1.31e+00	1.31e+00	1.31e+00	1.31e+00	1.31e+00	1.31e+00	1.30e+00	1.29e+00	1.28e+00	1.27e+00	1.25e+00	1.23e+00	1.20e+00	1.17e+00	1.14e+00	1.10e+00
ENSG00000069020	-1.13e-01	-1.42e-01	-1.72e-01	-1.99e-01	-2.26e-01	-2.53e-01	-2.80e-01	-3.07e-01	-3.36e-01	-3.65e-01	-3.94e-01	-4.23e-01	-4.50e-01	-4.77e-01	-5.03e-01	-5.27e-01	-5.47e-01	-5.65e-01	-5.79e-01	-5.89e-01	-5.94e-01	-5.96e-01	-5.93e-01	-5.86e-01	-5.75e-01	-5.60e-01	-5.41e-01	-5.18e-01	-4.91e-01	-4.62e-01	-4.28e-01	-3.91e-01	-3.50e-01	-3.08e-01	-2.61e-01	-2.13e-01	-1.64e-01	-1.16e-01	-7.02e-02	-2.71e-02	1.55e-02	5.20e-02	8.57e-02	1.16e-01	1.41e-01	1.62e-01	1.78e-01	1.91e-01	2.02e-01
ENSG00000069248	-2.04e-01	-1.83e-01	-1.63e-01	-1.45e-01	-1.30e-01	-1.17e-01	-1.06e-01	-9.68e-02	-9.06e-02	-8.64e-02	-8.40e-02	-8.31e-02	-8.23e-02	-8.26e-02	-8.38e-02	-8.49e-02	-8.55e-02	-8.65e-02	-8.64e-02	-8.56e-02	-8.44e-02	-8.36e-02	-8.23e-02	-8.13e-02	-8.09e-02	-8.10e-02	-8.17e-02	-8.33e-02	-8.60e-02	-9.03e-02	-9.50e-02	-1.00e-01	-1.06e-01	-1.13e-01	-1.19e-01	-1.24e-01	-1.29e-01	-1.33e-01	-1.36e-01	-1.38e-01	-1.37e-01	-1.36e-01	-1.34e-01	-1.31e-01	-1.28e-01	-1.25e-01	-1.22e-01	-1.18e-01	-1.15e-01
ENSG00000069275	4.35e-01	4.26e-01	4.14e-01	4.00e-01	3.85e-01	3.67e-01	3.46e-01	3.22e-01	2.94e-01	2.64e-01	2.30e-01	1.94e-01	1.57e-01	1.18e-01	7.66e-02	3.49e-02	-6.59e-03	-4.79e-02	-8.74e-02	-1.25e-01	-1.61e-01	-1.95e-01	-2.27e-01	-2.57e-01	-2.86e-01	-3.13e-01	-3.38e-01	-3.60e-01	-3.81e-01	-3.99e-01	-4.14e-01	-4.27e-01	-4.36e-01	-4.42e-01	-4.44e-01	-4.43e-01	-4.37e-01	-4.28e-01	-4.16e-01	-4.02e-01	-3.87e-01	-3.70e-01	-3.52e-01	-3.33e-01	-3.14e-01	-2.94e-01	-2.74e-01	-2.54e-01	-2.33e-01
ENSG00000069329	-5.23e-01	-5.55e-01	-5.76e-01	-5.87e-01	-5.87e-01	-5.78e-01	-5.60e-01	-5.34e-01	-5.02e-01	-4.63e-01	-4.19e-01	-3.71e-01	-3.17e-01	-2.62e-01	-2.07e-01	-1.51e-01	-9.69e-02	-4.68e-02	1.46e-04	4.30e-02	8.08e-02	1.13e-01	1.41e-01	1.65e-01	1.83e-01	1.97e-01	2.06e-01	2.09e-01	2.07e-01	1.98e-01	1.84e-01	1.65e-01	1.40e-01	1.09e-01	7.69e-02	4.07e-02	1.37e-03	-3.99e-02	-7.95e-02	-1.16e-01	-1.47e-01	-1.75e-01	-1.98e-01	-2.15e-01	-2.29e-01	-2.37e-01	-2.42e-01	-2.42e-01	-2.38e-01
ENSG00000069345	-2.22e-01	-1.96e-01	-1.69e-01	-1.40e-01	-1.10e-01	-8.06e-02	-4.98e-02	-1.90e-02	1.09e-02	4.09e-02	7.06e-02	1.00e-01	1.32e-01	1.63e-01	1.93e-01	2.22e-01	2.52e-01	2.79e-01	3.05e-01	3.29e-01	3.52e-01	3.70e-01	3.88e-01	4.02e-01	4.14e-01	4.22e-01	4.28e-01	4.30e-01	4.28e-01	4.21e-01	4.11e-01	3.98e-01	3.82e-01	3.61e-01	3.41e-01	3.18e-01	2.94e-01	2.68e-01	2.43e-01	2.20e-01	2.02e-01	1.84e-01	1.68e-01	1.55e-01	1.42e-01	1.31e-01	1.22e-01	1.13e-01	1.07e-01
ENSG00000069399	4.52e-01	4.45e-01	4.36e-01	4.28e-01	4.20e-01	4.09e-01	3.98e-01	3.84e-01	3.67e-01	3.47e-01	3.25e-01	3.02e-01	2.80e-01	2.57e-01	2.32e-01	2.08e-01	1.87e-01	1.65e-01	1.48e-01	1.35e-01	1.26e-01	1.19e-01	1.17e-01	1.17e-01	1.20e-01	1.26e-01	1.35e-01	1.46e-01	1.60e-01	1.74e-01	1.91e-01	2.11e-01	2.34e-01	2.56e-01	2.84e-01	3.14e-01	3.43e-01	3.70e-01	3.96e-01	4.19e-01	4.44e-01	4.62e-01	4.78e-01	4.90e-01	4.97e-01	5.00e-01	4.97e-01	4.91e-01	4.83e-01
ENSG00000069424	1.61e-01	1.63e-01	1.63e-01	1.59e-01	1.52e-01	1.42e-01	1.27e-01	1.09e-01	8.80e-02	6.32e-02	3.52e-02	4.25e-03	-2.98e-02	-6.58e-02	-1.03e-01	-1.41e-01	-1.79e-01	-2.15e-01	-2.49e-01	-2.81e-01	-3.10e-01	-3.35e-01	-3.57e-01	-3.76e-01	-3.91e-01	-4.03e-01	-4.11e-01	-4.16e-01	-4.15e-01	-4.11e-01	-4.02e-01	-3.89e-01	-3.72e-01	-3.51e-01	-3.27e-01	-3.01e-01	-2.71e-01	-2.41e-01	-2.10e-01	-1.82e-01	-1.56e-01	-1.32e-01	-1.10e-01	-9.16e-02	-7.59e-02	-6.33e-02	-5.36e-02	-4.68e-02	-4.22e-02
ENSG00000069493	1.28e-01	5.73e-02	-1.09e-02	-7.61e-02	-1.39e-01	-2.00e-01	-2.59e-01	-3.17e-01	-3.72e-01	-4.25e-01	-4.75e-01	-5.22e-01	-5.66e-01	-6.07e-01	-6.43e-01	-6.74e-01	-7.02e-01	-7.24e-01	-7.42e-01	-7.56e-01	-7.65e-01	-7.70e-01	-7.71e-01	-7.67e-01	-7.58e-01	-7.44e-01	-7.26e-01	-7.03e-01	-6.75e-01	-6.43e-01	-6.06e-01	-5.65e-01	-5.21e-01	-4.74e-01	-4.24e-01	-3.72e-01	-3.20e-01	-2.69e-01	-2.22e-01	-1.78e-01	-1.37e-01	-1.02e-01	-7.16e-02	-4.60e-02	-2.60e-02	-1.11e-02	-1.58e-03	3.69e-03	5.60e-03
ENSG00000069509	3.16e-01	3.01e-01	2.89e-01	2.75e-01	2.60e-01	2.45e-01	2.28e-01	2.11e-01	1.94e-01	1.77e-01	1.59e-01	1.41e-01	1.20e-01	1.00e-01	8.22e-02	6.42e-02	4.65e-02	3.21e-02	1.78e-02	3.88e-03	-8.54e-03	-1.87e-02	-2.93e-02	-3.87e-02	-4.72e-02	-5.48e-02	-6.22e-02	-6.90e-02	-7.44e-02	-7.76e-02	-8.10e-02	-8.39e-02	-8.58e-02	-8.46e-02	-8.62e-02	-8.67e-02	-8.54e-02	-8.16e-02	-7.75e-02	-7.26e-02	-7.06e-02	-6.55e-02	-6.12e-02	-5.71e-02	-5.24e-02	-4.80e-02	-4.28e-02	-3.86e-02	-3.54e-02
ENSG00000069535	-7.33e-02	-1.10e-01	-1.37e-01	-1.68e-01	-2.04e-01	-2.35e-01	-2.71e-01	-3.04e-01	-3.30e-01	-3.55e-01	-3.75e-01	-3.94e-01	-4.24e-01	-4.49e-01	-4.65e-01	-4.82e-01	-5.01e-01	-5.09e-01	-5.22e-01	-5.38e-01	-5.53e-01	-5.63e-01	-5.78e-01	-5.91e-01	-6.03e-01	-6.13e-01	-6.23e-01	-6.33e-01	-6.37e-01	-6.34e-01	-6.32e-01	-6.31e-01	-6.27e-01	-6.12e-01	-6.12e-01	-6.09e-01	-6.02e-01	-5.87e-01	-5.73e-01	-5.58e-01	-5.55e-01	-5.40e-01	-5.28e-01	-5.16e-01	-5.00e-01	-4.83e-01	-4.61e-01	-4.40e-01	-4.22e-01
ENSG00000069696	-5.71e-02	-2.59e-02	-3.88e-03	8.91e-03	1.28e-02	8.10e-03	-5.22e-03	-2.71e-02	-5.74e-02	-9.62e-02	-1.44e-01	-1.99e-01	-2.64e-01	-3.36e-01	-4.15e-01	-5.00e-01	-5.90e-01	-6.80e-01	-7.69e-01	-8.56e-01	-9.38e-01	-1.01e+00	-1.08e+00	-1.14e+00	-1.18e+00	-1.22e+00	-1.24e+00	-1.24e+00	-1.24e+00	-1.21e+00	-1.17e+00	-1.11e+00	-1.05e+00	-9.70e-01	-8.89e-01	-8.02e-01	-7.12e-01	-6.23e-01	-5.39e-01	-4.60e-01	-3.88e-01	-3.21e-01	-2.60e-01	-2.04e-01	-1.54e-01	-1.08e-01	-6.76e-02	-3.13e-02	1.64e-03
ENSG00000069702	-1.05e-01	-1.57e-01	-2.08e-01	-2.56e-01	-3.02e-01	-3.47e-01	-3.90e-01	-4.32e-01	-4.74e-01	-5.15e-01	-5.55e-01	-5.93e-01	-6.28e-01	-6.62e-01	-6.93e-01	-7.22e-01	-7.49e-01	-7.72e-01	-7.93e-01	-8.11e-01	-8.27e-01	-8.41e-01	-8.52e-01	-8.61e-01	-8.67e-01	-8.72e-01	-8.75e-01	-8.75e-01	-8.73e-01	-8.69e-01	-8.63e-01	-8.54e-01	-8.42e-01	-8.28e-01	-8.10e-01	-7.90e-01	-7.67e-01	-7.43e-01	-7.17e-01	-6.91e-01	-6.63e-01	-6.35e-01	-6.08e-01	-5.81e-01	-5.55e-01	-5.29e-01	-5.05e-01	-4.82e-01	-4.59e-01
ENSG00000069849	1.26e+00	1.30e+00	1.32e+00	1.34e+00	1.35e+00	1.36e+00	1.36e+00	1.36e+00	1.35e+00	1.33e+00	1.30e+00	1.27e+00	1.24e+00	1.20e+00	1.16e+00	1.12e+00	1.07e+00	1.02e+00	9.76e-01	9.33e-01	8.91e-01	8.50e-01	8.12e-01	7.75e-01	7.38e-01	7.02e-01	6.68e-01	6.33e-01	5.99e-01	5.63e-01	5.29e-01	4.95e-01	4.62e-01	4.28e-01	3.98e-01	3.69e-01	3.41e-01	3.11e-01	2.84e-01	2.57e-01	2.33e-01	2.08e-01	1.84e-01	1.61e-01	1.36e-01	1.12e-01	8.72e-02	6.23e-02	3.79e-02
ENSG00000069869	-2.37e-01	-2.81e-01	-3.24e-01	-3.67e-01	-4.10e-01	-4.54e-01	-4.99e-01	-5.46e-01	-5.95e-01	-6.46e-01	-6.98e-01	-7.52e-01	-8.06e-01	-8.61e-01	-9.16e-01	-9.69e-01	-1.02e+00	-1.07e+00	-1.11e+00	-1.14e+00	-1.17e+00	-1.18e+00	-1.19e+00	-1.20e+00	-1.19e+00	-1.17e+00	-1.15e+00	-1.11e+00	-1.07e+00	-1.02e+00	-9.62e-01	-8.97e-01	-8.27e-01	-7.53e-01	-6.74e-01	-5.92e-01	-5.11e-01	-4.32e-01	-3.55e-01	-2.82e-01	-2.12e-01	-1.48e-01	-8.68e-02	-3.02e-02	2.16e-02	6.91e-02	1.12e-01	1.51e-01	1.88e-01
ENSG00000069943	-3.12e-01	-3.39e-01	-3.59e-01	-3.80e-01	-4.03e-01	-4.21e-01	-4.41e-01	-4.59e-01	-4.72e-01	-4.84e-01	-4.93e-01	-5.00e-01	-5.10e-01	-5.18e-01	-5.20e-01	-5.21e-01	-5.21e-01	-5.16e-01	-5.11e-01	-5.07e-01	-5.00e-01	-4.91e-01	-4.82e-01	-4.72e-01	-4.60e-01	-4.47e-01	-4.33e-01	-4.17e-01	-3.99e-01	-3.78e-01	-3.56e-01	-3.34e-01	-3.10e-01	-2.82e-01	-2.58e-01	-2.32e-01	-2.05e-01	-1.76e-01	-1.49e-01	-1.23e-01	-1.02e-01	-7.97e-02	-6.07e-02	-4.42e-02	-2.95e-02	-1.75e-02	-7.26e-03	3.10e-04	5.46e-03
ENSG00000069956	6.92e-01	7.36e-01	7.73e-01	8.05e-01	8.32e-01	8.53e-01	8.70e-01	8.81e-01	8.87e-01	8.89e-01	8.87e-01	8.81e-01	8.74e-01	8.65e-01	8.53e-01	8.40e-01	8.28e-01	8.15e-01	8.05e-01	7.96e-01	7.90e-01	7.84e-01	7.81e-01	7.79e-01	7.78e-01	7.78e-01	7.79e-01	7.81e-01	7.83e-01	7.84e-01	7.87e-01	7.90e-01	7.95e-01	7.98e-01	8.05e-01	8.13e-01	8.21e-01	8.27e-01	8.32e-01	8.36e-01	8.41e-01	8.41e-01	8.39e-01	8.33e-01	8.24e-01	8.10e-01	7.92e-01	7.70e-01	7.46e-01
ENSG00000069966	1.52e-01	1.53e-01	1.55e-01	1.56e-01	1.55e-01	1.54e-01	1.52e-01	1.49e-01	1.45e-01	1.39e-01	1.33e-01	1.27e-01	1.19e-01	1.12e-01	1.05e-01	9.80e-02	9.19e-02	8.66e-02	8.22e-02	7.86e-02	7.56e-02	7.31e-02	7.08e-02	6.85e-02	6.62e-02	6.35e-02	6.05e-02	5.69e-02	5.28e-02	4.79e-02	4.26e-02	3.68e-02	3.06e-02	2.42e-02	1.80e-02	1.19e-02	6.12e-03	9.36e-04	-3.54e-03	-7.36e-03	-1.07e-02	-1.37e-02	-1.66e-02	-1.95e-02	-2.27e-02	-2.64e-02	-3.04e-02	-3.50e-02	-4.00e-02
ENSG00000069974	7.56e-01	6.87e-01	6.17e-01	5.50e-01	4.84e-01	4.17e-01	3.50e-01	2.83e-01	2.15e-01	1.46e-01	7.70e-02	7.99e-03	-6.00e-02	-1.28e-01	-1.95e-01	-2.60e-01	-3.23e-01	-3.84e-01	-4.42e-01	-4.97e-01	-5.48e-01	-5.96e-01	-6.39e-01	-6.79e-01	-7.13e-01	-7.43e-01	-7.67e-01	-7.85e-01	-7.96e-01	-8.00e-01	-7.97e-01	-7.87e-01	-7.71e-01	-7.47e-01	-7.18e-01	-6.83e-01	-6.44e-01	-6.03e-01	-5.61e-01	-5.20e-01	-4.82e-01	-4.45e-01	-4.11e-01	-3.80e-01	-3.51e-01	-3.25e-01	-3.01e-01	-2.80e-01	-2.61e-01
ENSG00000069998	-4.49e-01	-3.79e-01	-3.23e-01	-2.75e-01	-2.36e-01	-2.06e-01	-1.82e-01	-1.65e-01	-1.56e-01	-1.52e-01	-1.53e-01	-1.60e-01	-1.68e-01	-1.80e-01	-1.96e-01	-2.13e-01	-2.31e-01	-2.50e-01	-2.67e-01	-2.82e-01	-2.95e-01	-3.09e-01	-3.20e-01	-3.30e-01	-3.39e-01	-3.48e-01	-3.55e-01	-3.62e-01	-3.69e-01	-3.76e-01	-3.81e-01	-3.85e-01	-3.88e-01	-3.92e-01	-3.92e-01	-3.90e-01	-3.87e-01	-3.84e-01	-3.81e-01	-3.77e-01	-3.73e-01	-3.71e-01	-3.70e-01	-3.71e-01	-3.74e-01	-3.79e-01	-3.87e-01	-3.97e-01	-4.08e-01
ENSG00000070010	-6.17e-02	-7.79e-03	3.67e-02	7.67e-02	1.13e-01	1.42e-01	1.68e-01	1.88e-01	2.02e-01	2.12e-01	2.18e-01	2.20e-01	2.23e-01	2.23e-01	2.19e-01	2.15e-01	2.12e-01	2.06e-01	2.02e-01	2.00e-01	1.99e-01	1.96e-01	1.96e-01	1.95e-01	1.93e-01	1.91e-01	1.88e-01	1.85e-01	1.79e-01	1.70e-01	1.62e-01	1.52e-01	1.42e-01	1.29e-01	1.20e-01	1.11e-01	1.01e-01	9.04e-02	8.12e-02	7.29e-02	6.97e-02	6.36e-02	5.92e-02	5.55e-02	5.07e-02	4.56e-02	3.89e-02	3.25e-02	2.67e-02
ENSG00000070018	-8.88e-02	-1.16e-01	-1.39e-01	-1.63e-01	-1.89e-01	-2.12e-01	-2.37e-01	-2.61e-01	-2.82e-01	-3.03e-01	-3.22e-01	-3.41e-01	-3.62e-01	-3.81e-01	-3.95e-01	-4.09e-01	-4.21e-01	-4.27e-01	-4.33e-01	-4.38e-01	-4.40e-01	-4.38e-01	-4.36e-01	-4.30e-01	-4.22e-01	-4.11e-01	-3.98e-01	-3.82e-01	-3.62e-01	-3.38e-01	-3.12e-01	-2.84e-01	-2.53e-01	-2.18e-01	-1.85e-01	-1.49e-01	-1.12e-01	-7.47e-02	-3.86e-02	-4.63e-03	2.51e-02	5.35e-02	7.85e-02	1.00e-01	1.19e-01	1.35e-01	1.47e-01	1.57e-01	1.64e-01
ENSG00000070047	3.23e-01	3.36e-01	3.44e-01	3.51e-01	3.58e-01	3.59e-01	3.60e-01	3.56e-01	3.48e-01	3.36e-01	3.21e-01	3.04e-01	2.88e-01	2.69e-01	2.47e-01	2.25e-01	2.05e-01	1.83e-01	1.64e-01	1.48e-01	1.34e-01	1.21e-01	1.10e-01	1.01e-01	9.21e-02	8.40e-02	7.71e-02	7.08e-02	6.41e-02	5.61e-02	4.97e-02	4.42e-02	3.93e-02	3.29e-02	3.21e-02	3.22e-02	3.22e-02	3.13e-02	3.17e-02	3.22e-02	3.68e-02	3.75e-02	3.89e-02	3.95e-02	3.80e-02	3.49e-02	2.91e-02	2.24e-02	1.54e-02
ENSG00000070061	-8.22e-01	-8.18e-01	-8.10e-01	-8.01e-01	-7.91e-01	-7.78e-01	-7.64e-01	-7.49e-01	-7.32e-01	-7.13e-01	-6.93e-01	-6.71e-01	-6.49e-01	-6.26e-01	-6.02e-01	-5.76e-01	-5.51e-01	-5.26e-01	-5.01e-01	-4.78e-01	-4.56e-01	-4.36e-01	-4.16e-01	-3.98e-01	-3.82e-01	-3.68e-01	-3.55e-01	-3.43e-01	-3.34e-01	-3.26e-01	-3.21e-01	-3.16e-01	-3.13e-01	-3.11e-01	-3.09e-01	-3.08e-01	-3.06e-01	-3.05e-01	-3.03e-01	-3.01e-01	-2.98e-01	-2.95e-01	-2.92e-01	-2.90e-01	-2.88e-01	-2.87e-01	-2.87e-01	-2.87e-01	-2.88e-01
ENSG00000070087	-6.01e-01	-6.43e-01	-6.72e-01	-6.85e-01	-6.83e-01	-6.68e-01	-6.38e-01	-5.97e-01	-5.47e-01	-4.88e-01	-4.22e-01	-3.51e-01	-2.72e-01	-1.92e-01	-1.13e-01	-3.47e-02	4.19e-02	1.12e-01	1.79e-01	2.40e-01	2.95e-01	3.44e-01	3.90e-01	4.30e-01	4.66e-01	4.98e-01	5.25e-01	5.49e-01	5.68e-01	5.82e-01	5.92e-01	6.00e-01	6.04e-01	6.03e-01	6.04e-01	6.02e-01	5.98e-01	5.92e-01	5.84e-01	5.76e-01	5.71e-01	5.61e-01	5.49e-01	5.36e-01	5.20e-01	5.00e-01	4.76e-01	4.50e-01	4.22e-01
ENSG00000070159	-5.87e-03	2.36e-02	4.39e-02	5.78e-02	6.56e-02	6.55e-02	5.97e-02	4.69e-02	2.62e-02	-9.61e-04	-3.48e-02	-7.45e-02	-1.18e-01	-1.67e-01	-2.21e-01	-2.78e-01	-3.36e-01	-3.96e-01	-4.54e-01	-5.08e-01	-5.59e-01	-6.08e-01	-6.52e-01	-6.92e-01	-7.27e-01	-7.58e-01	-7.83e-01	-8.03e-01	-8.17e-01	-8.24e-01	-8.25e-01	-8.19e-01	-8.06e-01	-7.87e-01	-7.61e-01	-7.29e-01	-6.93e-01	-6.54e-01	-6.15e-01	-5.76e-01	-5.37e-01	-5.01e-01	-4.67e-01	-4.35e-01	-4.05e-01	-3.78e-01	-3.54e-01	-3.32e-01	-3.12e-01
ENSG00000070214	2.13e-02	2.66e-02	3.06e-02	3.13e-02	2.85e-02	2.34e-02	1.46e-02	3.09e-03	-1.06e-02	-2.69e-02	-4.54e-02	-6.60e-02	-8.95e-02	-1.14e-01	-1.38e-01	-1.63e-01	-1.87e-01	-2.08e-01	-2.28e-01	-2.46e-01	-2.61e-01	-2.73e-01	-2.82e-01	-2.89e-01	-2.93e-01	-2.94e-01	-2.92e-01	-2.87e-01	-2.79e-01	-2.67e-01	-2.53e-01	-2.36e-01	-2.15e-01	-1.92e-01	-1.67e-01	-1.40e-01	-1.11e-01	-8.12e-02	-5.24e-02	-2.51e-02	-3.33e-04	2.24e-02	4.25e-02	5.97e-02	7.40e-02	8.52e-02	9.34e-02	9.88e-02	1.02e-01
ENSG00000070269	-4.17e-01	-4.70e-01	-5.16e-01	-5.62e-01	-6.07e-01	-6.48e-01	-6.90e-01	-7.28e-01	-7.62e-01	-7.93e-01	-8.21e-01	-8.46e-01	-8.72e-01	-8.94e-01	-9.09e-01	-9.23e-01	-9.34e-01	-9.39e-01	-9.43e-01	-9.46e-01	-9.47e-01	-9.43e-01	-9.39e-01	-9.32e-01	-9.23e-01	-9.10e-01	-8.96e-01	-8.78e-01	-8.58e-01	-8.32e-01	-8.05e-01	-7.75e-01	-7.43e-01	-7.06e-01	-6.71e-01	-6.33e-01	-5.94e-01	-5.52e-01	-5.11e-01	-4.71e-01	-4.34e-01	-3.97e-01	-3.62e-01	-3.29e-01	-2.97e-01	-2.67e-01	-2.38e-01	-2.12e-01	-1.88e-01
ENSG00000070366	-1.00e-01	-1.20e-01	-1.43e-01	-1.67e-01	-1.94e-01	-2.24e-01	-2.57e-01	-2.95e-01	-3.36e-01	-3.82e-01	-4.32e-01	-4.87e-01	-5.43e-01	-6.04e-01	-6.67e-01	-7.32e-01	-7.97e-01	-8.61e-01	-9.23e-01	-9.79e-01	-1.03e+00	-1.08e+00	-1.12e+00	-1.15e+00	-1.18e+00	-1.20e+00	-1.21e+00	-1.21e+00	-1.20e+00	-1.19e+00	-1.16e+00	-1.13e+00	-1.09e+00	-1.04e+00	-9.90e-01	-9.31e-01	-8.68e-01	-8.05e-01	-7.42e-01	-6.80e-01	-6.21e-01	-5.64e-01	-5.10e-01	-4.58e-01	-4.09e-01	-3.63e-01	-3.21e-01	-2.80e-01	-2.42e-01
ENSG00000070367	-6.04e-01	-6.80e-01	-7.46e-01	-8.05e-01	-8.56e-01	-8.97e-01	-9.29e-01	-9.52e-01	-9.65e-01	-9.68e-01	-9.62e-01	-9.47e-01	-9.27e-01	-8.99e-01	-8.65e-01	-8.27e-01	-7.87e-01	-7.45e-01	-7.05e-01	-6.65e-01	-6.28e-01	-5.91e-01	-5.57e-01	-5.24e-01	-4.92e-01	-4.62e-01	-4.32e-01	-4.05e-01	-3.78e-01	-3.53e-01	-3.29e-01	-3.05e-01	-2.82e-01	-2.60e-01	-2.37e-01	-2.13e-01	-1.89e-01	-1.66e-01	-1.42e-01	-1.18e-01	-9.21e-02	-6.84e-02	-4.48e-02	-2.19e-02	-5.44e-04	1.95e-02	3.75e-02	5.45e-02	7.08e-02
ENSG00000070371	1.13e+00	1.14e+00	1.15e+00	1.16e+00	1.16e+00	1.15e+00	1.13e+00	1.11e+00	1.08e+00	1.05e+00	1.01e+00	9.65e-01	9.13e-01	8.55e-01	7.92e-01	7.25e-01	6.54e-01	5.83e-01	5.10e-01	4.38e-01	3.67e-01	2.98e-01	2.30e-01	1.62e-01	9.64e-02	3.24e-02	-3.03e-02	-9.08e-02	-1.47e-01	-1.98e-01	-2.47e-01	-2.91e-01	-3.31e-01	-3.62e-01	-3.96e-01	-4.25e-01	-4.48e-01	-4.63e-01	-4.78e-01	-4.90e-01	-5.10e-01	-5.22e-01	-5.34e-01	-5.47e-01	-5.56e-01	-5.63e-01	-5.67e-01	-5.71e-01	-5.76e-01
ENSG00000070413	-1.09e-01	-8.78e-02	-7.22e-02	-5.84e-02	-4.64e-02	-3.91e-02	-3.32e-02	-3.10e-02	-3.33e-02	-3.84e-02	-4.65e-02	-5.67e-02	-6.55e-02	-7.64e-02	-8.95e-02	-1.02e-01	-1.14e-01	-1.26e-01	-1.36e-01	-1.43e-01	-1.49e-01	-1.55e-01	-1.58e-01	-1.60e-01	-1.61e-01	-1.62e-01	-1.62e-01	-1.60e-01	-1.59e-01	-1.58e-01	-1.56e-01	-1.52e-01	-1.48e-01	-1.44e-01	-1.36e-01	-1.26e-01	-1.15e-01	-1.06e-01	-9.52e-02	-8.57e-02	-7.38e-02	-6.64e-02	-5.97e-02	-5.50e-02	-5.34e-02	-5.45e-02	-5.93e-02	-6.61e-02	-7.41e-02
ENSG00000070423	-5.35e-02	-5.52e-02	-4.92e-02	-3.54e-02	-1.43e-02	1.23e-02	4.50e-02	8.23e-02	1.23e-01	1.67e-01	2.14e-01	2.63e-01	3.16e-01	3.69e-01	4.21e-01	4.73e-01	5.23e-01	5.70e-01	6.14e-01	6.55e-01	6.91e-01	7.22e-01	7.50e-01	7.73e-01	7.92e-01	8.07e-01	8.17e-01	8.24e-01	8.24e-01	8.19e-01	8.09e-01	7.95e-01	7.76e-01	7.51e-01	7.25e-01	6.95e-01	6.63e-01	6.27e-01	5.92e-01	5.58e-01	5.27e-01	4.96e-01	4.66e-01	4.38e-01	4.10e-01	3.83e-01	3.57e-01	3.32e-01	3.08e-01
ENSG00000070444	5.44e-01	5.85e-01	6.18e-01	6.45e-01	6.66e-01	6.81e-01	6.91e-01	6.95e-01	6.93e-01	6.86e-01	6.73e-01	6.57e-01	6.38e-01	6.15e-01	5.89e-01	5.62e-01	5.33e-01	5.04e-01	4.76e-01	4.50e-01	4.26e-01	4.02e-01	3.80e-01	3.59e-01	3.38e-01	3.17e-01	2.97e-01	2.77e-01	2.57e-01	2.37e-01	2.16e-01	1.96e-01	1.77e-01	1.57e-01	1.38e-01	1.20e-01	1.03e-01	8.62e-02	7.02e-02	5.48e-02	4.07e-02	2.62e-02	1.20e-02	-2.28e-03	-1.69e-02	-3.20e-02	-4.76e-02	-6.36e-02	-7.99e-02
ENSG00000070476	7.93e-01	8.24e-01	8.55e-01	8.88e-01	9.23e-01	9.58e-01	9.94e-01	1.03e+00	1.07e+00	1.10e+00	1.14e+00	1.18e+00	1.22e+00	1.26e+00	1.29e+00	1.33e+00	1.37e+00	1.40e+00	1.43e+00	1.45e+00	1.48e+00	1.49e+00	1.51e+00	1.52e+00	1.52e+00	1.52e+00	1.52e+00	1.51e+00	1.49e+00	1.47e+00	1.44e+00	1.40e+00	1.36e+00	1.31e+00	1.26e+00	1.20e+00	1.14e+00	1.07e+00	9.99e-01	9.30e-01	8.63e-01	7.94e-01	7.28e-01	6.62e-01	5.97e-01	5.35e-01	4.73e-01	4.14e-01	3.57e-01
ENSG00000070495	8.65e-01	9.00e-01	9.28e-01	9.55e-01	9.80e-01	1.00e+00	1.02e+00	1.03e+00	1.04e+00	1.05e+00	1.06e+00	1.06e+00	1.06e+00	1.06e+00	1.06e+00	1.06e+00	1.05e+00	1.05e+00	1.05e+00	1.05e+00	1.05e+00	1.04e+00	1.04e+00	1.04e+00	1.04e+00	1.03e+00	1.03e+00	1.02e+00	1.01e+00	9.93e-01	9.77e-01	9.59e-01	9.40e-01	9.16e-01	8.95e-01	8.73e-01	8.49e-01	8.22e-01	7.97e-01	7.73e-01	7.53e-01	7.31e-01	7.10e-01	6.90e-01	6.69e-01	6.47e-01	6.25e-01	6.03e-01	5.82e-01
ENSG00000070501	-9.76e-03	-1.32e-02	-1.14e-02	-7.70e-03	-2.60e-03	5.62e-03	1.47e-02	2.61e-02	4.02e-02	5.59e-02	7.34e-02	9.21e-02	1.11e-01	1.31e-01	1.53e-01	1.75e-01	1.96e-01	2.18e-01	2.38e-01	2.56e-01	2.72e-01	2.86e-01	2.97e-01	3.06e-01	3.12e-01	3.15e-01	3.16e-01	3.13e-01	3.06e-01	2.96e-01	2.83e-01	2.66e-01	2.45e-01	2.21e-01	1.94e-01	1.64e-01	1.32e-01	9.97e-02	6.68e-02	3.45e-02	2.19e-03	-2.84e-02	-5.85e-02	-8.78e-02	-1.16e-01	-1.43e-01	-1.69e-01	-1.94e-01	-2.19e-01
ENSG00000070526	1.89e+00	1.88e+00	1.86e+00	1.84e+00	1.82e+00	1.79e+00	1.75e+00	1.72e+00	1.67e+00	1.63e+00	1.57e+00	1.51e+00	1.45e+00	1.38e+00	1.30e+00	1.22e+00	1.14e+00	1.05e+00	9.66e-01	8.81e-01	7.98e-01	7.19e-01	6.39e-01	5.62e-01	4.89e-01	4.19e-01	3.53e-01	2.91e-01	2.37e-01	1.93e-01	1.54e-01	1.22e-01	9.95e-02	8.97e-02	7.78e-02	7.19e-02	7.20e-02	7.84e-02	8.31e-02	8.64e-02	7.84e-02	7.44e-02	6.44e-02	4.99e-02	3.34e-02	1.31e-02	-8.46e-03	-3.51e-02	-6.74e-02
ENSG00000070540	5.63e-01	5.83e-01	6.04e-01	6.21e-01	6.34e-01	6.46e-01	6.55e-01	6.61e-01	6.67e-01	6.70e-01	6.73e-01	6.74e-01	6.71e-01	6.68e-01	6.65e-01	6.62e-01	6.57e-01	6.53e-01	6.48e-01	6.41e-01	6.33e-01	6.25e-01	6.15e-01	6.03e-01	5.89e-01	5.72e-01	5.52e-01	5.30e-01	5.04e-01	4.76e-01	4.44e-01	4.07e-01	3.67e-01	3.24e-01	2.75e-01	2.21e-01	1.65e-01	1.10e-01	5.31e-02	-2.34e-03	-6.18e-02	-1.15e-01	-1.67e-01	-2.17e-01	-2.61e-01	-3.02e-01	-3.36e-01	-3.67e-01	-3.97e-01
ENSG00000070610	-5.21e-02	-1.92e-02	1.06e-02	3.99e-02	6.87e-02	9.47e-02	1.20e-01	1.44e-01	1.65e-01	1.84e-01	2.01e-01	2.18e-01	2.36e-01	2.53e-01	2.67e-01	2.83e-01	2.98e-01	3.11e-01	3.25e-01	3.38e-01	3.51e-01	3.61e-01	3.71e-01	3.79e-01	3.85e-01	3.89e-01	3.91e-01	3.90e-01	3.86e-01	3.78e-01	3.68e-01	3.55e-01	3.39e-01	3.20e-01	3.02e-01	2.82e-01	2.60e-01	2.36e-01	2.13e-01	1.91e-01	1.72e-01	1.50e-01	1.30e-01	1.10e-01	8.96e-02	6.83e-02	4.56e-02	2.30e-02	6.47e-04
ENSG00000070614	-7.57e-01	-7.32e-01	-7.16e-01	-7.05e-01	-7.00e-01	-7.02e-01	-7.10e-01	-7.24e-01	-7.46e-01	-7.74e-01	-8.08e-01	-8.48e-01	-8.90e-01	-9.37e-01	-9.88e-01	-1.04e+00	-1.09e+00	-1.14e+00	-1.18e+00	-1.22e+00	-1.24e+00	-1.26e+00	-1.26e+00	-1.26e+00	-1.24e+00	-1.21e+00	-1.18e+00	-1.13e+00	-1.07e+00	-1.01e+00	-9.36e-01	-8.57e-01	-7.73e-01	-6.87e-01	-5.94e-01	-5.02e-01	-4.10e-01	-3.24e-01	-2.42e-01	-1.66e-01	-9.39e-02	-3.07e-02	2.75e-02	7.99e-02	1.26e-01	1.66e-01	1.99e-01	2.28e-01	2.54e-01
ENSG00000070669	4.03e-01	3.73e-01	3.52e-01	3.41e-01	3.41e-01	3.49e-01	3.66e-01	3.90e-01	4.19e-01	4.54e-01	4.93e-01	5.36e-01	5.86e-01	6.37e-01	6.87e-01	7.38e-01	7.88e-01	8.33e-01	8.76e-01	9.15e-01	9.48e-01	9.75e-01	9.99e-01	1.02e+00	1.03e+00	1.04e+00	1.04e+00	1.04e+00	1.03e+00	1.01e+00	9.84e-01	9.54e-01	9.16e-01	8.70e-01	8.21e-01	7.67e-01	7.08e-01	6.44e-01	5.82e-01	5.22e-01	4.70e-01	4.19e-01	3.76e-01	3.38e-01	3.07e-01	2.83e-01	2.65e-01	2.54e-01	2.50e-01
ENSG00000070718	-5.19e-01	-5.59e-01	-5.92e-01	-6.18e-01	-6.38e-01	-6.53e-01	-6.61e-01	-6.63e-01	-6.60e-01	-6.51e-01	-6.38e-01	-6.19e-01	-5.96e-01	-5.70e-01	-5.42e-01	-5.12e-01	-4.82e-01	-4.53e-01	-4.27e-01	-4.05e-01	-3.86e-01	-3.71e-01	-3.61e-01	-3.54e-01	-3.52e-01	-3.55e-01	-3.62e-01	-3.75e-01	-3.93e-01	-4.18e-01	-4.48e-01	-4.84e-01	-5.27e-01	-5.76e-01	-6.29e-01	-6.87e-01	-7.47e-01	-8.08e-01	-8.67e-01	-9.22e-01	-9.72e-01	-1.01e+00	-1.05e+00	-1.08e+00	-1.10e+00	-1.11e+00	-1.11e+00	-1.10e+00	-1.08e+00
ENSG00000070756	2.96e-01	4.23e-01	5.23e-01	6.06e-01	6.75e-01	7.28e-01	7.72e-01	8.03e-01	8.23e-01	8.34e-01	8.35e-01	8.30e-01	8.21e-01	8.05e-01	7.83e-01	7.58e-01	7.30e-01	7.00e-01	6.71e-01	6.44e-01	6.18e-01	5.92e-01	5.68e-01	5.43e-01	5.19e-01	4.93e-01	4.68e-01	4.41e-01	4.12e-01	3.79e-01	3.46e-01	3.12e-01	2.77e-01	2.38e-01	2.02e-01	1.66e-01	1.29e-01	9.04e-02	5.41e-02	1.95e-02	-8.49e-03	-3.77e-02	-6.31e-02	-8.58e-02	-1.07e-01	-1.26e-01	-1.43e-01	-1.58e-01	-1.70e-01
ENSG00000070761	5.79e-02	8.90e-02	1.25e-01	1.67e-01	2.13e-01	2.63e-01	3.16e-01	3.71e-01	4.28e-01	4.85e-01	5.44e-01	6.03e-01	6.64e-01	7.23e-01	7.80e-01	8.36e-01	8.89e-01	9.37e-01	9.81e-01	1.02e+00	1.05e+00	1.08e+00	1.10e+00	1.12e+00	1.13e+00	1.14e+00	1.14e+00	1.14e+00	1.12e+00	1.10e+00	1.07e+00	1.04e+00	9.97e-01	9.45e-01	8.90e-01	8.27e-01	7.59e-01	6.85e-01	6.11e-01	5.37e-01	4.68e-01	4.00e-01	3.36e-01	2.78e-01	2.24e-01	1.77e-01	1.35e-01	1.00e-01	7.14e-02
ENSG00000070770	6.52e-02	2.73e-02	-8.01e-03	-4.16e-02	-7.40e-02	-1.05e-01	-1.36e-01	-1.65e-01	-1.94e-01	-2.21e-01	-2.47e-01	-2.71e-01	-2.95e-01	-3.17e-01	-3.37e-01	-3.55e-01	-3.70e-01	-3.83e-01	-3.94e-01	-4.03e-01	-4.10e-01	-4.15e-01	-4.18e-01	-4.20e-01	-4.20e-01	-4.19e-01	-4.16e-01	-4.11e-01	-4.04e-01	-3.96e-01	-3.86e-01	-3.74e-01	-3.60e-01	-3.43e-01	-3.26e-01	-3.06e-01	-2.84e-01	-2.60e-01	-2.36e-01	-2.12e-01	-1.88e-01	-1.64e-01	-1.41e-01	-1.18e-01	-9.70e-02	-7.68e-02	-5.81e-02	-4.07e-02	-2.42e-02
ENSG00000070778	7.83e-02	6.50e-02	5.80e-02	5.16e-02	4.55e-02	4.32e-02	4.08e-02	4.11e-02	4.54e-02	5.18e-02	6.09e-02	7.19e-02	8.18e-02	9.46e-02	1.11e-01	1.28e-01	1.46e-01	1.66e-01	1.85e-01	2.03e-01	2.21e-01	2.39e-01	2.56e-01	2.73e-01	2.89e-01	3.05e-01	3.20e-01	3.35e-01	3.50e-01	3.64e-01	3.78e-01	3.92e-01	4.05e-01	4.19e-01	4.31e-01	4.43e-01	4.55e-01	4.67e-01	4.78e-01	4.87e-01	4.93e-01	4.98e-01	5.00e-01	4.99e-01	4.95e-01	4.87e-01	4.76e-01	4.62e-01	4.45e-01
ENSG00000070785	2.76e-01	2.29e-01	1.83e-01	1.38e-01	9.30e-02	4.83e-02	2.92e-03	-4.28e-02	-8.86e-02	-1.35e-01	-1.81e-01	-2.27e-01	-2.74e-01	-3.20e-01	-3.65e-01	-4.08e-01	-4.50e-01	-4.87e-01	-5.23e-01	-5.56e-01	-5.85e-01	-6.09e-01	-6.31e-01	-6.49e-01	-6.63e-01	-6.72e-01	-6.78e-01	-6.79e-01	-6.75e-01	-6.64e-01	-6.50e-01	-6.32e-01	-6.09e-01	-5.80e-01	-5.50e-01	-5.17e-01	-4.82e-01	-4.44e-01	-4.07e-01	-3.72e-01	-3.40e-01	-3.09e-01	-2.81e-01	-2.55e-01	-2.32e-01	-2.12e-01	-1.94e-01	-1.78e-01	-1.65e-01
ENSG00000070814	-3.65e-01	-3.32e-01	-3.04e-01	-2.77e-01	-2.51e-01	-2.30e-01	-2.09e-01	-1.91e-01	-1.77e-01	-1.65e-01	-1.57e-01	-1.49e-01	-1.40e-01	-1.33e-01	-1.28e-01	-1.23e-01	-1.17e-01	-1.14e-01	-1.10e-01	-1.05e-01	-1.00e-01	-9.79e-02	-9.48e-02	-9.35e-02	-9.38e-02	-9.61e-02	-9.99e-02	-1.06e-01	-1.15e-01	-1.29e-01	-1.44e-01	-1.61e-01	-1.81e-01	-2.04e-01	-2.25e-01	-2.46e-01	-2.68e-01	-2.91e-01	-3.11e-01	-3.28e-01	-3.39e-01	-3.49e-01	-3.55e-01	-3.58e-01	-3.58e-01	-3.56e-01	-3.53e-01	-3.47e-01	-3.39e-01
ENSG00000070831	2.94e-01	3.09e-01	3.20e-01	3.29e-01	3.37e-01	3.40e-01	3.42e-01	3.40e-01	3.33e-01	3.22e-01	3.08e-01	2.92e-01	2.76e-01	2.58e-01	2.37e-01	2.16e-01	1.96e-01	1.75e-01	1.57e-01	1.42e-01	1.28e-01	1.15e-01	1.05e-01	9.57e-02	8.73e-02	7.96e-02	7.30e-02	6.70e-02	6.06e-02	5.30e-02	4.70e-02	4.20e-02	3.77e-02	3.20e-02	3.19e-02	3.28e-02	3.40e-02	3.45e-02	3.67e-02	3.93e-02	4.62e-02	4.97e-02	5.42e-02	5.84e-02	6.08e-02	6.22e-02	6.12e-02	5.96e-02	5.81e-02
ENSG00000070882	-1.17e-01	-1.06e-01	-1.06e-01	-1.12e-01	-1.25e-01	-1.47e-01	-1.77e-01	-2.16e-01	-2.68e-01	-3.29e-01	-4.02e-01	-4.86e-01	-5.78e-01	-6.83e-01	-8.02e-01	-9.31e-01	-1.07e+00	-1.22e+00	-1.37e+00	-1.51e+00	-1.66e+00	-1.80e+00	-1.92e+00	-2.04e+00	-2.13e+00	-2.20e+00	-2.23e+00	-2.24e+00	-2.21e+00	-2.14e+00	-2.05e+00	-1.93e+00	-1.80e+00	-1.65e+00	-1.50e+00	-1.34e+00	-1.19e+00	-1.05e+00	-9.23e-01	-8.07e-01	-6.99e-01	-6.06e-01	-5.22e-01	-4.46e-01	-3.80e-01	-3.23e-01	-2.73e-01	-2.29e-01	-1.90e-01
ENSG00000070950	1.36e-01	1.08e-01	8.43e-02	6.14e-02	3.90e-02	1.86e-02	-1.76e-03	-2.08e-02	-3.78e-02	-5.36e-02	-6.78e-02	-8.06e-02	-9.39e-02	-1.05e-01	-1.14e-01	-1.22e-01	-1.29e-01	-1.34e-01	-1.40e-01	-1.46e-01	-1.53e-01	-1.60e-01	-1.68e-01	-1.77e-01	-1.87e-01	-1.99e-01	-2.12e-01	-2.27e-01	-2.43e-01	-2.60e-01	-2.79e-01	-3.00e-01	-3.23e-01	-3.45e-01	-3.71e-01	-3.97e-01	-4.21e-01	-4.43e-01	-4.63e-01	-4.80e-01	-4.97e-01	-5.08e-01	-5.16e-01	-5.22e-01	-5.23e-01	-5.20e-01	-5.14e-01	-5.05e-01	-4.95e-01
ENSG00000070961	-3.26e-01	-3.65e-01	-4.06e-01	-4.46e-01	-4.85e-01	-5.26e-01	-5.67e-01	-6.11e-01	-6.58e-01	-7.07e-01	-7.58e-01	-8.11e-01	-8.61e-01	-9.13e-01	-9.64e-01	-1.01e+00	-1.06e+00	-1.10e+00	-1.13e+00	-1.15e+00	-1.16e+00	-1.16e+00	-1.15e+00	-1.12e+00	-1.09e+00	-1.05e+00	-9.95e-01	-9.32e-01	-8.62e-01	-7.86e-01	-7.03e-01	-6.15e-01	-5.24e-01	-4.32e-01	-3.36e-01	-2.40e-01	-1.48e-01	-6.35e-02	1.55e-02	8.64e-02	1.53e-01	2.09e-01	2.57e-01	2.99e-01	3.32e-01	3.57e-01	3.74e-01	3.86e-01	3.93e-01
ENSG00000071051	-5.29e-02	-4.71e-02	-4.48e-02	-4.56e-02	-4.98e-02	-5.80e-02	-6.97e-02	-8.53e-02	-1.05e-01	-1.28e-01	-1.55e-01	-1.85e-01	-2.18e-01	-2.53e-01	-2.89e-01	-3.27e-01	-3.64e-01	-4.01e-01	-4.35e-01	-4.67e-01	-4.96e-01	-5.23e-01	-5.47e-01	-5.68e-01	-5.86e-01	-6.01e-01	-6.13e-01	-6.22e-01	-6.28e-01	-6.29e-01	-6.28e-01	-6.22e-01	-6.13e-01	-6.00e-01	-5.84e-01	-5.63e-01	-5.40e-01	-5.14e-01	-4.87e-01	-4.60e-01	-4.33e-01	-4.06e-01	-3.80e-01	-3.54e-01	-3.30e-01	-3.07e-01	-2.86e-01	-2.66e-01	-2.46e-01
ENSG00000071054	1.67e-01	1.65e-01	1.58e-01	1.49e-01	1.37e-01	1.21e-01	1.03e-01	8.06e-02	5.26e-02	2.11e-02	-1.44e-02	-5.28e-02	-9.04e-02	-1.31e-01	-1.74e-01	-2.18e-01	-2.60e-01	-3.02e-01	-3.41e-01	-3.75e-01	-4.05e-01	-4.33e-01	-4.55e-01	-4.73e-01	-4.86e-01	-4.94e-01	-4.97e-01	-4.93e-01	-4.85e-01	-4.73e-01	-4.53e-01	-4.27e-01	-3.96e-01	-3.62e-01	-3.19e-01	-2.71e-01	-2.21e-01	-1.71e-01	-1.21e-01	-7.37e-02	-2.55e-02	1.61e-02	5.55e-02	9.15e-02	1.23e-01	1.50e-01	1.73e-01	1.93e-01	2.10e-01
ENSG00000071073	7.23e-01	6.80e-01	6.43e-01	6.05e-01	5.68e-01	5.33e-01	4.98e-01	4.65e-01	4.35e-01	4.06e-01	3.80e-01	3.56e-01	3.31e-01	3.08e-01	2.90e-01	2.73e-01	2.57e-01	2.46e-01	2.34e-01	2.21e-01	2.09e-01	1.99e-01	1.88e-01	1.77e-01	1.67e-01	1.58e-01	1.48e-01	1.38e-01	1.30e-01	1.25e-01	1.19e-01	1.13e-01	1.08e-01	1.06e-01	1.00e-01	9.60e-02	9.39e-02	9.50e-02	9.56e-02	9.63e-02	9.17e-02	9.08e-02	8.75e-02	8.30e-02	7.86e-02	7.31e-02	6.81e-02	6.13e-02	5.23e-02
ENSG00000071082	-3.22e-01	-2.40e-01	-1.70e-01	-1.05e-01	-4.48e-02	7.95e-03	5.78e-02	1.02e-01	1.40e-01	1.75e-01	2.05e-01	2.32e-01	2.61e-01	2.87e-01	3.09e-01	3.30e-01	3.51e-01	3.68e-01	3.86e-01	4.04e-01	4.20e-01	4.33e-01	4.46e-01	4.57e-01	4.65e-01	4.70e-01	4.74e-01	4.74e-01	4.71e-01	4.62e-01	4.52e-01	4.38e-01	4.22e-01	4.01e-01	3.82e-01	3.61e-01	3.39e-01	3.14e-01	2.91e-01	2.70e-01	2.54e-01	2.35e-01	2.20e-01	2.06e-01	1.92e-01	1.79e-01	1.65e-01	1.52e-01	1.41e-01
ENSG00000071127	3.71e-01	4.29e-01	4.73e-01	5.08e-01	5.36e-01	5.52e-01	5.63e-01	5.65e-01	5.57e-01	5.41e-01	5.18e-01	4.88e-01	4.55e-01	4.16e-01	3.71e-01	3.23e-01	2.74e-01	2.22e-01	1.72e-01	1.27e-01	8.48e-02	4.43e-02	8.85e-03	-2.37e-02	-5.30e-02	-7.89e-02	-1.01e-01	-1.18e-01	-1.33e-01	-1.46e-01	-1.52e-01	-1.55e-01	-1.52e-01	-1.49e-01	-1.36e-01	-1.20e-01	-1.02e-01	-8.52e-02	-6.78e-02	-5.22e-02	-3.51e-02	-2.46e-02	-1.63e-02	-1.14e-02	-1.16e-02	-1.62e-02	-2.63e-02	-3.99e-02	-5.58e-02
ENSG00000071189	-1.25e-01	-1.78e-01	-2.24e-01	-2.67e-01	-3.08e-01	-3.44e-01	-3.79e-01	-4.09e-01	-4.33e-01	-4.54e-01	-4.69e-01	-4.81e-01	-4.92e-01	-4.98e-01	-4.98e-01	-4.95e-01	-4.91e-01	-4.81e-01	-4.72e-01	-4.62e-01	-4.52e-01	-4.39e-01	-4.27e-01	-4.14e-01	-4.00e-01	-3.85e-01	-3.70e-01	-3.54e-01	-3.37e-01	-3.18e-01	-2.98e-01	-2.78e-01	-2.57e-01	-2.33e-01	-2.10e-01	-1.86e-01	-1.61e-01	-1.35e-01	-1.09e-01	-8.30e-02	-5.92e-02	-3.53e-02	-1.29e-02	8.13e-03	2.78e-02	4.58e-02	6.22e-02	7.70e-02	9.01e-02
ENSG00000071243	-1.94e-01	-1.79e-01	-1.66e-01	-1.55e-01	-1.45e-01	-1.38e-01	-1.33e-01	-1.30e-01	-1.31e-01	-1.34e-01	-1.39e-01	-1.46e-01	-1.52e-01	-1.60e-01	-1.69e-01	-1.78e-01	-1.86e-01	-1.96e-01	-2.03e-01	-2.09e-01	-2.14e-01	-2.20e-01	-2.25e-01	-2.30e-01	-2.35e-01	-2.41e-01	-2.47e-01	-2.54e-01	-2.62e-01	-2.72e-01	-2.82e-01	-2.93e-01	-3.05e-01	-3.18e-01	-3.29e-01	-3.39e-01	-3.49e-01	-3.60e-01	-3.68e-01	-3.75e-01	-3.79e-01	-3.83e-01	-3.86e-01	-3.88e-01	-3.89e-01	-3.91e-01	-3.92e-01	-3.94e-01	-3.94e-01
ENSG00000071282	4.87e-01	5.07e-01	5.18e-01	5.24e-01	5.27e-01	5.21e-01	5.10e-01	4.92e-01	4.65e-01	4.32e-01	3.90e-01	3.43e-01	2.93e-01	2.37e-01	1.74e-01	1.09e-01	4.41e-02	-2.18e-02	-8.14e-02	-1.33e-01	-1.76e-01	-2.13e-01	-2.37e-01	-2.53e-01	-2.58e-01	-2.53e-01	-2.36e-01	-2.10e-01	-1.74e-01	-1.31e-01	-7.73e-02	-1.60e-02	5.16e-02	1.21e-01	1.99e-01	2.78e-01	3.55e-01	4.26e-01	4.92e-01	5.50e-01	6.06e-01	6.50e-01	6.87e-01	7.17e-01	7.38e-01	7.51e-01	7.56e-01	7.54e-01	7.48e-01
ENSG00000071462	3.24e-01	4.31e-01	5.23e-01	6.06e-01	6.82e-01	7.49e-01	8.11e-01	8.66e-01	9.14e-01	9.57e-01	9.94e-01	1.03e+00	1.06e+00	1.09e+00	1.12e+00	1.14e+00	1.17e+00	1.19e+00	1.20e+00	1.22e+00	1.23e+00	1.24e+00	1.25e+00	1.25e+00	1.25e+00	1.25e+00	1.24e+00	1.23e+00	1.21e+00	1.18e+00	1.14e+00	1.10e+00	1.06e+00	1.00e+00	9.42e-01	8.78e-01	8.07e-01	7.31e-01	6.54e-01	5.77e-01	5.06e-01	4.35e-01	3.67e-01	3.04e-01	2.44e-01	1.89e-01	1.39e-01	9.53e-02	5.73e-02
ENSG00000071537	-5.13e-01	-5.26e-01	-5.29e-01	-5.23e-01	-5.08e-01	-4.86e-01	-4.57e-01	-4.22e-01	-3.82e-01	-3.38e-01	-2.89e-01	-2.38e-01	-1.83e-01	-1.27e-01	-7.09e-02	-1.52e-02	3.93e-02	8.96e-02	1.37e-01	1.81e-01	2.20e-01	2.54e-01	2.84e-01	3.11e-01	3.33e-01	3.50e-01	3.64e-01	3.73e-01	3.77e-01	3.76e-01	3.70e-01	3.61e-01	3.47e-01	3.27e-01	3.07e-01	2.85e-01	2.60e-01	2.33e-01	2.06e-01	1.81e-01	1.61e-01	1.39e-01	1.20e-01	1.03e-01	8.64e-02	7.11e-02	5.62e-02	4.27e-02	3.08e-02
ENSG00000071539	1.68e+00	1.67e+00	1.66e+00	1.65e+00	1.64e+00	1.63e+00	1.61e+00	1.60e+00	1.57e+00	1.55e+00	1.52e+00	1.49e+00	1.46e+00	1.43e+00	1.39e+00	1.36e+00	1.32e+00	1.28e+00	1.25e+00	1.21e+00	1.17e+00	1.14e+00	1.10e+00	1.06e+00	1.02e+00	9.75e-01	9.28e-01	8.77e-01	8.21e-01	7.58e-01	6.91e-01	6.18e-01	5.39e-01	4.50e-01	3.58e-01	2.58e-01	1.52e-01	3.84e-02	-7.80e-02	-1.96e-01	-3.13e-01	-4.29e-01	-5.43e-01	-6.51e-01	-7.53e-01	-8.44e-01	-9.25e-01	-9.93e-01	-1.05e+00
ENSG00000071553	2.26e-01	1.75e-01	1.31e-01	9.15e-02	5.73e-02	2.88e-02	4.83e-03	-1.38e-02	-2.68e-02	-3.47e-02	-3.75e-02	-3.56e-02	-3.02e-02	-2.03e-02	-6.30e-03	1.06e-02	2.97e-02	5.06e-02	7.18e-02	9.29e-02	1.14e-01	1.34e-01	1.53e-01	1.72e-01	1.90e-01	2.08e-01	2.24e-01	2.40e-01	2.54e-01	2.67e-01	2.80e-01	2.92e-01	3.03e-01	3.13e-01	3.23e-01	3.33e-01	3.42e-01	3.50e-01	3.57e-01	3.63e-01	3.68e-01	3.71e-01	3.72e-01	3.70e-01	3.65e-01	3.58e-01	3.47e-01	3.33e-01	3.18e-01
ENSG00000071564	-2.59e-02	3.24e-02	7.79e-02	1.14e-01	1.42e-01	1.60e-01	1.71e-01	1.74e-01	1.68e-01	1.54e-01	1.33e-01	1.05e-01	7.38e-02	3.62e-02	-7.15e-03	-5.36e-02	-1.02e-01	-1.52e-01	-2.00e-01	-2.45e-01	-2.88e-01	-3.29e-01	-3.66e-01	-4.01e-01	-4.34e-01	-4.64e-01	-4.92e-01	-5.16e-01	-5.39e-01	-5.59e-01	-5.75e-01	-5.88e-01	-5.98e-01	-6.05e-01	-6.07e-01	-6.05e-01	-6.01e-01	-5.96e-01	-5.88e-01	-5.80e-01	-5.70e-01	-5.62e-01	-5.53e-01	-5.45e-01	-5.38e-01	-5.31e-01	-5.27e-01	-5.22e-01	-5.19e-01
ENSG00000071626	-4.92e-01	-4.66e-01	-4.46e-01	-4.28e-01	-4.12e-01	-4.01e-01	-3.92e-01	-3.87e-01	-3.88e-01	-3.92e-01	-3.99e-01	-4.09e-01	-4.18e-01	-4.29e-01	-4.42e-01	-4.55e-01	-4.66e-01	-4.77e-01	-4.84e-01	-4.86e-01	-4.85e-01	-4.82e-01	-4.74e-01	-4.63e-01	-4.50e-01	-4.34e-01	-4.15e-01	-3.93e-01	-3.69e-01	-3.45e-01	-3.18e-01	-2.87e-01	-2.55e-01	-2.23e-01	-1.84e-01	-1.44e-01	-1.05e-01	-6.77e-02	-3.11e-02	3.20e-03	3.90e-02	6.82e-02	9.54e-02	1.19e-01	1.39e-01	1.54e-01	1.64e-01	1.72e-01	1.78e-01
ENSG00000071655	9.65e-02	1.18e-01	1.35e-01	1.50e-01	1.64e-01	1.74e-01	1.83e-01	1.88e-01	1.91e-01	1.90e-01	1.88e-01	1.84e-01	1.81e-01	1.76e-01	1.69e-01	1.63e-01	1.57e-01	1.50e-01	1.44e-01	1.39e-01	1.33e-01	1.27e-01	1.21e-01	1.15e-01	1.07e-01	9.81e-02	8.83e-02	7.71e-02	6.38e-02	4.76e-02	3.05e-02	1.22e-02	-7.55e-03	-3.01e-02	-5.03e-02	-7.03e-02	-9.01e-02	-1.10e-01	-1.28e-01	-1.44e-01	-1.56e-01	-1.68e-01	-1.78e-01	-1.86e-01	-1.93e-01	-1.99e-01	-2.04e-01	-2.09e-01	-2.11e-01
ENSG00000071794	-2.20e-01	-2.57e-01	-2.87e-01	-3.15e-01	-3.41e-01	-3.63e-01	-3.83e-01	-3.99e-01	-4.11e-01	-4.20e-01	-4.26e-01	-4.28e-01	-4.30e-01	-4.28e-01	-4.23e-01	-4.16e-01	-4.08e-01	-3.98e-01	-3.89e-01	-3.81e-01	-3.73e-01	-3.66e-01	-3.61e-01	-3.56e-01	-3.53e-01	-3.51e-01	-3.51e-01	-3.53e-01	-3.56e-01	-3.60e-01	-3.66e-01	-3.73e-01	-3.82e-01	-3.91e-01	-4.02e-01	-4.14e-01	-4.24e-01	-4.33e-01	-4.41e-01	-4.47e-01	-4.54e-01	-4.57e-01	-4.58e-01	-4.59e-01	-4.58e-01	-4.55e-01	-4.51e-01	-4.46e-01	-4.41e-01
[truncated: 11,656 more rows]
[truncated: 102 more columns]
