# Supplementary material for: Regulation of transcription reactivation dynamics exiting mitosis
Source: PLoS Comput Biol. 2021 Oct 4;17(10):e1009354. doi: 10.1371/journal.pcbi.1009354 (PMC8516288; doi:10.1371/journal.pcbi.1009354)
Supplement: S2 Table — TF activities dynamics estimated with the linear model as shown in Fig 2B. (CSV) [file pcbi.1009354.s003.csv]

TF	0	1	2	3	4	5	6	7	8	9	10	11	12	13	14	15	16	17	18	19	20	21	22	23	24	25	26	27	28	29	30	31	32	33	34	35	36	37	38	39	40	41	42	43	44	45	46	47	48
AHR_ARNT2	0.007615806940982891	0.008182852099470086	0.00875658475449685	0.009298836240808154	0.009829795851498641	0.010347803139113012	0.010908570374223875	0.011440077307532596	0.011980279103535194	0.012457909290217464	0.012943916975446933	0.013436522217313018	0.013881651427646781	0.014341413680919412	0.014708032613242243	0.01504666402063948	0.01537374383703894	0.01568747332760527	0.01592500554554136	0.01613472863809182	0.016336143343868886	0.016487958950696307	0.016634557266954595	0.016809899589024076	0.016932956318512844	0.017055775829723858	0.01711136525677171	0.017156896920965524	0.01716220536515628	0.017170649254535507	0.017178011562839077	0.017179253789529232	0.017181603564853272	0.017151195434697543	0.017098542997823884	0.017077500149709258	0.0170615031883106	0.017054435947324146	0.017068857562903324	0.01707385887236544	0.01708404421580627	0.017077535847950503	0.017072028176964422	0.017111384028568377	0.017124438792961258	0.017137069218596434	0.017173643872016375	0.01718383752520176	0.01722870404682598
ALX1_ARX	-0.005256710280272295	-0.005670711622296193	-0.006029216659683391	-0.006335897656210907	-0.00659989860957135	-0.006825922995346081	-0.007028621118642492	-0.007198401232141954	-0.007345527498860766	-0.007458861621757948	-0.007554865070577634	-0.007635684784616571	-0.007692938631861218	-0.007741071016906326	-0.007761080886579245	-0.007767872353085651	-0.007766572151328401	-0.0077586292753089895	-0.00773373908873162	-0.007702783923386151	-0.007670903254049045	-0.007631462382713112	-0.00759405221109108	-0.007566317427418152	-0.007533365386885352	-0.007506040967523618	-0.007471207445513608	-0.007440461132847826	-0.007407354585138612	-0.007380886515006687	-0.007360010068401072	-0.007343208931006171	-0.00733163278231401	-0.007316144991300876	-0.007297910785835031	-0.0072897837241622035	-0.007284145754568597	-0.007281071962921034	-0.0072832210815079465	-0.007280829764555871	-0.007276995161463202	-0.007264030711020373	-0.007246085791110888	-0.007235910208105113	-0.007210289968657835	-0.007176179558352866	-0.007140418783996555	-0.007085746156863618	-0.007030973322941847
ARID3A	-0.019342981481961757	-0.019638019427214694	-0.01988815813848731	-0.020138074219900264	-0.02036785697728085	-0.020581421253351627	-0.020724375355462305	-0.02087238613804933	-0.020988659277145407	-0.021142784485278544	-0.02126627418038267	-0.021362193231554635	-0.02147999698268944	-0.021563404099586674	-0.021706003007700158	-0.021848573945154645	-0.02197672161562479	-0.022091845972337862	-0.02224270347485923	-0.022389047080422025	-0.022515744144524712	-0.022653225021646146	-0.022768598913301265	-0.022839030800007175	-0.022922403245310318	-0.0229830692549556	-0.023067433819042797	-0.02313794155075679	-0.023216374259610123	-0.02327611821643692	-0.023322272265612724	-0.02336029695694257	-0.02338752412725988	-0.02342746051545006	-0.02347458635852629	-0.023495454413041433	-0.02350768791308614	-0.023508948145022714	-0.023491053243316167	-0.023472867922744667	-0.02344433136835515	-0.023418110611397622	-0.023382115960024503	-0.023308284822538092	-0.0232394913570945	-0.02315860141347015	-0.02304961989954759	-0.022942117256850764	-0.022797811826590044
ARID5A	0.0006137913095560956	0.0004957338492604735	0.00033224027744641136	0.0001735647647867076	-2.974209944654676e-06	-0.00019312517155623874	-0.0004628557117331827	-0.0007239658326086256	-0.001022369755067746	-0.0012738911912987486	-0.001564335736691817	-0.0018927031078557327	-0.0021971558056191752	-0.002552488848994795	-0.0028347048802935516	-0.0031219572479287716	-0.0034348935595911274	-0.0037726620395975713	-0.004062759379059253	-0.004361687084910991	-0.004691962984197649	-0.005004061331493068	-0.0053487866261953815	-0.005765470662853399	-0.006154772107041402	-0.006576587451205102	-0.006944638546879299	-0.007324968996218615	-0.007674952805350482	-0.008044813288443982	-0.00842490613274236	-0.008804049973395905	-0.009187087067493436	-0.009523582975488243	-0.009822206367728792	-0.010152695266900772	-0.010476067318430829	-0.010795697057030687	-0.011128511489162402	-0.011430433196890334	-0.011722294723802158	-0.011972356918833272	-0.01220620779132882	-0.012489065286803899	-0.012715913111253845	-0.012924868827649308	-0.01315288914117026	-0.013323752273349433	-0.013530559262112577
ARID5B	-0.008500477390482078	-0.008819425968680905	-0.0091122430264834	-0.009397663516290736	-0.009668338725403517	-0.009926557955262994	-0.010154095758678828	-0.010378779492273114	-0.010588335601037753	-0.010805750338938906	-0.011008621662423904	-0.011198432535322976	-0.011390191391225095	-0.011566795533210994	-0.011755193854521683	-0.011937502870901789	-0.01210940748179927	-0.012271082497372911	-0.012435492583593092	-0.012591173636515001	-0.012733714822055126	-0.012870969684637142	-0.012993676858698113	-0.013095194888272788	-0.013190659420149424	-0.013269865809843674	-0.01334508087493627	-0.013405561834060007	-0.013457077573917745	-0.013491846376585978	-0.013511102199115603	-0.013516460019701049	-0.013507365237396606	-0.013491741073139047	-0.01346904916880855	-0.01342942474037591	-0.013379511755260635	-0.013319525621088023	-0.013247345475030821	-0.0131705564300204	-0.01308621606532346	-0.013000030225168102	-0.012908126637910708	-0.01279943007128486	-0.012692345492730147	-0.012580596000508516	-0.012457740002569407	-0.012337785671819538	-0.01220393109249789
ARNT	0.015365854888559087	0.01629441116685501	0.01715878128758816	0.017950948467240706	0.018677369326330764	0.019339752251827796	0.01995522053400921	0.02050717105395768	0.02100791691971441	0.02144025192308314	0.021825510053260704	0.02216521016787833	0.02244672714597241	0.02268863907532017	0.022864472942394746	0.022993739798260655	0.0230826669427101	0.02313267086444218	0.023130658478490652	0.023090994350505885	0.02302039594201282	0.022911876668045464	0.02277775458199735	0.022626974198312753	0.022445201706844366	0.022245506603142246	0.022018385884304367	0.021777514432375987	0.02152085973244828	0.021258509557324643	0.020992379982147192	0.020724413748215334	0.020458173232496962	0.02019204724232523	0.019929999555202946	0.019679618125485798	0.019438765224803027	0.019208048054056417	0.018987923640476394	0.018774654548271364	0.01856805118542779	0.018365270269549958	0.0181662375420362	0.017971798919145864	0.017776747215847478	0.0175812636568	0.01738487388658476	0.01718463082590161	0.016980964445029008
ATF2_ATF1_ATF3	0.0438643250046151	0.046271617577465146	0.04851352743448116	0.05049396250469983	0.05229601320624243	0.053928972214271176	0.055578253141078275	0.05702905836211976	0.05840861535146022	0.05950873561599651	0.06055525517598222	0.061549590305000394	0.062338726852242475	0.0631145101908873	0.06356973741914453	0.0639042231056706	0.06417170139009117	0.06437217242039484	0.06433406057674207	0.06419964931721965	0.06402661241704721	0.0637036495096227	0.06335560541250342	0.06307586505372943	0.06264493892776214	0.06220564029425548	0.06157903223226698	0.06092078892246986	0.06015189934131276	0.05938965287411533	0.05862429428636662	0.05784441886870634	0.057071274946374935	0.056218682942043435	0.05531731276246038	0.05450975317855791	0.05372821217046247	0.05298346447920538	0.0523073251724726	0.051618613637312995	0.050952763601700035	0.05025167784388598	0.04955861911657744	0.0489827639490498	0.04834134212388358	0.047698358797215165	0.047113391016302866	0.04645824012174831	0.04588461595989986
ATF4	-0.00384083861340351	-0.0037649189448893255	-0.0037390761460266843	-0.0037599943578969335	-0.003808234171171074	-0.0038754749215253238	-0.0039343294967412535	-0.004005803353877046	-0.004071427130167427	-0.004153659526218199	-0.0042232635200895015	-0.004278113777658168	-0.004336053945081708	-0.004371897614409916	-0.004424911223856787	-0.004469487100340699	-0.004498254238011187	-0.004510975954259041	-0.004532385051589658	-0.0045432297818146505	-0.004535312584168543	-0.0045259887931898835	-0.004496824098868212	-0.004432778015018306	-0.004369674070785052	-0.004285044766671651	-0.0042106103205935	-0.0041213036159817315	-0.004032732796136247	-0.00392522993599678	-0.00380174487149083	-0.003665945019509645	-0.0035153464814500603	-0.0033693421525382594	-0.003224418905523848	-0.0030524756936609987	-0.0028687279201957574	-0.0026716506171747703	-0.002454173112369286	-0.0022342971975746273	-0.00200348970333863	-0.0017750248417382876	-0.0015383734962965136	-0.0012659117845641317	-0.0010020673812796575	-0.0007308963705294542	-0.00043660204581328065	-0.00015220781742227932	0.00016241780469580854
ATF5	-0.008884189685813134	-0.009078681641522625	-0.009241786547893928	-0.009376176376465501	-0.009488259946030518	-0.009581005435995561	-0.009663048339235893	-0.00972876364637636	-0.009784320589888058	-0.009824077077053829	-0.00985748825752103	-0.009886126836337897	-0.009905962571472839	-0.009925134583050452	-0.00993356235799255	-0.009939236924294319	-0.00994491231582366	-0.009951194415132002	-0.00995113104275436	-0.00995026642565876	-0.009950970825678297	-0.009947509389245714	-0.009945120030714074	-0.009948326033192668	-0.009944533155187845	-0.00994035093938878	-0.009923665793979849	-0.009902081845683508	-0.009868900406791881	-0.009830370270844825	-0.009784672783891927	-0.00972975774757383	-0.009666013950448592	-0.009585637937301437	-0.00948974629265125	-0.009388930563557182	-0.009277325490100031	-0.009155423459840474	-0.009025591596085722	-0.008881062900787301	-0.008724684660469833	-0.008551831839395493	-0.008366107837671053	-0.008175920527848206	-0.00796723600986457	-0.0077452178341896275	-0.007514139427223443	-0.007265351934069262	-0.007009074475053545
ATF6	0.01710578495840883	0.01848193810016687	0.01975963519556764	0.020877625700160454	0.021896394092973774	0.022822755978188565	0.023782853815297732	0.02462829451244962	0.025444680367537758	0.02608994203916861	0.026715892669564933	0.027322011366991934	0.027804561996340384	0.028291328363442787	0.028576372080165884	0.028792949623849234	0.02897636396366118	0.029126164344538522	0.02912841863843913	0.02907748547870661	0.029011335240818822	0.028856349033527105	0.028694799927784523	0.028587840650197222	0.028390764471194256	0.028197238966013175	0.02788951476809932	0.027569388322077417	0.027184569761838667	0.026811272206369686	0.026442340431470514	0.026069472995678942	0.025705664964212435	0.025293635400104562	0.024852518582434504	0.024474691581712928	0.024115145513897145	0.023780483790452944	0.023491354806394138	0.023194792025162975	0.0229142431994401	0.022612052411351682	0.02231686415279628	0.022100504540541334	0.021843846560532478	0.021589228816187415	0.02137617304117737	0.021121338890128603	0.020924698571884434
ATF7	-0.01390572655863601	-0.013873379063283436	-0.013918297533801926	-0.013950685137370737	-0.013982448594651397	-0.014002683103614546	-0.014074530611336872	-0.014104985386370804	-0.014138485228986622	-0.014092860741418278	-0.01405028430901055	-0.01400753598587911	-0.013907249883195498	-0.013816079760033503	-0.013625108427299542	-0.013403903173172213	-0.013169493245916774	-0.012920372437243016	-0.012598826730504692	-0.01225189466231157	-0.01189745663835183	-0.011498933721772145	-0.011095859301425901	-0.010716553454636322	-0.0102915312300179	-0.009865259771375687	-0.009382895406521362	-0.00889268289973901	-0.008371226234097032	-0.007854555232905002	-0.007340442512482675	-0.006826598552749456	-0.006320699433764618	-0.00579932603914882	-0.005273603097073892	-0.004786877815482395	-0.00432132380394837	-0.003881730360193587	-0.003478497088268734	-0.0030892491417591162	-0.0027247674026950612	-0.0023690635113101433	-0.002035105747305283	-0.0017547082108781444	-0.001476432440289204	-0.0012192730975292992	-0.0010010961277223294	-0.0007859565846848166	-0.000618326606200782
BACH1_NFE2_NFE2L2	0.012098743038244472	0.015026032190290663	0.017700832077650983	0.020090439264907202	0.022243816997348516	0.024174653012675216	0.025990202430379132	0.027584519924045994	0.02903199697708311	0.030220290862437955	0.03127945351734577	0.03221504339654839	0.032940840008554385	0.033571367907364445	0.033926510349255465	0.034125662698653476	0.03420296031153784	0.0341603544556407	0.033896004105343616	0.033497501095660014	0.03300162260589471	0.03234344439516288	0.03160030484625416	0.0308295970658639	0.02990294389080116	0.028907766602465468	0.02774335647592748	0.0265050062796077	0.025152681872177705	0.023758452508015917	0.02232217789533916	0.02084401764032113	0.01934262015132137	0.01778120775954732	0.01618614343076742	0.014638065283534327	0.013109225739798638	0.011610677291167116	0.010160843736194487	0.008723731697931409	0.007316936223539941	0.005916078964530515	0.004541893544806445	0.0032404590531103705	0.001936994514487202	0.0006604606655114436	-0.0005641903062257596	-0.001783320478179732	-0.0029371743459470313
BACH2	0.01026382001800409	0.010783525136554138	0.011234596086760914	0.011568619760127139	0.011828371338069134	0.01201765814105016	0.012229537416756442	0.012353361282350987	0.01245258195277401	0.01242230760435679	0.012375173716806057	0.012310914824165908	0.01215382866044934	0.011997945685831433	0.011693883317901362	0.011339674416112956	0.010961421706097188	0.010559205800575493	0.010052074724589365	0.009508562764357145	0.008956222900607531	0.008343392719901003	0.007728941642100387	0.007156140323260685	0.0065238065112570316	0.005898331164269691	0.005198453218182198	0.0044960982608619774	0.00375601096252559	0.0030321173578942103	0.002320662277295042	0.0016173692755474792	0.0009328478571785634	0.00022968939600878768	-0.0004768362297117434	-0.0011214358240649262	-0.001733006069630303	-0.0023053212611395964	-0.0028229731122119935	-0.003321030323558382	-0.003782704942263795	-0.004232722642763632	-0.0046507092685745275	-0.0049870266988636	-0.005321429042163439	-0.005624172438202857	-0.005867435461007747	-0.006106707773530864	-0.006273242540179263
BATF	0.018639539244672033	0.019371348860807235	0.02006702454864192	0.020703574986633243	0.02128390437719369	0.021805459491662765	0.022288763403798376	0.02270547455841988	0.023069493198262975	0.023352557279742087	0.023581462250627436	0.023754483496993054	0.023850553313807345	0.023891675557520912	0.023839060157769133	0.023716226872949477	0.02352833690180378	0.02327424923557376	0.02293598627431685	0.02252974463074831	0.022061675326515606	0.02152352620266572	0.020928058045974966	0.020282507411975424	0.01957519062983869	0.018818571676330362	0.018011079370817196	0.017165524953642642	0.016287737012845315	0.015386393978808597	0.014468067166957406	0.013540675319812246	0.012611776650852488	0.011695210055106953	0.010800427814781225	0.009924716295095096	0.00907869994127488	0.008265727051219172	0.007483695663412955	0.006742730008840259	0.006037695319390752	0.005376915344301986	0.004753498445157732	0.004146153243068661	0.0035870000741215803	0.0030643960253215713	0.002564787933820866	0.0021159113734626673	0.0016826890768677747
BBX	0.007796997551768041	0.007638903420086394	0.007474091896569474	0.007308660970588811	0.007135829951736611	0.006954935382674996	0.006750350502302084	0.00654037179665162	0.006314273280120873	0.006091449778040316	0.005851978883003471	0.005595750950376149	0.00533833911406638	0.0050611596591876844	0.004797172314215295	0.004527075665599794	0.004245789215925899	0.003953933613355762	0.0036732511945336273	0.0033885786645537043	0.003093725844948792	0.0028044387437460897	0.002505680246214813	0.002184991799428944	0.0018745131668249926	0.0015554207420632469	0.00125670756404509	0.0009570790110771557	0.0006712466577574426	0.0003824179339498704	9.387003435471331e-05	-0.00019055670309242633	-0.00047261706591032396	-0.0007347854315294388	-0.0009801636492998364	-0.0012336246758039267	-0.0014818683601525255	-0.0017265607200952567	-0.0019742739781648012	-0.002209953519346497	-0.0024416491396141065	-0.002658685070149239	-0.002870793549837119	-0.003101926580405068	-0.003315139147260596	-0.0035246210140385138	-0.0037441862586169794	-0.003946976816413063	-0.004166942071572707
BHLHE22_BHLHA15_BHLHE23	0.003513945772987969	0.0031688822894296396	0.0027262226194338995	0.002274975431851157	0.0017983988741806596	0.0013064866644351392	0.0007179340916777615	0.00014443856951620464	-0.00047168085618351236	-0.0010214755513225256	-0.001614669088094382	-0.0022500314470683498	-0.0028457275347404777	-0.003499518364470453	-0.004045634069404683	-0.0045864713267975265	-0.005149033608924375	-0.005731748490524785	-0.006235806428160324	-0.006737130423424537	-0.007266357410000043	-0.007756128868972874	-0.008276128301919214	-0.008880784400698102	-0.009435031170762602	-0.010021647120506093	-0.010523864475305985	-0.011033220713534677	-0.011492999083315124	-0.011973164711747237	-0.012462031037714396	-0.012945883524337624	-0.013432762405893575	-0.013855788195464796	-0.014228159665308528	-0.014645271615898696	-0.015055187430819674	-0.015462967908399766	-0.015891544447645598	-0.016281521386733586	-0.01666070736483173	-0.016986334571627456	-0.01729246952732763	-0.017665760726388768	-0.017965642630083857	-0.018242694096848346	-0.018545472521157815	-0.01877265760728024	-0.019046812239764548
BHLHE40	-0.015365781266652454	-0.015435464793205731	-0.015459061304631035	-0.015429632292437635	-0.01536139144346516	-0.015257878435000448	-0.015142413252730897	-0.014990689427866888	-0.014818339990024491	-0.014604355032973113	-0.01437403845365846	-0.014127691436482901	-0.013851647376912628	-0.01356448927867675	-0.013240797262452007	-0.012899609835234917	-0.012545915998017833	-0.0121801130620608	-0.011791401379844422	-0.011391012141760989	-0.010983108406239499	-0.010561880413963182	-0.010135182528659562	-0.009707685552292317	-0.009269239485185595	-0.008827473085661217	-0.00837637651698284	-0.00792373508724725	-0.007468352656154532	-0.007015667161970523	-0.006566800341951981	-0.006123196803157549	-0.00568727404799299	-0.005259588907031179	-0.004843299972234289	-0.004442458663136005	-0.004057535084082907	-0.0036897813193492823	-0.0033398786983063274	-0.003007388247767114	-0.0026922871322105414	-0.0023943787492009655	-0.0021136377467508415	-0.0018494425301960155	-0.0016024783810915364	-0.001372650000930479	-0.0011595505680058113	-0.0009645773899367229	-0.0007864147169184623
BPTF	0.007141763779702154	0.006258301524773453	0.005504567188347135	0.0048268932381848335	0.004221628480101261	0.003675142721748156	0.003210198172345848	0.0027771643017247038	0.002392581698193151	0.002012941048246577	0.0016744501065448776	0.0013731354745364385	0.0010777789759737165	0.0008198743242656006	0.0005403305357408162	0.0002725870562359722	2.3830492978985762e-05	-0.00020832411351888257	-0.0004579520623645694	-0.0007007430942009327	-0.000927767130382046	-0.0011610648276795135	-0.0013787936195658655	-0.0015648913815472154	-0.001760566591404845	-0.0019403550549662266	-0.0021376488200995584	-0.0023246056384049235	-0.0025161726375252974	-0.002692430831943996	-0.002856701291474932	-0.0030127819979858987	-0.003159212685237874	-0.003312734456058891	-0.003470389637799432	-0.003612078021455805	-0.003751943628931414	-0.0038911368516047254	-0.004027397030838768	-0.004174685035554228	-0.004329078371894841	-0.004499809025655825	-0.004681726793820447	-0.004862212969718009	-0.005066096082181969	-0.005285945870807935	-0.005516261074833326	-0.00577203965619841	-0.006038514899594689
BRCA1	0.007068008783599254	0.0064942844998702245	0.005951838160119723	0.005439535053705128	0.0049516706254665935	0.004485541609284065	0.004030184179565763	0.003593885318160277	0.003168935841861663	0.002766139637697318	0.0023720926478427553	0.001985440376947422	0.0016155059918039043	0.0012490158608989806	0.00090749691923149	0.000577163833200837	0.0002535950589658441	-6.372286512860559e-05	-0.00036032422254762294	-0.0006476875034649841	-0.0009311351242198622	-0.001200261158184045	-0.0014667110264004303	-0.0017404183864389356	-0.0019988999907629475	-0.00225657410906646	-0.0024929333197041435	-0.0027241261409389345	-0.0029398398075708683	-0.0031529972103386756	-0.0033616933829528884	-0.0035635007963991877	-0.0037601474616005977	-0.003938579649773064	-0.004101259996658235	-0.004267611578505255	-0.004427606489416296	-0.004582622530382666	-0.004737799346573859	-0.00488102073238848	-0.005018292337884013	-0.005140694550395198	-0.005255601395574158	-0.005381991268080087	-0.005489768716324384	-0.0055900152004159185	-0.005693621121799676	-0.0057785162748312776	-0.0058719867838500596
CBFB	0.0027415178673362473	0.0024554759897722706	0.0021991092700106873	0.0019704477180103714	0.0017694283853599308	0.0015949816076507098	0.0014459192842921583	0.0013208697328974438	0.00121872869571837	0.0011393129145759065	0.0010809189837517053	0.0010424601128049182	0.0010238341618792547	0.0010230157009616166	0.0010407867641043765	0.0010749307845794088	0.0011240454346383248	0.0011870447820111884	0.001263593596444524	0.0013517543756206116	0.001450123105392677	0.0015578923312731538	0.001673455827331994	0.0017955775430466918	0.0019234865506753966	0.0020557927506205803	0.0021912084588272293	0.00232846822951295	0.002466187385375042	0.0026033454062718785	0.002738775664699486	0.002871296113956548	0.002999901239103965	0.00312310762094298	0.003240072037889787	0.0033510285943501236	0.003455236789582104	0.0035527825669841493	0.003644385356738503	0.0037299715194881833	0.003810714453272321	0.0038866313191979057	0.0039589080353527005	0.004030135122835367	0.004097901555997567	0.00416369609235796	0.00422941662234304	0.004292295935468362	0.004356736693008046
CDC5L	-0.0006690783419142671	-0.0013578522353792709	-0.001932709892443855	-0.0023945560590948193	-0.0027757188955252017	-0.003088992456759212	-0.003381633848580012	-0.0036147567383974896	-0.0038202093308831054	-0.003960665494435793	-0.004085805111573616	-0.004198572627872364	-0.0042724747979675974	-0.004346353769384597	-0.004365904841314187	-0.004370579758861748	-0.00437141627043338	-0.004369340922210148	-0.004336182613901562	-0.004297361981711241	-0.00426272461113565	-0.004214089858757941	-0.004171675388090727	-0.004149633946174418	-0.004112428702507997	-0.004081980138935601	-0.0040297284755156865	-0.003979099885823194	-0.003917073027178118	-0.0038606936890159503	-0.0038074835968986104	-0.00375481119078884	-0.003705030363127169	-0.003644621227322454	-0.003577741008603863	-0.0035248570347972594	-0.003475589818380452	-0.0034313619447945737	-0.0033967555460300623	-0.0033607956592772398	-0.0033291721004007403	-0.003294814845430093	-0.0032644522196195783	-0.0032528769974588152	-0.0032368872708705295	-0.0032255767130387257	-0.0032268232239329167	-0.0032254589783074143	-0.0032401361784884183
CDX2	-0.011536444662839148	-0.012055668632849697	-0.012501223723006858	-0.012907892574229755	-0.013257764728139027	-0.013553104172504537	-0.013750517949619727	-0.013909303817936054	-0.013999914283673153	-0.01407592219730487	-0.01408344996146625	-0.014024326338032826	-0.013936670617054144	-0.013775906053662449	-0.013616205373099325	-0.013411435230298283	-0.013150603019313598	-0.012835673802026812	-0.012510155156563655	-0.012143474073977699	-0.011725343975475016	-0.011287192578343444	-0.01080313762851689	-0.010253963791493464	-0.009700286637200718	-0.009111151022766108	-0.008539856998527839	-0.007951647097959414	-0.0073744167573777915	-0.006782178421439737	-0.006183488034909515	-0.0055877208315547565	-0.00499487978660937	-0.004436908273625593	-0.00391129192401244	-0.0033798431132734423	-0.002866990866604436	-0.002372032128929576	-0.0018857704909505206	-0.0014336363039950501	-0.001003233025980285	-0.0006124815686169889	-0.00024646111404372277	0.0001320605084928013	0.00046294643206585813	0.0007678266361632401	0.0010672386518112771	0.0013178898342637592	0.0015715720430816383
CEBPA	0.0012558074498857932	0.0007899814211981748	0.00037940457066659353	7.707393131334025e-05	-0.00017193958207124027	-0.0003738749755479629	-0.0006405577677329085	-0.0008401477515141486	-0.0010486666548706588	-0.0011420110152346435	-0.0012543302617452007	-0.0013856712852517218	-0.001446905038199228	-0.0015500573706352086	-0.0015181707496760726	-0.0014677066969520543	-0.0014298692890569971	-0.0014048646698627462	-0.0012946054939251914	-0.001180290619132246	-0.0010943897010657244	-0.0009719978718076234	-0.0008835904101954281	-0.000882386025740769	-0.0008390443403271366	-0.000834736910676897	-0.000760233615753085	-0.0007041948291271409	-0.0006148472695241531	-0.000559357226153986	-0.0005281421037947192	-0.0005099705939139965	-0.0005139439308326196	-0.000479754147877364	-0.00042131559761462365	-0.00042830120958882396	-0.000453704771387873	-0.0005028846905950865	-0.0005972649196202623	-0.0006815689820109991	-0.000781040335092587	-0.0008554655307447662	-0.0009360639511491118	-0.0011034905338609656	-0.0012265942719276374	-0.001352437139522942	-0.001526771970595971	-0.0016543295047311952	-0.0018510325191012074
CEBPB	0.011848589591934723	0.011857555121955245	0.011785162646214728	0.011687237222237582	0.011541988625811446	0.011356618859148297	0.011059560009064736	0.01075141626836346	0.010382773047824406	0.010053538333083954	0.009667229796491433	0.009226369293798185	0.008806687235950418	0.00832058553375004	0.007920541111520043	0.007514117953077122	0.007077220179395324	0.006611783454218739	0.006208968220374486	0.005799454935740154	0.00535553600881745	0.004939252203870907	0.004487273418444252	0.003950798651682354	0.003453488959826694	0.0029208317104125626	0.0024589423677610477	0.001985684446691415	0.0015524805029857353	0.0010977454120909482	0.0006332627641954547	0.00017252116363810737	-0.0002899481152170871	-0.0006948585441886783	-0.0010527689935977795	-0.0014434037219796972	-0.0018203681045183152	-0.0021863284818106096	-0.0025590429628771015	-0.002888320194606797	-0.0031969595846610887	-0.00344971778591988	-0.003674436285877579	-0.00394086578514761	-0.004134665293360821	-0.004296594766049645	-0.004465122419357674	-0.004558620419607465	-0.004674460506742063
CEBPE_CEBPD	0.028974129877973452	0.029088614090187898	0.029189117305335032	0.02926513941809456	0.029323274937965677	0.029363168190713957	0.029397594295705223	0.029408713975537414	0.029404822628473316	0.029372407338031484	0.029325526684267536	0.029263151875204292	0.029177659925986543	0.02907796356908646	0.028952665801134335	0.028810815808521843	0.028654196976886065	0.028482455735853902	0.028292436972406975	0.02808727535764461	0.027866998102757747	0.027629768551575274	0.027375629546481914	0.027102812983431396	0.02681014774818145	0.026496264227016147	0.026162666915238688	0.02580755516677137	0.02543249333809331	0.025035617045830183	0.024617645437223088	0.024180034912106085	0.02372379431746578	0.023254572071983427	0.022774578917036173	0.022280520175601226	0.021777858706655547	0.021268391042949926	0.020751725983815156	0.020233745414718843	0.019712895298388274	0.019194227674999387	0.018675418401379686	0.018147064448038253	0.017625927678212167	0.017107430815521855	0.016585804283809402	0.01607633923214582	0.01556212776901148
CEBPG	0.005706055970168546	0.005456039833879687	0.005204706106941421	0.0049499351142538485	0.004689022068341506	0.004420673536613454	0.00413854492753629	0.0038478389944531493	0.00354408141106407	0.0032362703431094504	0.002915309470197938	0.0025804876755172973	0.0022409347556053326	0.0018856015292506446	0.0015365090338362558	0.0011820515331184178	0.0008188351777457603	0.00044728270613162276	8.458447997798172e-05	-0.0002803148491050087	-0.0006523056868283213	-0.0010183658154673306	-0.0013907755678550016	-0.0017803409694123256	-0.0021597298725589604	-0.0025449998588408106	-0.0029107364405720287	-0.003275480345310706	-0.003626339688994595	-0.003978035609163735	-0.004327571219836821	-0.004671381858578045	-0.005010624381058595	-0.005329829663926633	-0.0056313131318948785	-0.005935229209732473	-0.0062293565978856335	-0.006514077927226155	-0.0067937197458314965	-0.00705526864729453	-0.007304517433042869	-0.007532463795637211	-0.007746210350145052	-0.007963066191370802	-0.008154318131282779	-0.008330205525052942	-0.008499977953387647	-0.008644053442456152	-0.008785585285926717
CENPB	-0.00044338528836603594	-0.0009093287408553386	-0.0013389954703649427	-0.001744489507142037	-0.00211483165345315	-0.0024485329776780984	-0.0027256536610321073	-0.002968971323732288	-0.003164574474412841	-0.0033314942340685765	-0.003446804468035629	-0.003509797584036389	-0.0035330464405631014	-0.0034985632145984377	-0.0034319416673011544	-0.0033152699993362522	-0.003143930371402088	-0.0029183323275342853	-0.002654555999397576	-0.0023424111125975866	-0.0019793074782278913	-0.001578948282196443	-0.0011336092896643316	-0.0006375495251599443	-0.00011771294096546341	0.00043570971370788733	0.0009968506833116135	0.001577272966399021	0.0021613141179912163	0.0027576613425609516	0.003359632737814919	0.003959963152020608	0.004555886526056017	0.005128667031459529	0.0056765218631053185	0.006216839207619306	0.006735457631733569	0.00723160181734266	0.007709840944327681	0.008156506387570032	0.008578699600570653	0.008966714838887255	0.009329059717482885	0.009687508747997854	0.010007680718937558	0.010301975152205177	0.010582680546977034	0.010823768708117368	0.011056442313881075
CLOCK	-0.022640986318833056	-0.0217901335020676	-0.020959638637823075	-0.02015758335781539	-0.019388848517965667	-0.01865626995397176	-0.0179573513935838	-0.01729710112974772	-0.016672801397986887	-0.0160918200526752	-0.01554655369203335	-0.015035833282752143	-0.014565900951157007	-0.014127089343706186	-0.013734550598077346	-0.013377805251990995	-0.013052785242297991	-0.012758211957573186	-0.01250413805560368	-0.012280877210836634	-0.012083243884885752	-0.01191789892576859	-0.01177461364925903	-0.01164437567047791	-0.01154258744970278	-0.011456542728800274	-0.011399730259224309	-0.011357829103765251	-0.011336241406338475	-0.011322938590024523	-0.011316876537119549	-0.01131728315966975	-0.011320314977605299	-0.01133286179420399	-0.011350642464543174	-0.011357556565884549	-0.0113590443491772	-0.011352796241184142	-0.011334322625905321	-0.01131191640501418	-0.01128120865719084	-0.011248635447780493	-0.011208976919989412	-0.011148523429510332	-0.011089198274875279	-0.011023138471438557	-0.010942450967280921	-0.010863690656960034	-0.010766709100724815
CPEB1	-0.007938548509567376	-0.007327256578390934	-0.006725590922898768	-0.006089119607807121	-0.005466010522094037	-0.004861255625927077	-0.004370238230852516	-0.003878805956311949	-0.003451514028626488	-0.002979724533725871	-0.0025778988697329115	-0.0022449115988377455	-0.001900313535957735	-0.0016409575155722231	-0.0013052636364662498	-0.0009935201555884025	-0.0007310018612425628	-0.0005149972390832258	-0.00025002109577108915	-7.476890206665357e-06	0.00018523238283854954	0.000393696031421513	0.0005538093040224008	0.0006164410305675982	0.0007108221051506988	0.0007609908774135486	0.0008782500853642279	0.0009783813681256423	0.0011157726050380337	0.001226630331265196	0.0013232357713337706	0.001419383758607093	0.0015086041434408748	0.0016523017886175956	0.0018380208226627187	0.0019799772406072194	0.0021254167594834824	0.0022701042350649265	0.002394478543858458	0.002550848382161674	0.002715108758345112	0.0029236291461150945	0.0031468472710697395	0.003312919275162994	0.0035386898046798707	0.0037812983645660156	0.004001422930725249	0.0042792966914586734	0.004517521211591646
CREB1	-0.04638849495156473	-0.04529690428506697	-0.044298410574405915	-0.04341194766229863	-0.042558972085800596	-0.04172347844107691	-0.04077119699827865	-0.03985054410304608	-0.0388714071894927	-0.03798083759013124	-0.037019877089650904	-0.03598744358641008	-0.034993857278726836	-0.033901890608739174	-0.03293668172491563	-0.03195575404672738	-0.030921161820483187	-0.029834249296180494	-0.028828342533100192	-0.027799837048352427	-0.026706923400244897	-0.02564081509743534	-0.02450695249997505	-0.023231248555902518	-0.021997448454852055	-0.020693294255517067	-0.0194788867289087	-0.01823048267082509	-0.017027364121735274	-0.015775506173913233	-0.014493214457751072	-0.013202336905691128	-0.01189528156234238	-0.01066931612952889	-0.009511307288669123	-0.008292768037585704	-0.007090756241230316	-0.005902188815282863	-0.004697634033697699	-0.003563028550027267	-0.00246039638731754	-0.0014518486906599545	-0.0004902940548484994	0.0005471743860519768	0.0014581469191692596	0.002313493927708839	0.003181763520514526	0.003915311512153433	0.004689589000392357
CREB3L1_CREB3	0.020629914619298414	0.02209644196523679	0.023459883238245785	0.024683654877249144	0.02581142667869165	0.02685103735197444	0.02789031464080328	0.028832181596404625	0.029736450699874854	0.030508515322834766	0.03125258179582589	0.03196957490236013	0.032589459999856865	0.033200109731204575	0.03366061945201597	0.03406233243439866	0.034429668959935565	0.034762436340919516	0.03498191779353901	0.03515324678344578	0.03530282263870786	0.03537981234145537	0.0354414191459229	0.03553023445586834	0.03554633008345478	0.03555487564427791	0.03547504828840349	0.035377690691759424	0.035227443496225266	0.035077311540258393	0.03492290591439542	0.034759121720056865	0.03459537768558076	0.03439350731107318	0.034167328341160645	0.03397955847615051	0.03380015152138642	0.03363379690141612	0.03349432753750599	0.033346863332440135	0.03320717665514184	0.03305094343885927	0.03289718221571398	0.03279219953199982	0.0326591521225566	0.03252547866052329	0.032416115823948224	0.03227828703010986	0.03217464032010725
CREB3L2	-0.00778891749720412	-0.007765323575121575	-0.007717780931716609	-0.007651641741580823	-0.007573763647187158	-0.007486701955101211	-0.007395130958301285	-0.0072957203690514555	-0.007191570885302841	-0.007081192752023285	-0.006968710356759477	-0.006855180626932839	-0.006740909885748248	-0.0066290092720910805	-0.006519287025299076	-0.006414864825250438	-0.0063176701323448175	-0.006229322810933535	-0.006150254135839627	-0.006082482017036841	-0.006027521647553065	-0.005985258368052597	-0.005957479732526952	-0.0059464364441979625	-0.005949380693119859	-0.005968742550186616	-0.005999713401173202	-0.006045022397527188	-0.00610093177346592	-0.0061701232263279004	-0.006251190089702931	-0.006342134139799248	-0.00644229890085497	-0.006544277088607159	-0.006646725734570967	-0.006757287888454054	-0.006869881908808377	-0.006983974275936179	-0.007101679222046123	-0.007215162208782807	-0.007327216404730164	-0.007431185852992658	-0.007530930037599142	-0.007639315321604421	-0.007734390117624018	-0.00782299265394996	-0.007912793606723938	-0.007985624894448944	-0.008062495521023835
CREB5_CREM_JUNB	0.023369666757626164	0.02305740904294165	0.02276644881469688	0.022473868397744134	0.022187116293365918	0.02190400161446406	0.02164632323007955	0.02138278161878186	0.021128160376652765	0.020854473013001546	0.020588927372577923	0.020329953032944277	0.020057742283682248	0.019794242976715816	0.019502214360104093	0.01920469583992214	0.018907038666207125	0.01860842254986181	0.018289239305747985	0.017965231485623942	0.01764236099639432	0.01730849327874215	0.016976997500753422	0.016657558964193915	0.016327369432752686	0.016001671237090027	0.01566247691266623	0.015326360191006121	0.014985779047879965	0.014653333068494648	0.014328716718599636	0.014011536325559402	0.013704837480528437	0.013400399243740976	0.013102046221782349	0.012825781619817426	0.012565122777847427	0.01232173094881686	0.01209944018223026	0.011888967752083705	0.011694020242092469	0.011507462200681553	0.01133412682030917	0.011187313500092156	0.011044903722576554	0.010914724252514954	0.010804501467524997	0.010698411868459044	0.010616110487608844
CTCF_CTCFL	-0.0245970328795286	-0.024156390090164796	-0.023750118727603502	-0.02339551378711334	-0.023085046071567288	-0.022818292438766645	-0.022575143930134777	-0.02237897506261504	-0.022215854188813396	-0.02210703909497297	-0.022028843322188914	-0.021981457122529684	-0.02197992916946549	-0.022005895700178066	-0.022087929248892153	-0.022206923613719787	-0.022358080460406785	-0.02254144208575697	-0.022770272262008277	-0.02303168101165543	-0.02332036430071003	-0.02364293356413951	-0.023988905591144992	-0.024351334652918107	-0.024741699612708324	-0.025149095283070345	-0.025579431798761158	-0.02602140369786582	-0.02647477880963884	-0.02693124265137152	-0.02738779284636248	-0.027841054025768933	-0.028286529484890934	-0.028722052519039865	-0.0291425653142011	-0.029541817803801367	-0.02991822002200001	-0.030269380613194882	-0.03059364503368005	-0.030891671063480883	-0.031163130971410293	-0.0314088766017877	-0.03162858575991059	-0.03182107033968109	-0.031988393703991584	-0.03212974733974526	-0.0322441313016363	-0.032332943632379416	-0.03239355098993582
CUX1	0.00689094132353279	0.007360413072676504	0.007773309139080334	0.008144690171290906	0.008473340193413876	0.008763621771748548	0.009007280785728983	0.009223182241627378	0.0094060178386853	0.009570423369305671	0.009705097469203621	0.009812447914890787	0.009901566003149143	0.009964858832150102	0.010016222097419928	0.010047642447140903	0.01005830179207059	0.01004956665497469	0.010027079452866032	0.009987447192435021	0.009930679918856267	0.009860236110339666	0.009775164428250297	0.009676341025909486	0.009567999035718406	0.00945023179767985	0.009325058923410429	0.009193053863705426	0.009055336577971914	0.008913544532356753	0.008769162273950304	0.00862339648881052	0.008477688392593103	0.00833143893697691	0.008185482089226204	0.008043516911157305	0.00790479298324511	0.007769927342978702	0.007640123470487724	0.0075126921521521395	0.007388531392163917	0.007265116624446665	0.0071439390539961645	0.0070301165494425135	0.006915562312575611	0.006803230544475533	0.006696547800302462	0.006588928768328827	0.006489121191267064
CXXC1	0.0019167357148032651	0.0027826091701278867	0.003625743973072022	0.00442653566389449	0.00520137989247214	0.005951541889296664	0.006718282620350768	0.007452685591263711	0.008182703108532755	0.00885703568958107	0.00952759521396851	0.010193635398777268	0.010815032657826342	0.011438024530999411	0.011981721327062336	0.012494790438512624	0.01298949408864658	0.013464323253425432	0.013872252734879773	0.014249477412802624	0.014610224373000438	0.014923914846824928	0.015222833064496717	0.015530614590607351	0.015788349736835534	0.01603273244760873	0.016216536939589538	0.016379615468753838	0.01650117932415154	0.016610209284952483	0.016703072562538133	0.016775877181995098	0.016832693604765577	0.016852341240577252	0.01684194118262038	0.016833466993987602	0.01681042516248208	0.016774774088131127	0.016733107115840366	0.0166683453801042	0.016588608287482768	0.016482739559395887	0.016360177551849577	0.0162421245076988	0.016093342476978016	0.015926544563295383	0.015752523203580622	0.015548048119942847	0.01533980920884218
DDIT3	-0.006173409093594589	-0.006394861313351863	-0.006625969845431885	-0.00686612215623412	-0.007102886741030382	-0.00733206624473829	-0.007538980871864243	-0.007737225908961851	-0.00791747023588516	-0.008091363118135603	-0.00824492123857119	-0.008378336216542149	-0.008499836157744354	-0.008599558375309591	-0.008693401439485639	-0.008771679362986057	-0.008832525946921584	-0.008876812235896316	-0.008913901236442728	-0.008937876841261188	-0.008946887311929917	-0.008947639389383111	-0.008934801276095387	-0.008904149221243622	-0.008868395037428044	-0.008820721322589646	-0.008772592186982855	-0.008716280883269771	-0.00865792227625918	-0.00859143987512715	-0.008518514483620397	-0.00844112854429051	-0.00835905749205862	-0.008280157837804121	-0.008203952507097531	-0.008120402786949008	-0.008035556481744132	-0.007949001429212867	-0.007857883458677268	-0.00776900245172013	-0.007678618136393856	-0.007591638025243598	-0.007503399675031468	-0.007402100558224915	-0.0073053218765284315	-0.007206046256488693	-0.007097156077455323	-0.006991803263343037	-0.0068726826019671365
DLX1_HOXA3_BARX2	0.007201565562204115	0.007438943790949826	0.007672167279991619	0.007883123986331418	0.008059002166057972	0.008195090172895386	0.008286045168569038	0.00833560801326602	0.008341568255257741	0.008305374135542826	0.008225595552127886	0.008103331127919512	0.007938902751256192	0.0077335241349955584	0.007485735100465874	0.00719713464828408	0.006868964815215935	0.006502041327231057	0.006095233191438092	0.0056510401556324	0.0051711772906436314	0.004655897743579927	0.0041079354686288354	0.003529281406219487	0.00292075182427573	0.0022853632592320667	0.00162651015938823	0.0009477363269555687	0.00025395182451092723	-0.00045175645527347814	-0.001165010610926263	-0.0018807743179636302	-0.0025946030454519725	-0.003297769272059807	-0.00398512794379313	-0.004658538659933973	-0.005311191010859462	-0.005940836203857221	-0.006548193945701253	-0.007127445886924221	-0.007681203474755247	-0.008205051713592268	-0.008702445017709302	-0.009183828617569577	-0.009632972881578815	-0.01005564180145557	-0.010458331577422193	-0.010827576303678595	-0.01118028228860491
DMC1	0.0023542430190117624	0.0023341244377355704	0.002289721297920717	0.0022321056175772253	0.0021504464377500596	0.002044215717033599	0.0018915486560223682	0.00171992654401773	0.0015146255203660859	0.0013017596406235872	0.0010547241717460759	0.0007740885282809087	0.0004792968394964587	0.00014753389341857644	-0.00018219786648884562	-0.0005335316681956936	-0.0009123711694282449	-0.0013179252184905995	-0.0017262971707375804	-0.0021546094242013676	-0.002609495130471443	-0.003073850994558496	-0.003563647132158297	-0.004091755675459247	-0.0046235351723930285	-0.0051785160028803255	-0.005725038590027892	-0.006284745624888936	-0.00684043653457504	-0.007408566335268525	-0.007983740020741327	-0.008559488164664515	-0.009135167332351002	-0.00968775075252913	-0.01021691551189508	-0.01074820393387455	-0.01126306980562937	-0.01176061203055817	-0.01224657236599632	-0.012700534718640038	-0.01313065862506896	-0.013521624569026293	-0.01388384241707737	-0.014246509317832657	-0.014560189070737795	-0.014841335182493635	-0.015106200809521641	-0.015318279953398701	-0.01552012044557277
E2F2_E2F5	0.004493171546352528	0.005037089610964846	0.005589819039138922	0.006165801685285097	0.006743960452042529	0.00732008092151974	0.007858855526560644	0.008398854217320631	0.008916013884022276	0.009446375463084557	0.00994961645813391	0.010425362110116266	0.010900656332431565	0.01134151615636569	0.011804277310972135	0.012254038770095163	0.012681719163389891	0.013087970583890956	0.013507834178590448	0.013915418649439659	0.01430014448382984	0.014686528444581412	0.015049615048268147	0.01536862673071031	0.01569340024656428	0.015992425221809572	0.016310566760010862	0.016611823561939933	0.016917762156046165	0.01719910265149467	0.017458568312376365	0.017699582227058825	0.01791639972434714	0.018134604680715254	0.01834649209929422	0.01850909963329798	0.018642109359033657	0.01874168873025814	0.0187967903441704	0.018833406298111095	0.018839713691873657	0.018835533798716175	0.018805847904665038	0.01871010399088931	0.018613294817313695	0.018491726945337107	0.01832117183795453	0.018150283680129276	0.01791753119578782
E2F3	-0.030651435694370024	-0.030387298649691495	-0.03010511947377753	-0.02985195013413644	-0.02959418470624663	-0.02933087685132154	-0.028989424049819305	-0.028660418238426234	-0.028294162760137288	-0.02797293909386739	-0.027608969527915236	-0.027203107996384406	-0.026813522913951653	-0.026368253929995134	-0.02598151066501341	-0.025578759754480238	-0.025140800854743198	-0.02466840528992319	-0.024224761245516466	-0.02375910748146977	-0.023251973882954483	-0.02274540591319726	-0.022196049753742786	-0.021571862134237244	-0.02095517905307677	-0.02029649347651514	-0.01966503508738129	-0.01900707443985286	-0.01835621366188441	-0.017673105748809256	-0.01696614815878473	-0.016244983297852022	-0.015507207823859994	-0.014792525836602032	-0.01409585354292488	-0.013366909962091663	-0.012637225503700267	-0.011906232413845518	-0.011162917119813062	-0.010441082916927035	-0.009725954364079381	-0.009041742413213155	-0.00837015987578604	-0.00766323022309835	-0.006999858468585612	-0.006352398226920668	-0.0056936954761163125	-0.005081971296720458	-0.004447377134156375
E2F4	0.004574750453342497	0.0040052869997005535	0.0034715610327654845	0.0029733013243524098	0.0025040073908756	0.0020613520194991096	0.0016316631722828397	0.0012279936206728852	0.0008411953948402255	0.00048755339251666034	0.0001498854048697788	-0.00017234312390191318	-0.00046561071211260134	-0.0007467208343342947	-0.0009869186331091506	-0.0012041628837356892	-0.0014037311505493213	-0.0015859196687504492	-0.0017336121046644872	-0.0018612164980695925	-0.001975058087603973	-0.0020641588996076184	-0.002141898756502151	-0.0022185775225572676	-0.002272030936240671	-0.0023177394805820248	-0.0023379226202882614	-0.0023496558869195855	-0.0023459245099881755	-0.0023398833374232543	-0.002331743561755625	-0.0023217528206529413	-0.002313498106957815	-0.0023004524120857077	-0.0022875475094822294	-0.0022895640183464147	-0.0023014924931441102	-0.002325328149501451	-0.002364377359966511	-0.002411935119578917	-0.0024710743177827517	-0.0025370967382664	-0.002613586647200016	-0.00270885886473334	-0.002808689245256348	-0.002918084665685543	-0.003041326386854988	-0.0031691686641104992	-0.003312367223243283
E2F6	-0.0024866277100724387	-0.0028968912865328404	-0.0033249040445196536	-0.003798704660192581	-0.004284005850243903	-0.004775954808689356	-0.005213961744165995	-0.005670366771539491	-0.006105429699692654	-0.0065841922966727055	-0.007038533318584313	-0.0074709966106999495	-0.007927105280775075	-0.008354080925094253	-0.008836985102287644	-0.009320844164320826	-0.009792613746277925	-0.010253576855409216	-0.010746216135727384	-0.011234495134792185	-0.011704986332569226	-0.012183273496406051	-0.012640497491577661	-0.013057045825278623	-0.013480404939845201	-0.01387957269571394	-0.014290619116823172	-0.014680909514506232	-0.015065630940805961	-0.01542182460093774	-0.015751873254437672	-0.01605840219889592	-0.01633814822327073	-0.016607267585894137	-0.016860768292765605	-0.01707474577541982	-0.017262439730510344	-0.017423144811682157	-0.01755249888144099	-0.01766489509872947	-0.017754832689030806	-0.017832287688729995	-0.017890422742145425	-0.01791191574494099	-0.01792683818241251	-0.017925037468281908	-0.01789727692392031	-0.01786427595794195	-0.017802129314663247
E2F7_E2F1	0.015967331611254902	0.01666457606388649	0.017323717827437534	0.017952035101826153	0.018539906320080447	0.019087143668973593	0.01958033058456805	0.020039480339620948	0.020456625479693485	0.02084672226935321	0.02119649385339871	0.021508561569998315	0.021791941292948955	0.02203949287651347	0.02226398743956063	0.022458294420654293	0.02262253011249654	0.022758752633177552	0.022871372537599865	0.02295891761353163	0.023022758337222206	0.023065530030224733	0.023088416938708185	0.023094116921178715	0.023084018382960203	0.023060336138562558	0.023022240380721065	0.022972197923560624	0.02290935463999843	0.022836142696272255	0.022752489216767726	0.022657588660799838	0.02255101455105931	0.022428027294920067	0.022287040275133542	0.022131268282519403	0.021955724267816314	0.021758472214720884	0.02153899632944643	0.021291473644693908	0.021016010025659494	0.020707785973041553	0.02036739816833577	0.019999248998058952	0.019591197098901517	0.019144888630383064	0.018661577268193844	0.018132148957073293	0.01756253151478984
E2F8	0.0015612129706939466	0.0010232152343723061	0.0005551460914904029	0.00019084600421318443	-0.00010775846664023067	-0.0003459914743011787	-0.0006035879949862555	-0.0007891043078545024	-0.0009568680172019221	-0.0010172777093215269	-0.0010670180517725236	-0.001106652198896619	-0.0010700431378958674	-0.0010400454519469892	-0.0008836052145601952	-0.0006873418191042482	-0.00047477925015473014	-0.00024618858102788764	7.270191512717515e-05	0.0004198940765874285	0.0007702445407450193	0.0011720204143503435	0.0015711746064074235	0.0019274246578591283	0.002336290306291724	0.002736208094533181	0.0032053870735027005	0.003676652555435357	0.004184694279476344	0.00467888401555825	0.005163619684961506	0.005643781606829012	0.006109880193455932	0.006598462015667978	0.007095222779733894	0.007537803613519769	0.007954107072068691	0.008338179647454981	0.008675195942869881	0.008998394867550611	0.009291485308038803	0.00957773629021027	0.009837558586039253	0.010023842628496598	0.010212101522687476	0.010374089359805914	0.0104835141761427	0.010592785659809815	0.010636979379452214
E4F1	0.018346724555891092	0.01841894079135015	0.01846228063266314	0.018479445631465974	0.018469429305986614	0.01843299786815684	0.018366385246251997	0.01827585182849572	0.018158877429510528	0.01802227324401363	0.017860459879139076	0.017673953864731015	0.017468447951024334	0.01723838858964769	0.01699553178144545	0.016734000159971507	0.016452693621173825	0.016152454861262662	0.015841364145948226	0.015514912885569422	0.015171751084040338	0.014817926832142432	0.01444922097653085	0.014062388567539733	0.01366903768028006	0.013263902255076012	0.012857750985790532	0.01244463799873056	0.01203070241285273	0.011611825301052729	0.011190664003972962	0.010770145105998562	0.010351484967147747	0.009942084426441745	0.009542668978003498	0.009147138983954554	0.008761121668878732	0.008385116284133092	0.00801758828902837	0.00766310468291853	0.007318841907551494	0.006987666157045486	0.006666259739872496	0.006347083790952079	0.006041084190477155	0.005743741406621291	0.005450681411828902	0.005169906720815931	0.004890966132448762
EBF3	0.002776991284044469	0.0018841672266629278	0.001054740923509066	0.00029118150110216465	-0.0004353716559623546	-0.0011351523872917299	-0.001858535845849834	-0.0025601551843707176	-0.0032745117306104757	-0.003951468181268974	-0.004650062064398365	-0.00537346174301199	-0.006081349959618535	-0.006827337414693667	-0.007523763780557221	-0.00822595917282228	-0.00894966813758229	-0.009694946029448469	-0.010405854745797645	-0.011124701357251649	-0.011869182280162892	-0.012599312275337848	-0.013355529548489677	-0.014170817371483686	-0.014962454910323063	-0.015779714833261693	-0.01654805460065053	-0.01732237482711952	-0.01806428500189794	-0.018816305148141976	-0.019568873194320345	-0.02031055730653031	-0.021044080874356167	-0.021721340722492124	-0.022347519840818675	-0.02298551932173202	-0.02359786413717333	-0.024186617117884678	-0.024767391686938808	-0.025297843989950834	-0.025797750426744235	-0.026236071323694345	-0.026637133050864216	-0.027064774640423273	-0.027415421129768375	-0.02772577465248175	-0.02803195085383652	-0.028257316548020224	-0.028494066386114125
EGR1_EGR4	-0.005256421221823547	-0.005255241522312707	-0.005243771643480684	-0.005217413086708551	-0.005175694734803411	-0.005116918444994569	-0.005039196253296511	-0.0049411378446271356	-0.004821301984932335	-0.0046811404594452296	-0.0045178345421162	-0.004330224082026475	-0.004120495277184851	-0.0038843176367557865	-0.003628729509466294	-0.003349313883341337	-0.0030442793385987575	-0.0027132760626041217	-0.0023632309058391116	-0.0019898983488086937	-0.0015912346676341292	-0.0011737142117919804	-0.000732107560127073	-0.00026093334922962886	0.00022470826304250358	0.0007325166276529301	0.0012461141494428069	0.001774641918341847	0.0023079332155357592	0.0028538597131580355	0.0034089502903205515	0.003968951198210825	0.004533109366355863	0.00508682994129438	0.005629388250766208	0.0061774801340573615	0.006719951675113022	0.00725710415206896	0.007794014897084786	0.008317958104601553	0.008835635598833946	0.009337321046724354	0.009831337456762207	0.010340274707853382	0.010829266670768136	0.011311192850295276	0.011799578667594434	0.012267033580141584	0.012747800332114957
EGR3_EGR2	0.021398117215237936	0.021623881423838143	0.02178827029303273	0.021909189656008504	0.021986947329465052	0.022026566723252154	0.022010623472766288	0.02196759766325675	0.021885235645066243	0.02179607808275003	0.021672409392628343	0.021515864124572796	0.021353706296629527	0.02115785729526283	0.02098446739443728	0.02080345620291746	0.02060792537110807	0.02040027254259326	0.020216433330559523	0.020032300885770005	0.019838880351032956	0.019660767769537457	0.01947528457899755	0.019265274894455005	0.019077923090528904	0.01888616417104108	0.01872973974372376	0.018578416665990184	0.018450840296764078	0.018324532713836876	0.01820352088467334	0.018091940555583358	0.017986954050468774	0.01790710493401821	0.01784643036036203	0.01777682007594381	0.017711608049957705	0.017647890071825476	0.01757838307104915	0.01751664715254111	0.01745398679300644	0.017398941716058318	0.01734156271889344	0.01726096927700003	0.017187675548586415	0.01710862058222592	0.01701219380176636	0.016918505370025406	0.016800913768775134
ELF2_GABPA_ELF5	-0.0241586689157659	-0.023890602089160527	-0.02360106642072799	-0.02333750791864479	-0.023063299312478223	-0.022778228354606127	-0.02240008804353319	-0.0220335472451135	-0.02162300215015356	-0.02126855357915636	-0.020868658617646422	-0.020425694785340908	-0.020013680462941597	-0.01954593307174096	-0.019168971181988778	-0.018792216854044336	-0.018392765411418592	-0.017972686967228084	-0.01761631304021324	-0.01725829396454976	-0.0168727601381671	-0.016515810975862476	-0.016128668869426314	-0.015666380121024226	-0.015239644229573291	-0.014779603428301223	-0.014380047384888524	-0.01396550160842213	-0.013580710046177575	-0.013168810674692253	-0.012738875619629353	-0.012301651062338666	-0.01185078158169408	-0.011439429822363215	-0.011057550328811908	-0.010630565735013586	-0.01020047283080714	-0.009764264025874526	-0.009304752884905825	-0.00886959965542707	-0.008437476088757832	-0.0080427830110624	-0.007659149800851832	-0.007218248817854986	-0.006832053108563722	-0.006460938394170385	-0.006066568677380649	-0.005730406940482149	-0.005354763781772206
ELF3_EHF	-0.0004951962625638427	0.0005153820795666436	0.0014237224476334864	0.0021817976161143684	0.0028404627734848003	0.003407404750104281	0.003984284841076158	0.004454594224767351	0.00488679718992498	0.005170536889591761	0.005424936830352128	0.005649038319304434	0.00576294943813622	0.005864126641754488	0.005796402492108659	0.0056612075018620195	0.005484476579130505	0.005265120260202294	0.004919789362714587	0.004518110189668185	0.0040871770033967195	0.0035746195263408943	0.0030390609706978217	0.0025223130586706187	0.0019244654943272395	0.001310792209725087	0.0006036378638955695	-0.00012650273788995057	-0.000911656915206991	-0.001699770218167161	-0.0024933511266203158	-0.0032949033934963684	-0.0040932564390731745	-0.0049194569205405336	-0.005757186999762919	-0.006548329520584435	-0.00731686908068917	-0.008056654001054474	-0.008754720107701622	-0.009439835851183574	-0.01009838317728509	-0.010750114799132042	-0.011378874976447767	-0.011946912585126137	-0.01251617031731579	-0.01306379682268912	-0.013569390238767921	-0.014074343335040965	-0.014528311896701474
ELK4_ETV5_ELK1_ELK3_ELF4	-0.037124899967866394	-0.03680751229768982	-0.036424911196794287	-0.03601517360933919	-0.035552778212982	-0.035038806011545374	-0.034408375833937216	-0.033744187135040286	-0.03300164720736715	-0.032263733518258675	-0.031446908348671525	-0.03055207353803287	-0.02964330481542603	-0.028645100339999046	-0.02768925320109132	-0.026697053057232318	-0.025648071134767757	-0.024544503118776772	-0.02346913916574499	-0.022362009650066864	-0.021198874452108978	-0.02003819747756713	-0.018822592290823496	-0.017505697784691313	-0.016206171021417665	-0.014853987406527288	-0.013555323553182168	-0.012232272672133985	-0.010939432437625267	-0.009617155536062903	-0.008279718552393763	-0.00694411722132631	-0.005607675738821817	-0.004338927159540269	-0.0031318608148944056	-0.0019005579009724253	-0.0006989326208609927	0.00047439910477872207	0.001639900806286992	0.0027383914554361655	0.0037969693322605176	0.004772780667967325	0.0056993582700281264	0.006664191587067691	0.007525137177214083	0.008332687171472735	0.00913619590978797	0.00983126860666475	0.010543574155687923
EN2_GBX2_LBX2	0.0017087203649594144	0.0015876804402236231	0.0015032116600070828	0.0014606126351357136	0.0014551032971854307	0.0014860251895997508	0.0015444646810720886	0.0016413047531921637	0.0017708707106648084	0.0019421562719316153	0.0021455909131901196	0.002381795085649232	0.0026559711160846497	0.002961962430309844	0.0033072800164218943	0.0036852398896686663	0.004094212989809514	0.004533799234451699	0.00500384656077868	0.005501287854765445	0.006025068964891683	0.006572883590667406	0.007144259813170407	0.0077404934279332056	0.008355251963054427	0.008990038735177572	0.009635821209287309	0.010295098855733043	0.010961042084989539	0.011636199407933352	0.01231714523682312	0.012999692639980848	0.013681481909328073	0.014351576269778649	0.015007135314632523	0.01565649396606889	0.016290945636252746	0.016909240258043856	0.01751379595892432	0.018095850767656133	0.018659629699179867	0.019198425887889614	0.019717582162660684	0.020232491780087524	0.0207189478953941	0.021185453663875458	0.021641261432332606	0.02206660360651969	0.02248557236366986
EOMES	0.008062163670501955	0.007645265871366039	0.0072775109025121415	0.006971692455330035	0.006714261533344732	0.006501638098311841	0.006303361575082403	0.006149967811710437	0.006020364804738974	0.005944816442522582	0.005887383609076369	0.005846763244339484	0.005844855193269236	0.005852014732953563	0.005912257051883851	0.005994850157401037	0.006091250476361382	0.006200896495241966	0.00634637131064055	0.006507069756404468	0.0066748790764127285	0.006863663799463955	0.00705697312964048	0.007243721244430525	0.007450299069687939	0.007659404482054919	0.0078904270060403	0.008125135746148435	0.008370997820562298	0.008615166404846974	0.00885815448948037	0.009100260628213279	0.009338624059194663	0.009579111162265468	0.009817159352875582	0.010040533734705396	0.010253688568409977	0.010455166778266169	0.010642777521635125	0.010821648566890576	0.010989759913279318	0.011150293034217702	0.01130088538578263	0.011436768993061707	0.011566355059310874	0.011686447705483992	0.011794641672831042	0.011895335663170064	0.011982827679218365
EP300	0.008790733461000986	0.008327750642804837	0.007915008248354229	0.00756659577898528	0.007260444224556477	0.006992693817565732	0.006720031011741635	0.0064917771224882815	0.00627927027202652	0.006130842814332772	0.005995786930718645	0.005875231518452631	0.005804599117408686	0.005742679776556257	0.005757217577225539	0.005805087802295004	0.005876120374460023	0.005971829925530751	0.006126792112298986	0.006312785686723748	0.00652005356973747	0.0067695330663889745	0.007039650181043218	0.007317253738951041	0.007638985878079859	0.007982703077322366	0.00837335173048022	0.008787619483594744	0.009234031168568257	0.00969686227628099	0.010176253829724018	0.010671425607022946	0.011177944641076572	0.011698697572786396	0.01222606759610985	0.012747995595224772	0.013265958753166145	0.013777055897046102	0.014279194408261428	0.014773717814577508	0.015259434043891889	0.015736075335256398	0.016202765069586424	0.016661268619924476	0.017108557229016594	0.01754465403531949	0.01797119817338151	0.01838229322830484	0.01878385532584657
EPAS1_BCL3	0.018878172942930493	0.018177383571211948	0.017363776855191304	0.01654632777291382	0.015680620005309863	0.014774617032731288	0.013695224165594683	0.012619934753069021	0.011457148201572079	0.010380619035182745	0.009218351275715011	0.007974693147004951	0.006781712293386904	0.005487462339849078	0.004357916839571861	0.003234204053117391	0.0020765850839978045	0.0008905759268726144	-0.0001625989020532503	-0.001201046076313102	-0.0022711936060975354	-0.0032622589728212893	-0.004283953069327195	-0.005422044219627812	-0.00645708473931458	-0.007520819907861777	-0.008423845864476632	-0.009312778334984801	-0.010095991251360733	-0.010885549720041314	-0.011662421023781535	-0.012404724628950623	-0.01312544636153364	-0.013719515101123698	-0.014209346665623136	-0.014745365449708125	-0.015246418410739511	-0.015720922335016867	-0.01620460938993776	-0.01660630152594935	-0.016969456000738896	-0.017229432225785817	-0.017438947173180577	-0.0177291835439001	-0.017887732722743757	-0.017991587707223134	-0.018113648993479496	-0.01810251900331089	-0.01814133300419759
ERG	0.044304375477454846	0.043541459430367566	0.04272168363575768	0.04187622380419801	0.04097389502240306	0.040013913521885665	0.03892647710453822	0.03779907055556479	0.036584166879084785	0.03537013464113389	0.03406809660835266	0.03267893750700255	0.031271139445370244	0.02976379868718468	0.028298551324132667	0.02679113452035383	0.025219524492602067	0.0235860211301665	0.021981374370202044	0.020340903197968004	0.018638255727978923	0.01693879751219851	0.015179378272521775	0.013307568076796072	0.011457548319854887	0.00955052947776087	0.007709337526077522	0.005845550864439022	0.00402370361715272	0.0021748208400010688	0.00031590831011198183	-0.0015324083075021716	-0.0033728484291260844	-0.005121686570500072	-0.006784528367734198	-0.008465842906670943	-0.010099540147906991	-0.0116870357348397	-0.01325381369825332	-0.014725680953854544	-0.016136092956631733	-0.017430272961329686	-0.01864993431564038	-0.019906472238476497	-0.021018043906549315	-0.022048421695793415	-0.02306075196361978	-0.02391989094881136	-0.02478777671990052
ESR1	0.017737345321731848	0.017793431444108533	0.017852066872125746	0.017894454367593376	0.017924897325994425	0.017940851884807544	0.01796331273875445	0.01796290319858382	0.017954052377446836	0.017906291314228596	0.017848301410124303	0.01777875953758815	0.017674160211160996	0.017559921363315818	0.01739037110125577	0.01719272001034256	0.016973252831207476	0.01673060182462591	0.016440776153144654	0.016123137500381877	0.015784605090765246	0.015411550052630407	0.015019216795611476	0.014616527080114157	0.014180631375696742	0.013726643513881498	0.013241217771156258	0.012739946270962785	0.012220311219256073	0.011691793121426366	0.011155361991279856	0.010612903688560311	0.010067446837472223	0.009522558069847514	0.008983898577076675	0.008451511564730908	0.007928463765692704	0.0074159862714028866	0.0069124828445103524	0.006423958420151049	0.005948178122392897	0.005491453244925645	0.005050223217267015	0.004610085639430585	0.004194057512845718	0.0037946747572859215	0.0034025389014911483	0.003038268265638513	0.002676513613613427
ESRRA_ESR2	0.0029622738902378765	0.0026996328725408863	0.002426427698694267	0.002142873364781253	0.0018467800602043319	0.0015386008564187397	0.0012117102660465688	0.0008747020175738122	0.0005227596779997206	0.00016616389420962452	-0.00020516880969278928	-0.0005916876695059724	-0.0009844791163869076	-0.001394716606042588	-0.0018019834744013204	-0.0022179703696889796	-0.002646363857618731	-0.003087316184838592	-0.0035253778605199623	-0.003971277932571866	-0.00443020247988428	-0.004890138382060108	-0.005363425740717643	-0.005861746818295582	-0.006358384637763938	-0.006870107722869259	-0.007370628772301015	-0.007879303549500657	-0.008381880986572773	-0.00889460346891768	-0.009414304162674084	-0.009936617621177427	-0.010462612415277229	-0.010971450482870172	-0.01146385705963655	-0.011966310143409384	-0.01246167593209887	-0.012949895868378598	-0.013437474279456975	-0.013904136874755335	-0.01435848371676839	-0.014784915055303924	-0.015194279239276267	-0.015617630665969849	-0.016003097282754383	-0.016367839443004458	-0.016729463158087987	-0.017047719987204942	-0.01736920046671721
ESRRB_ESRRG	0.005161407602051513	0.006150516311046419	0.007117692441140207	0.008024267043686405	0.008892886457445248	0.009723468864301737	0.010577240696137035	0.011380325410837293	0.012175749632420152	0.012890645474237577	0.013603604827183126	0.014316046144162011	0.0149737687584702	0.015646423046157872	0.016222534686922554	0.01677489015967299	0.0173242455289012	0.01787170355600282	0.018352215390731723	0.018819634285300237	0.019296743824792625	0.01973957617525704	0.020197197943428665	0.02070824183364479	0.021182363245810992	0.021677313674213067	0.022114868783524654	0.0225585534509415	0.02297060380188366	0.023399998358031544	0.02383975533081778	0.024281169387775577	0.024730348866984362	0.025140410198069556	0.02551971404167167	0.02593514588693577	0.026349062215871487	0.02676384259206827	0.027194839883455793	0.02759748263496442	0.027990445293135845	0.028340508291932017	0.02867096527957558	0.029045191166993365	0.029356351757835453	0.029640347890449406	0.02993234673201839	0.03015326142074198	0.03039501416789916
ETV1_ERF_FEV_ELF1	-0.0021843075037389554	-0.0021126226064561754	-0.0019776224740129587	-0.001797925213066153	-0.0015676814155115239	-0.0012886795732705186	-0.0009413440336511161	-0.00055253154427344	-0.00010869450887511746	0.0003634982893554391	0.0008895951587508783	0.0014685591422881393	0.0020791149096553536	0.002744222203690625	0.0034201448862424765	0.004130484041758786	0.0048803017758513225	0.005667241093034921	0.006461532950151364	0.007280880014410408	0.008131421616566539	0.008990662894291939	0.009876157528943911	0.01080236946739891	0.01172487625541727	0.012666351900206466	0.013585872873050518	0.014509378899592714	0.015414603324131481	0.016321566861734742	0.017223205642999485	0.018111455567098853	0.018985718297102577	0.019818725714350574	0.020611419197890685	0.02139528906168959	0.022149375394745492	0.022873983767139255	0.02357702881887869	0.02423677732890272	0.024864191585489706	0.02544393201780232	0.025989190645576664	0.02653295006877252	0.02702266645956003	0.02747747089347711	0.027915704133848147	0.02829917385671609	0.02867390593776534
ETV3	0.025196714076423442	0.02476750538821104	0.024349448133490756	0.023962246164791024	0.023590007438714096	0.023230880643071966	0.02284909748294603	0.022485570668494163	0.022115537911107964	0.02177838952814814	0.021430665694703442	0.021071816115345837	0.02073093824163765	0.020371110483386426	0.020051579453255086	0.019734155419348916	0.019408585332344335	0.019075016297084052	0.018768010786044	0.018460185842799147	0.018140416033035536	0.01783221088789843	0.017510668128897	0.017156172525675372	0.01681614339673516	0.016460856980765267	0.01613146900224584	0.01579508522365135	0.015471711460821476	0.015135793992289317	0.01479101336807925	0.01444191882055594	0.014085155221147281	0.013745449588969104	0.013418217475076	0.013067382125100207	0.012712520291722942	0.012351835083121555	0.01197649488713511	0.011610072686024	0.011242049303794726	0.010890059250038171	0.010541005363175036	0.010159587677609763	0.009803752094371196	0.009453305974736917	0.009088167882111928	0.008751512067139481	0.008391607993450343
ETV4_ETS2	0.014570735837747751	0.015076889590085527	0.015450737201866911	0.015749895629407054	0.015962539208493987	0.016100348387349025	0.016112349980493334	0.016082506448690505	0.015976023573513132	0.01587080958827583	0.01569697633920839	0.01545992322276658	0.015216817537287316	0.014907493244590337	0.014641162826615416	0.014354394719661483	0.014032975394804284	0.013680818989057797	0.013360989139670047	0.013028481637638683	0.012667085910619321	0.01231922950621059	0.011945327775624758	0.01151633469625835	0.011112945556651755	0.010689075234303055	0.010312133156331218	0.009931531080200224	0.009579861392285848	0.0092198675332104	0.008859493373870693	0.008507386971929902	0.0081603649112628	0.007854158605549107	0.007581840902674417	0.007294512469143705	0.007019258991549928	0.006753253787467303	0.006484454817411011	0.006241605314055203	0.006009562385268048	0.005808065511366437	0.005619122138052816	0.005399860203536139	0.005217376222842938	0.005046108687991194	0.004862045188530778	0.004712412310117232	0.004538338303560086
ETV6	-0.02450843414724418	-0.02418516195183854	-0.02382769653758026	-0.023488170564419698	-0.023128974790614196	-0.022749039592468212	-0.02226068486079761	-0.021771738078487316	-0.02122196449194306	-0.020715272892858513	-0.020142657260285912	-0.019504526216985965	-0.0188780573851938	-0.018169038063303732	-0.017533587863237002	-0.01687385890300916	-0.0161642238182499	-0.01540626680874217	-0.014692901396305746	-0.01395348016755676	-0.013160158956546812	-0.01237732605686013	-0.011541003556682014	-0.01060157805735022	-0.009687989307777815	-0.00872450254400897	-0.007823529407014385	-0.00690147872634715	-0.0060147421134896534	-0.005100151086783212	-0.0041717895809486386	-0.00324587534458699	-0.0023180882192681555	-0.0014554150100705575	-0.0006487361523736355	0.00018991032991848926	0.0010085033638480114	0.0018099913760956994	0.002615230525340004	0.0033670810875198612	0.004092272382092126	0.004750067542326055	0.005373226061400068	0.006044977767270551	0.006630740735559204	0.007179084411897461	0.007736722824760577	0.008206481568312026	0.008706211352402468
ETV7	0.011301624380740482	0.011900057602862071	0.012506566604277992	0.013071216473212358	0.013613316503710053	0.014128420609028353	0.014676840683038874	0.015177512674051267	0.01567240150759572	0.016085844832346142	0.016495786216016693	0.016901051951302676	0.017247849606577957	0.017601559695585373	0.017857862493896537	0.018085383221587908	0.018302147517150234	0.01850807664205609	0.01864876441560382	0.018771380613497413	0.018894391788073738	0.018984034469832257	0.01907892267411878	0.019205815341585365	0.019299680365369075	0.019401825634696595	0.019461338560431533	0.019521536051577706	0.01955958081776601	0.019605786620727005	0.019655232946399596	0.019702596481274523	0.01975102044133809	0.019776176103708132	0.019784109437548984	0.019808487792743926	0.019830137836646854	0.019850190096227092	0.019875248386838806	0.019885445738535838	0.01988935894848466	0.01987375171662055	0.019848971212726416	0.01983944431944845	0.019804182510064803	0.019757816745376692	0.01971312594590182	0.019642903846874074	0.019578995856998602
EZH2	5.638116681406207e-05	0.0005286726465152192	0.0009584053677533653	0.0013723721904061429	0.0017326433847462354	0.002034293602577419	0.002212758219467713	0.0023457850365986546	0.0023905230939647686	0.0024175367583504914	0.002352784928590447	0.0021980358129174106	0.0020042726909107154	0.0017111592722420191	0.0014192795783113596	0.0010666950332619135	0.0006384048834782119	0.0001366992682999389	-0.0003780829145127065	-0.000948984289550877	-0.0015921715545725622	-0.0022643770944779183	-0.003005039635214319	-0.0038457701788897447	-0.004699658005076004	-0.005615102177750586	-0.006512823158162279	-0.007446809571024449	-0.008374387834726415	-0.009337130654229104	-0.010322445451422598	-0.011315521026454323	-0.012316440574460354	-0.013270642803281281	-0.014180306981081496	-0.015110722624831232	-0.01601911045495898	-0.01690571697522033	-0.01778618964154307	-0.018612994144069427	-0.01940698202759842	-0.02013315381405279	-0.02081759846117107	-0.02153010169092712	-0.02215566842032659	-0.022734222298055908	-0.023304899658702756	-0.023783030591650715	-0.02426923366453162
FOSB	-0.010125728810447775	-0.009817107566583504	-0.009487222168024377	-0.009167835112157453	-0.00883810719108802	-0.008498663433341694	-0.00809789082933057	-0.0077016048143968355	-0.007274629570702244	-0.006881418378317696	-0.006457035510827352	-0.006002925401668721	-0.0055678655845842395	-0.005095493690235179	-0.004683496429432368	-0.004273129087334654	-0.0038499796765397126	-0.0034163387852972275	-0.003030393802409531	-0.0026494669584396467	-0.002257218281107578	-0.0018931932367884723	-0.0015186134498965285	-0.001103910046012882	-0.0007260712952387105	-0.00033906768810839836	-7.889697035410526e-06	0.0003185624004216942	0.0006096475086031641	0.0009042234553926013	0.0011965488236187728	0.0014802416961850315	0.0017608436738675024	0.002004814116305799	0.0022213419980955736	0.0024618294582008813	0.002700870852994816	0.002942680260736234	0.003200275082099363	0.0034446992297939346	0.0036912025669686263	0.003919386690224973	0.004147482865345786	0.004419824230851693	0.004667136921805225	0.004915760327843621	0.005190982269167634	0.005443085943845372	0.005734419282210391
FOSL1	0.012070724401223134	0.012436219322171196	0.012792894895755583	0.013086951429839816	0.013357176988879746	0.013604256575116325	0.013916596576962727	0.014184062677619855	0.014467154807933926	0.014662483221450863	0.01487873020533296	0.01511487791991348	0.015295975385869208	0.015513516252019004	0.015618977496429428	0.01570756857525791	0.015804222012436406	0.015908121333612663	0.015935589604916665	0.015954032704963175	0.015990363072699736	0.015989301255854096	0.0160103685291802	0.01609858418832558	0.016144682275793604	0.016217590901891482	0.016226088514422136	0.016245618674158097	0.016233894097056716	0.016248024405214438	0.016280928700422807	0.016324308525362773	0.016386672804183697	0.01641976945628551	0.016436324219260855	0.01651009510451465	0.016603321248268223	0.016720730353154342	0.016879685398297487	0.01703597690972061	0.017209958265349483	0.0173697505507144	0.01754023878202164	0.017784979738644995	0.018000154534660216	0.018222792358378214	0.018488437172782406	0.018722080183153644	0.01901385862969545
FOSL2_SMARCC1	0.02459211172699172	0.025428409430350657	0.026238871616264425	0.02696095644733131	0.02764304539919248	0.028287331032749632	0.029003643636546294	0.029657776062727733	0.030324808183446256	0.030876441159888676	0.03144759638905684	0.03203726746831251	0.03255105293548441	0.03310362625467121	0.033506605968912674	0.033879366216736796	0.03425302566415668	0.03462608080906898	0.03489090781156618	0.03513288542507646	0.0353860418111924	0.03557894392092722	0.03578759584418212	0.036069583263690655	0.03628392352337869	0.0365188886799477	0.03665676681109317	0.03679431767293009	0.036876970429356726	0.03697784481554464	0.03708758295615252	0.03719537312007797	0.03731197971225757	0.03737606868739235	0.03740434505630697	0.0374906436343713	0.03758733549984824	0.03770076026474648	0.03785296673012756	0.037988904108010646	0.038134437301302046	0.03825049332738817	0.03836854192131962	0.03856701683412664	0.038718713059645526	0.038869815946933575	0.039063971487404744	0.03921081014977125	0.039419762275022814
FOXA1	-0.009050993544364479	-0.009541392464347893	-0.01002141612195244	-0.010460646466664574	-0.010880571142187719	-0.011281361921099032	-0.011714900833105505	-0.012117755929344555	-0.012526350016027463	-0.012878474798625054	-0.013240614938076404	-0.013613829060963709	-0.013951152470631337	-0.014312155734042578	-0.014598458476451229	-0.014871811231543875	-0.015149184135608092	-0.015430210045301004	-0.015653533209679965	-0.015865600139649008	-0.016085629828911655	-0.01627077655207993	-0.016465353720664398	-0.016705190844185668	-0.016903625787393475	-0.01711502950030438	-0.01726409818648569	-0.017412059652250393	-0.01752353242611117	-0.017646130697516513	-0.017773876507903782	-0.01789931731732754	-0.018028802518376907	-0.018120059303458457	-0.018182332288184288	-0.01827634521314489	-0.01836810514400301	-0.01845977334450073	-0.018564444740458187	-0.01864388450773326	-0.01871461596118854	-0.018749684234230592	-0.018769582713185292	-0.018825674782574155	-0.018832145832011902	-0.018818684203466107	-0.018812279328959854	-0.01875160820457233	-0.01870476688394497
FOXA2_FOXJ3	-0.0006603756848287426	-0.00048469784777829215	-0.000313136385352978	-0.00017397832875595785	-4.004455242443284e-05	9.216879654593335e-05	0.00027894926318357824	0.0004553061890886547	0.0006597751373560984	0.0008299654389008951	0.001033642498118241	0.0012712406194303465	0.0014963789137705157	0.0017668403543592039	0.001987932206808895	0.0022192217392891624	0.0024762288525636664	0.002757848954855807	0.0030072586024939276	0.0032672901037144753	0.0035548025382007606	0.003830573587683446	0.00413374701339374	0.004494721572943728	0.004835643530297351	0.0052031931307649675	0.005530474897301484	0.005869297107977127	0.00618731862747995	0.006523860914464744	0.006871929970633367	0.0072234288578171294	0.007582372721724715	0.007911192864549213	0.008216883505057974	0.008551352824346166	0.008885168318489586	0.00922044539634787	0.009569161707812551	0.009898621283730652	0.010223846919430202	0.010521492332909627	0.010809937383120851	0.011136046957985103	0.011423297968494386	0.011698860070103982	0.011988781880226231	0.012237438729659034	0.012510992161407589
FOXA3_FOXC2	0.003831808096842168	0.004177490981563601	0.004481306075293322	0.0047438679708369244	0.004966604501332178	0.005150615807563487	0.005293325729143041	0.005397742087780468	0.005461049579041144	0.005490824033873505	0.005479769712375953	0.005426453062263694	0.0053405110321130675	0.005209944287094222	0.005061983058547766	0.004884759058450374	0.004674982798661023	0.004434287589134302	0.004189961858772068	0.003928769159482125	0.003645056856125469	0.0033617924999442966	0.003061147148936708	0.002725783971927818	0.0024035291799077443	0.0020680935445685387	0.0017654122942891714	0.0014635988415915907	0.0011862685270495592	0.000907004884192149	0.000631159581611566	0.0003652693465691414	0.0001072719171886762	-0.00011380958575296207	-0.00030171016986678216	-0.000493820808298964	-0.0006667606227251826	-0.0008205252548808213	-0.000962342972290912	-0.0010662582785646497	-0.0011418583738419539	-0.0011707913654297047	-0.0011654194368314655	-0.0011571141020545394	-0.0010910112094106045	-0.0009856838590292375	-0.0008573571064468133	-0.0006701664223806183	-0.00046540491128096827
FOXC1	-0.006632867055122402	-0.006519298401756954	-0.006410223371949738	-0.0063178887685080625	-0.006226270087988416	-0.006132595708168062	-0.0060093159335631256	-0.005888100855505077	-0.005750717130974707	-0.005625266583495888	-0.005481228882484357	-0.0053194014035591874	-0.005159486000743114	-0.0049782532151367	-0.0048131285907880685	-0.004640414693272314	-0.004454909881595886	-0.004257883121907504	-0.0040694892826474635	-0.0038749116487280053	-0.0036692924088026213	-0.0034659890225561215	-0.0032530545249838698	-0.003022317529955095	-0.0027981995370206215	-0.0025672192185873617	-0.002348994450795265	-0.0021288893785373314	-0.001916199493966178	-0.0017005496449674494	-0.0014844313653610032	-0.0012705051417906369	-0.001058239028855427	-0.0008576172466162636	-0.0006671393232702344	-0.0004742197020059986	-0.00028655059646011887	-0.0001036786220626805	7.752210405279827e-05	0.0002494766019838343	0.0004164576992477892	0.0005732909330104532	0.0007249553642466571	0.0008835910687997589	0.0010306230409389944	0.0011731280193952667	0.0013181210947031561	0.001451567935289028	0.0015909124329056966
FOXD1_FOXO1_FOXO6_FOXG1_FOXP1	-0.004391741098210631	-0.004149325460732333	-0.003877635393701846	-0.003633707178673798	-0.003363126877775452	-0.0030611124447938827	-0.0026156494963312533	-0.002162003567083891	-0.0016244232588876735	-0.0011321485437631835	-0.0005504196050568902	0.0001187128852897089	0.0007788059612206	0.0015438448696308157	0.0022202816603795836	0.0029258323310880716	0.003689207754038491	0.0045057305809649666	0.0052589091379286745	0.006032536915621589	0.006858198658144926	0.007654902741403388	0.008499144304077772	0.009450188355864269	0.010349478008096567	0.011289273316226698	0.012132737537532742	0.012982946135035454	0.013773023517008402	0.014581615297195096	0.01539382277064227	0.0161926927646594	0.01698621158925817	0.0176977142220885	0.018341763862459743	0.019025283244323166	0.019689081832397426	0.020338551129840364	0.020999145867089324	0.021604739191571756	0.022186603579559143	0.02269771395822391	0.023176157625734665	0.023717209306713238	0.02416660626001547	0.024580435377199693	0.02501193977268394	0.025351948551792302	0.02573409547672973
FOXJ2	-0.0007966910511266739	-0.0010188272331836934	-0.0012284994915209406	-0.0014233300662129162	-0.0016144187583783953	-0.0018041130197923897	-0.0020078223903583375	-0.002207984043694069	-0.00241452913886677	-0.0026112453643629776	-0.002814958349254521	-0.003025056330691065	-0.0032296726980488646	-0.003442389505162468	-0.003640008396993929	-0.003836621035915327	-0.004035503954105801	-0.004236041949499347	-0.004424885978137859	-0.004611840426536058	-0.004800534662641784	-0.004981902755530973	-0.005164621528494602	-0.005355372867757278	-0.005536426736749868	-0.005718189602418236	-0.005885040733092197	-0.006048561701535244	-0.006200869589116412	-0.006350840164798672	-0.006496598541602128	-0.006635969580491887	-0.006769725495378884	-0.0068882210673260735	-0.006992740050251936	-0.007096431454264259	-0.0071918476003700795	-0.0072796320271124116	-0.00736327144021896	-0.007433946129022741	-0.007495840917981644	-0.007542188215561113	-0.0075782135162948214	-0.007618240868347093	-0.007639340483698834	-0.0076497090216217315	-0.00765786096066599	-0.007646162733523164	-0.007636447635680968
FOXK1_FOXP2_FOXB1_FOXP3	0.004881856665194396	0.004018672944584048	0.0031467074678858805	0.0023653092318740663	0.0015797887769057023	0.0007823838310058787	-0.00023031468526182357	-0.0012144545845180197	-0.002309003887177017	-0.0032764009804526584	-0.0043666164569701234	-0.005578898952104846	-0.0067348301742474305	-0.008051035513227275	-0.009164364803863054	-0.010299432846962196	-0.01151422096435768	-0.012803616651607029	-0.013948320710613868	-0.015111818916249789	-0.016358530885295545	-0.01753649596831144	-0.01879642004582372	-0.02025668126456957	-0.021614696735881442	-0.023052078008656086	-0.02430626912945833	-0.025579919733831467	-0.02674536199459219	-0.027958575904086406	-0.029193335427654885	-0.030419056824484435	-0.03165388805900654	-0.032748749761941046	-0.033733535167404884	-0.034821024466530126	-0.035895170711572236	-0.036966905308787	-0.03808668737205946	-0.0391220727275674	-0.040134443351007014	-0.041028674476406055	-0.041879961237788935	-0.04287938161195773	-0.04371550886770976	-0.04449960322519017	-0.04533791471416978	-0.04600580819290755	-0.04677199349046298
FOXM1_TBL1XR1	-0.017842462765867734	-0.01865259727216741	-0.019469464449831206	-0.020213404704569764	-0.020939251659686613	-0.021647528348652075	-0.02246851747340129	-0.0232397784488161	-0.024050358743719046	-0.024743496646821874	-0.025480917827352494	-0.026260284334399166	-0.02696495211635634	-0.027733650865823384	-0.02833350489692949	-0.028909498472865166	-0.02949886670951771	-0.030098937139560418	-0.030575898718252864	-0.03103467803920917	-0.03151688645780397	-0.03193389175033717	-0.03237917119772069	-0.032923297241545434	-0.033391610132840276	-0.03389235968894128	-0.03427908360225898	-0.03467019234343548	-0.03499687613715421	-0.035347535516167275	-0.03570839372807079	-0.03606359307256666	-0.03642349049644051	-0.036709505217453135	-0.03693893544093722	-0.03722357212370997	-0.03750177008385419	-0.037778668155500274	-0.038079407527598405	-0.038335354208902196	-0.0385775610076329	-0.03875755280209736	-0.03891336346550771	-0.039140330241523434	-0.03928212188400181	-0.039394732138982286	-0.03953085463573223	-0.039579921424257127	-0.03967478770653794
FOXO3_FOXD2	0.010617488162682681	0.011650076165105612	0.01263178324255431	0.013525107341598614	0.014359330117184196	0.015136460940527344	0.01592645783201168	0.016646084877760144	0.017343348082775722	0.01793686385006287	0.01851333842724807	0.01907279684040445	0.019555617621135123	0.02003566716475358	0.020394701837224277	0.020710308136001408	0.021003357962582653	0.021274146769786846	0.021459534256115045	0.021614197013630203	0.02176004550192775	0.021857633052142934	0.02195275530831579	0.022077920073790877	0.022156236726244227	0.022237501489126624	0.022260928741130212	0.022279302632739542	0.022265828981323083	0.022258075602939843	0.022251030537351762	0.022239195556461002	0.022227262819489054	0.022186870523500605	0.02212632379212982	0.022086480396866084	0.022044854274718365	0.022003049238515805	0.021968827636460218	0.02191894303712587	0.021863421888323496	0.021787104021165366	0.021702040452888604	0.02163577108179055	0.021541773494956038	0.02143647427132993	0.021333601662492162	0.02120212458902205	0.02107592684087281
FOXQ1	-0.013237993437614788	-0.013343611024870543	-0.013415198921320617	-0.013429806836090286	-0.0134186513888378	-0.013386282734820723	-0.013388120836986367	-0.013358784994335913	-0.013335011875150944	-0.013258665867203935	-0.013192474885941857	-0.013134959262860147	-0.013046291602872028	-0.012974654229406293	-0.012845365401553344	-0.012708162718178675	-0.012574889702744032	-0.012444392293843278	-0.012279294398854012	-0.012110607655146417	-0.011949139826918316	-0.011771705490998482	-0.011602259989255306	-0.011456349200613546	-0.011292462292685808	-0.01113631540531446	-0.010958115038982705	-0.010785476704743457	-0.01060744336888643	-0.010443235425204414	-0.01029200307019007	-0.010153151428043142	-0.010030273213697063	-0.009914731983176153	-0.00981205980194171	-0.009736828891925302	-0.009681294888347092	-0.009645587190428016	-0.009630823827047108	-0.009630075596461861	-0.009645099165248265	-0.00967195045784297	-0.009712311222822472	-0.009768903320345768	-0.009832861757618336	-0.009905501363358932	-0.009986243902913042	-0.010070831072455516	-0.010159282143562256
FUBP1	0.012776861127063941	0.013619062062767326	0.014400526805671478	0.01512302994886018	0.015787179034574546	0.016394967687160672	0.01695161972720644	0.017456428220138084	0.017913573655563973	0.01831862239193653	0.018679043070823853	0.018996727625036135	0.019267099222595015	0.01949854532433726	0.019679145020192	0.01981788186024196	0.01991824546769766	0.019981409004644037	0.020000622716029204	0.019983682811455388	0.019934606097271875	0.019849826895371337	0.01973650357770609	0.019599945624828044	0.01943245880765757	0.01924165783026318	0.01902290434024291	0.018784272541496127	0.018525566476262086	0.01825281580871992	0.017967872645416636	0.017672792964210485	0.01737039511794071	0.017061958732712847	0.016750958866503542	0.016440740131634452	0.016132022673674105	0.015825779805210164	0.015521998918899892	0.01522088705462271	0.014921705268956668	0.014624972882708566	0.014329646790375997	0.014031940234181594	0.01373614122218143	0.013440212721010657	0.013141102875416635	0.012843820971611861	0.012540724613377971
GATA1_GATA4	0.012774737139729334	0.012272478598192978	0.011770350509193046	0.011263690460928226	0.010749641197052514	0.010227111661653944	0.009686959136868848	0.00913761621361414	0.008572436822520913	0.008006985857638147	0.00742642708065281	0.006829510759337586	0.006232564676134769	0.005616094582837123	0.005020504845577873	0.004425541539503311	0.003825339987263213	0.0032210665008047413	0.0026467087624377416	0.0020821221944078826	0.0015182540337271625	0.0009818186872654424	0.00044851527592127484	-0.00010436573850315101	-0.0006207233179839689	-0.0011345877230052117	-0.0015931795047958454	-0.0020369790757448166	-0.002439975619013888	-0.002836265411483662	-0.0032222321156195636	-0.0035930462795785816	-0.003954623217766441	-0.004274605382693713	-0.004560549948448555	-0.004863322060741668	-0.005157543237935472	-0.0054468403862746205	-0.00574429604944341	-0.006017762347022553	-0.006281970176650634	-0.006512418027934376	-0.006727537168414031	-0.006977250447435868	-0.007180504745192771	-0.007365989097207265	-0.007562676021410512	-0.00770973106640654	-0.007881410895578183
GATA2	-0.0038377024295412304	-0.0038248074195862155	-0.00382074977340641	-0.0038185204479950635	-0.0038150171411860815	-0.003807924781729536	-0.0037980821495602218	-0.003781913598081397	-0.0037604981923794094	-0.0037312170902620025	-0.003696826409639246	-0.0036573902324187535	-0.0036116853734665575	-0.003561764208687297	-0.0035057102964621625	-0.0034456644736600974	-0.003382212122444525	-0.0033154860304353594	-0.003245525910598596	-0.0031730218318628805	-0.003097961788515874	-0.003020760028035329	-0.0029409860706420404	-0.0028575025610010525	-0.0027719680239143077	-0.002683013382638058	-0.002593349887768224	-0.0025012177682990026	-0.002408595863815577	-0.002313617598655094	-0.0022168371586212517	-0.0021191915631046387	-0.0020208406079337124	-0.0019260611600729596	-0.0018355586123105507	-0.0017445480958777355	-0.00165664085309915	-0.0015720833145990859	-0.0014894929114845148	-0.0014135911060755523	-0.0013425433542049137	-0.0012802954193570383	-0.0012243408488296673	-0.0011667002567054762	-0.00112060807845166	-0.0010817187165969972	-0.0010452742161060314	-0.0010219643404223192	-0.0009991250142173786
GATA3	0.01298802569707567	0.012605580758074537	0.012204161911824394	0.011823442874952851	0.01142983211127084	0.01102321569066404	0.01053015712440913	0.01004451110884844	0.009516455904937163	0.009036041511947444	0.008511871998188899	0.007945597035815618	0.007404110500783345	0.006808015334323498	0.006291375741339423	0.005771300158182828	0.005226076794392505	0.004656906913295809	0.00414355912762781	0.0036247639851890094	0.0030753841691391706	0.0025502524274955765	0.001992144054919213	0.0013551276394571875	0.000750879245589492	0.00011034807927112868	-0.00046752262639643093	-0.0010592315674518775	-0.0016151286772485664	-0.0021946575601999446	-0.002787130166871122	-0.0033794699816694124	-0.003977672510792577	-0.004519325555982833	-0.005013502361260799	-0.005546708929811921	-0.006070018347505936	-0.006587130540734236	-0.007119382682269682	-0.007609348864989073	-0.008083049071687798	-0.008497922421311428	-0.008886294190899438	-0.009334004272791538	-0.00970079239872735	-0.01003602790982733	-0.010388379714564647	-0.01065430035286383	-0.010958376702855575
GATA6	0.016436180561631798	0.016203732049427443	0.015969296117581522	0.01574708655481816	0.015522261530587588	0.015293261243498078	0.015024590970076775	0.014757293602087043	0.014466898020792674	0.014197733839210745	0.013904148652178958	0.013585698572514725	0.013278294853286245	0.01293891872091759	0.012643882058286444	0.012348305703786743	0.012040211914967515	0.011720795985330682	0.01143968705654511	0.01116123467780379	0.010870653956149334	0.010602901144635028	0.010322887756917266	0.010001997167166978	0.009711018789868365	0.009406608263026474	0.009150975563543813	0.00889527216874232	0.008669501540966152	0.008435372088333925	0.00819825103225518	0.00796452403861283	0.007728720444791987	0.007525840336854368	0.007347528840039514	0.007140972326563367	0.0069332226710420875	0.006720677697242129	0.006490292558259728	0.0062738848392610925	0.00605617600455984	0.005860222297593171	0.00566736955339626	0.0054302322053549675	0.005225109212220743	0.005024287714626232	0.004801001509094376	0.004610454896998532	0.004385303629188646
GFI1	0.026012689863852193	0.02546082610768049	0.024911930609577734	0.024371375611663724	0.023830234846547456	0.023286658109620932	0.022722544901890046	0.02215674959887166	0.021576620764804304	0.0210019135895056	0.020410530850025203	0.019801761498533216	0.019191631970811508	0.018560162177738444	0.017942021499329868	0.017316910097157606	0.016679654244952238	0.016031261315107834	0.015395519229286898	0.014757051235403591	0.014109991625558859	0.013472372140469365	0.012828885526695205	0.012166765843623008	0.01152242354937591	0.010876198242391371	0.010261305065835277	0.00965512564243714	0.009074967913094095	0.008502672756173085	0.007942367100633937	0.007398734126016405	0.006869991524569182	0.006376232624991086	0.005914034146195622	0.005454814189979793	0.0050136486962899214	0.004588471262616704	0.004171570026105409	0.003780219717785173	0.0034051404786124002	0.0030587545737589604	0.0027300001289233323	0.002391278429217662	0.0020857056610827616	0.001797156623234492	0.001509837872493466	0.001255507169866001	0.000994762820487229
GLIS2	0.01773782379218981	0.016832904557914845	0.0159185606301341	0.014989154583582742	0.014049688938648587	0.013100960463140634	0.012149542814155213	0.011187223248329006	0.010218156563610335	0.009239354610106108	0.008255966733106104	0.0072675345617031276	0.0062752689678982	0.0052791180113383055	0.004285792388784295	0.0032951432293926095	0.0023069835817439216	0.0013222173190645292	0.00035131040003232554	-0.0006094583227095188	-0.0015620610841670087	-0.0024969150603486134	-0.0034210251870146658	-0.004342007756781245	-0.005238799590027026	-0.006122463055779779	-0.0069714039089949	-0.007799095952939994	-0.008593278758688093	-0.009365632211294177	-0.010112906769515565	-0.010831127693568065	-0.011520859961787887	-0.012166071879441423	-0.012768010424011543	-0.013347916766502144	-0.013893712976360618	-0.014406633324574898	-0.014892728200237465	-0.015338073339486521	-0.01575011332769085	-0.016118618114882452	-0.01645250500466944	-0.01677434759503909	-0.01704853177859491	-0.017288138302452995	-0.0175058854107176	-0.01767573142785949	-0.01782953741446184
GLIS3	-0.0016551669873562898	-0.0010104429604974733	-0.00045811908569584863	1.078361086494709e-05	0.00040710802872837536	0.0007380939135346954	0.0010176408787558005	0.0012407144834576714	0.0014165416991751248	0.00153770376764953	0.0016174480979881225	0.0016577494951430473	0.0016526318411053684	0.0016127113751229659	0.0015245421871806042	0.0013989202389188137	0.001239212268216762	0.001046114083160083	0.000813565773496296	0.0005486437700407701	0.0002543072776213908	-7.227405129634969e-05	-0.00042587904932590365	-0.0008034853624664021	-0.0012097067608394095	-0.001639607964445614	-0.0020941159387714943	-0.002568072818632118	-0.003059325646257708	-0.0035640667982299507	-0.0040793962752637	-0.004601720793213372	-0.005127294721259677	-0.005650029973184834	-0.006164999059678058	-0.006671603289969412	-0.00716461538451954	-0.007641529419648693	-0.008102153479341566	-0.008542004974185651	-0.008962487017147481	-0.009359922505347434	-0.009736387692264918	-0.010099494263565687	-0.010436332945538744	-0.010750746546884326	-0.011047263900668453	-0.011314652996925295	-0.011565557012248828
GMEB1	-0.013591718056632396	-0.01299130600911948	-0.012492043245139608	-0.012052596676489533	-0.011648391953166222	-0.01126508356566591	-0.010889336480302199	-0.01051948217203076	-0.010148217735291188	-0.00977733774405455	-0.009399198588298407	-0.009011988863335246	-0.00861842888632364	-0.00821271152896264	-0.0078026322674429015	-0.007382638914586273	-0.006951041681469943	-0.0065077104046735645	-0.0060578816252101556	-0.005597468503533084	-0.005124718561866429	-0.004643370130440498	-0.004149514876834826	-0.003639950554349452	-0.0031226178972544203	-0.0025929025719738873	-0.002058326289347068	-0.0015140624289143186	-0.0009646860089428567	-0.0004069787316091928	0.00015681549006307653	0.0007238483368213227	0.001292400228914765	0.001854614351673473	0.0024080393654478164	0.0029573015279701865	0.00349534532587575	0.00402008186810781	0.00453188253685803	0.005023865594911983	0.005497802905922878	0.005948252883573365	0.006377636384163085	0.006794839428028704	0.007182833498983157	0.007545931660738949	0.007888752309526782	0.008197301801875369	0.008485460515725443
GMEB2	-0.021914673988301187	-0.020754748332485796	-0.019594136766322844	-0.0185281904057771	-0.017490422869937565	-0.016479056553197074	-0.01533344663918085	-0.014249793537047549	-0.013117319168417477	-0.012127118242396484	-0.011077853626910304	-0.009969377559048975	-0.008943820843916737	-0.00782594161224335	-0.0069037856428418734	-0.005994713394037864	-0.005049872489337212	-0.004070715884895651	-0.0032261655924055764	-0.0023837390400555307	-0.0014903139112714024	-0.0006607569264452561	0.0002242292913479827	0.0012565016891190948	0.0022065226008262462	0.003214445340680091	0.004084009600146366	0.004969690180912163	0.005777065442744416	0.006623266935274543	0.007488761490261906	0.008350829934360853	0.009222662885591823	0.009994371221352279	0.010687910553597128	0.011458624214042246	0.012220519300743821	0.012980777661623501	0.013775334221129532	0.01450718447132101	0.015220572304999357	0.015846219360523408	0.016438328373638754	0.017134452978585336	0.0177093058386901	0.018243100177238205	0.0188120608367507	0.019254838179584146	0.019764474557416666
GRHL1	-0.00537220540522632	-0.00509370685413948	-0.004822037053045908	-0.004570808754496268	-0.0043296335113874795	-0.004097934782946268	-0.003850299732471256	-0.003617241125841313	-0.003381381735001864	-0.0031733759691984944	-0.002961435019698243	-0.0027457552040881005	-0.0025496711675923106	-0.002345332484297863	-0.0021799077761986948	-0.002024303228334914	-0.0018710031160452997	-0.0017206294382476504	-0.0016008752857881799	-0.0014904242469298396	-0.0013808133564585834	-0.001290565588087382	-0.0012004040436183552	-0.0010956748992203675	-0.0010127806786978445	-0.0009291627425020197	-0.0008751741952453455	-0.0008259563731382419	-0.0007954677793348767	-0.0007648538874166882	-0.0007363726765220403	-0.0007125537225966987	-0.0006903410279938914	-0.0006848296854752363	-0.0006911704331756259	-0.0006851764055931358	-0.0006783060732738126	-0.000668437826233708	-0.0006496618172235131	-0.0006352490058912351	-0.0006184670341738836	-0.0006085619998749303	-0.0005974747198326271	-0.000565963245025855	-0.0005445587586836764	-0.0005217278713104156	-0.0004867706335620474	-0.0004608452341023582	-0.0004177091188850683
GZF1	-0.0038112035937943227	-0.0030113612733503447	-0.0022894041476147612	-0.0016223943102810898	-0.00100671377925381	-0.0004341988519196558	8.91377100857529e-05	0.00058511312677663	0.0010496243554166328	0.0014996859152988356	0.001924054216275787	0.0023258968315733953	0.002716105161335974	0.0030862587517679185	0.0034536274695278575	0.003809057923096998	0.004151476210749647	0.004482368325689003	0.004809789278573749	0.005128538541265347	0.005437546299429078	0.0057415520365499	0.006037178526463984	0.006323035686528696	0.0066060879445696856	0.006883152133873965	0.007158366467638978	0.007428463850022296	0.007694696082321451	0.00795535564654982	0.00821074975520197	0.008460857522263011	0.008705334531142542	0.00894343834072017	0.009174012416305475	0.009397521332349596	0.009613222189143105	0.009820963799529226	0.010021352957228951	0.010212830898612852	0.010396164225296775	0.01056972307536922	0.01073453590043216	0.01089444106859078	0.011043202547780108	0.011182724802248748	0.011315325830561176	0.011435351591570709	0.011549198647696846
HBP1	0.006268605858172714	0.0051596596126965285	0.004124733096777384	0.0031430459032406924	0.002209520757241626	0.0013166292378401926	0.00046602870016311526	-0.0003574057539018047	-0.0011523815412688915	-0.0019298481236813948	-0.0026838644212721736	-0.003416723858084082	-0.004134885817342938	-0.0048333118316040615	-0.0055220426007415386	-0.006195273738491633	-0.006851677358655216	-0.007491269239896709	-0.008118691060652595	-0.00872951275684269	-0.009321630767845823	-0.009897539624160486	-0.01045300760334513	-0.010984425569704671	-0.011497196807104803	-0.01198615804892298	-0.012456140564207333	-0.01290149896095117	-0.013324262007136073	-0.013719906179502063	-0.014088293846735338	-0.014429627265666604	-0.014743114067733463	-0.015032813534407477	-0.015298463210811806	-0.015534552269133736	-0.015745019172022187	-0.015930372611576163	-0.016089737498679153	-0.016228411942929892	-0.016345176390463803	-0.016444485131013473	-0.016524344433623432	-0.016577186172943615	-0.01661655595897813	-0.016638460425539424	-0.01663823794333628	-0.016627246538047105	-0.01659237827772859
HES1	0.03279388886239621	0.033366006366463245	0.033806106234416045	0.03409520965306485	0.03427022201627284	0.03434163387108798	0.0343722320321298	0.03430052781586255	0.03416967370496265	0.033924448069521926	0.03363494153058969	0.033304599700263726	0.03289669127085282	0.0324660789948378	0.031939352622858186	0.031372601685638844	0.03078214670949844	0.030170463264975966	0.029501560944204794	0.028810705000236	0.028111914924003535	0.02738257869657971	0.026650258874058825	0.025934387102369286	0.025190572127429346	0.024448777577097767	0.023674424451051397	0.022899736946717403	0.022110595047877192	0.02133112248454551	0.020560740475288827	0.01979880475170591	0.01905089565852653	0.018302792661188755	0.01756201852639194	0.016855625434407117	0.016171933904817318	0.015512994989265793	0.014883767051454564	0.014269137098036986	0.013673990710346676	0.013087402443550934	0.012515617560290753	0.011975106543236734	0.01143514112535352	0.010905267949833316	0.010393734196066907	0.009880006767363884	0.009386174391979701
HIC2	0.03624997359153115	0.03632415687554704	0.03638174985319195	0.03647869800108972	0.03655746062774405	0.036612157402244765	0.036522346537439555	0.03643157530584588	0.03625842802736808	0.0361413406032883	0.03593485677048141	0.03564052084825051	0.03536080698485746	0.03497279991311749	0.03468072162644658	0.03435697850978913	0.03396939815647913	0.0335211172820097	0.03313019624169652	0.03270640780410172	0.032214931192105875	0.03173550438403704	0.031187955276488936	0.03051149276912337	0.029862720180330028	0.029147833503381536	0.028500109932837983	0.02781664718941804	0.027162388092126167	0.026460304361082383	0.02572545370314931	0.02497521866352539	0.024203006437215905	0.023485231206283534	0.02280974724846362	0.022074036733909765	0.021337981845632615	0.02059806682377485	0.01983043939001308	0.01910100708080123	0.018379294922234	0.017712373202147975	0.01706293445623635	0.016335659764485082	0.01568556606967613	0.01505729004252619	0.014397473396607354	0.013818693682707845	0.013185605449712411
HIF1A	0.0012782394993779114	0.0023679063102222675	0.0033854108366164737	0.004322585279114389	0.005191138848044449	0.005995160809784065	0.006759508818733176	0.007461937350308298	0.008120025873474995	0.008710507804599876	0.009262970070036155	0.009779700239477204	0.010243282044355309	0.010679444600336018	0.011050976723267991	0.011384536630235855	0.01168845230044838	0.011964167813734425	0.012191286434842508	0.012389243795569282	0.01256669879451746	0.01271078850922886	0.012838561985784171	0.012962832373432577	0.013056935946071177	0.013139742943360686	0.013189993228949063	0.01322782455977525	0.013244238354232898	0.013254253255654873	0.013257155209837211	0.013251951815522392	0.01324154942743208	0.013215721210598146	0.013178324121040905	0.013146767702502189	0.013112777383791222	0.013077567282598849	0.01304485349793505	0.013004531101854462	0.012960696534312038	0.01290604115319669	0.012845605260519087	0.012792540344903037	0.012724263975812423	0.012648363701165241	0.012571897430225914	0.012478883779786863	0.012387654743277398
HINFP	0.010558177964429224	0.010720936996237643	0.010822627098510668	0.010863088286806282	0.010853535916320985	0.010798515452576717	0.010713171552944652	0.010585579183721924	0.010426023098713351	0.010224257640466652	0.009995674950523545	0.00974165955517931	0.009456015576973354	0.00915011466020377	0.008811544850552995	0.008451932817246101	0.008075219937358913	0.007682913579612766	0.007270789804674004	0.006846119110784748	0.00641241735641499	0.005968170126619507	0.005518779651662356	0.005068037897808599	0.00461233000677925	0.00415697643684931	0.003700221730633167	0.0032474137766403187	0.002799048451182488	0.0023592809713990385	0.0019298194602100985	0.0015123565934724397	0.0011090772864800235	0.0007201295354863299	0.0003473749274644549	-5.5824583486899045e-06	-0.00033930462791193064	-0.0006534696882347836	-0.0009477826208926272	-0.0012248993712750328	-0.0014851741753498793	-0.0017312406213724973	-0.001963054696222456	-0.0021780615351096283	-0.002382520252922883	-0.002575302176875224	-0.002754798917908834	-0.002926454242388753	-0.003084723465103839
HIVEP1	0.010585730994880747	0.010791657720556262	0.010940643115616756	0.011046493794961514	0.01110880919933047	0.011131012879111462	0.01110261276809576	0.011041505350472285	0.010940130097996867	0.010816263600386108	0.010653939509219782	0.010453940106853656	0.010230134894874992	0.009967465442365764	0.009694277536678777	0.00939484706342007	0.009065547782863156	0.008707592432901819	0.00833982001462033	0.007950386336359975	0.007535108695807387	0.007108037198018415	0.006657893716618482	0.006175714524119873	0.005689260346862305	0.005184478551255484	0.004686575780879971	0.004179580971922556	0.0036769558760877626	0.00316660405332297	0.002652786842724945	0.002140151349627638	0.0016288337670663487	0.001133986004299296	0.000654209284942341	0.00017134648067072442	-0.00030341139992869217	-0.0007708796062905089	-0.001235952668149891	-0.0016878473592494712	-0.002133325398458195	-0.002565359741518884	-0.002991825663471476	-0.00343059604783106	-0.00385553107109143	-0.004277389351734662	-0.00470646953517253	-0.005123842975493681	-0.005554089047626494
HLF_TEF	-0.001427737194320236	-0.0020076741825726285	-0.0025188010948094574	-0.002965705846536954	-0.003352968043982855	-0.003684203729362504	-0.003964787690823772	-0.004194377395141148	-0.0043766211004132825	-0.0045115571771829335	-0.004603443964591005	-0.004653559499229203	-0.004663512051354667	-0.004634723523246535	-0.00457165451514245	-0.004475704233380272	-0.00434770713009057	-0.004188898341700396	-0.00400669430675825	-0.0037994562340382724	-0.0035662616823227415	-0.0033140470653753203	-0.0030382487964139603	-0.00273336112668236	-0.0024147876902168	-0.0020746436889673447	-0.0017297914148917653	-0.0013705745360641443	-0.0010073297802717029	-0.0006317031205090868	-0.0002472126120656135	0.00014172749551927085	0.0005341860088035554	0.0009149696076766169	0.0012830438477224478	0.001654764482986657	0.0020180940996237635	0.0023725539024375933	0.0027223615586077065	0.003054153810403276	0.003373930399198672	0.0036716630685175336	0.003955014167192142	0.004244992885032621	0.0045077303408612695	0.004755193630589751	0.004999537186079428	0.005215068944176848	0.005432925794833041
HMBOX1	0.007986556346090985	0.008120022428188373	0.00824134385950538	0.008359426537658414	0.00846884823236282	0.008570857369851673	0.008651535737767694	0.008730375446357483	0.008797525022377342	0.008871054229023883	0.008932188276823067	0.00898074368134242	0.009029456667206637	0.00906162405584221	0.009103087551435752	0.009136377022833786	0.009156345288292614	0.009162492169439741	0.009169876725837032	0.009165927909085169	0.009145408654234704	0.009118987689613228	0.009075499390554275	0.009006156792643596	0.008933376161985605	0.0088441716034017	0.00875883529208557	0.008663194124155841	0.00856808180396293	0.008462848047450173	0.008350780783088107	0.008235686621386731	0.008117623577195211	0.008009997840199958	0.007911995791689828	0.007807774423613671	0.007707689394380359	0.007611649463092378	0.007516083466926423	0.0074319161261520396	0.007354216394664792	0.007290487840919636	0.007234505184652195	0.007171037790832415	0.007124365590359183	0.007085311490737636	0.007045334839561465	0.007021098212037857	0.006991726561310012
HMGA1	-0.014785426717953064	-0.015059644130971541	-0.01532934566475066	-0.015611391560526412	-0.015896990601855714	-0.01618657566741015	-0.01645913630859451	-0.016741592728003102	-0.01701926070158239	-0.01731569736902671	-0.017604892846524025	-0.017886589137200766	-0.018176485320477134	-0.018453302817876154	-0.018747896806086076	-0.019038257551338044	-0.019318285267211365	-0.0195876346019664	-0.01986297681987553	-0.02013055184694686	-0.020385610248812143	-0.020640070691836522	-0.02088342547438612	-0.0211083466760281	-0.021337737031777878	-0.02155951837733326	-0.02179286480769915	-0.022023980624894666	-0.02226177149587775	-0.02249542296773256	-0.022726256120993254	-0.022955361744613663	-0.023180199355126958	-0.023408472504257958	-0.02363591961691489	-0.02384703976275447	-0.024046913157513432	-0.02423286492787968	-0.024400311781165102	-0.024555968018418913	-0.024695324735042223	-0.024823075867289435	-0.024933982024803725	-0.025016361205487607	-0.02508705732379566	-0.02513877436790269	-0.025164614152030945	-0.025176122371870308	-0.02515732379619172
HMGA2	-0.009347714941046388	-0.009837750637606396	-0.010342836950077207	-0.010838771101992049	-0.011333389487197417	-0.011823493700328707	-0.012340967616916781	-0.012842045487715704	-0.01334863621415093	-0.013814305025139336	-0.014282462376600902	-0.014751349036137918	-0.015183562242712624	-0.01561939776713813	-0.015983221396626935	-0.016317796788911553	-0.016633560434572866	-0.01692854524892903	-0.017157294360953552	-0.017353973618196114	-0.01753279841639008	-0.017664705736592345	-0.017782256427750182	-0.017910460572246337	-0.017992350628599555	-0.018065886101816215	-0.01808458138593236	-0.018089736581164525	-0.018060943038310222	-0.018028920454208577	-0.017990868608462208	-0.01794340926309515	-0.017891461761002855	-0.017812289096156182	-0.017713330907438166	-0.017630257152380514	-0.017545183589518593	-0.017460474212811213	-0.017383912323757134	-0.01729544507154891	-0.017204244616435313	-0.0170965344378503	-0.01698338784026656	-0.016891273799953317	-0.01677659945448576	-0.016655185720000056	-0.016541269162253125	-0.01640529727258578	-0.01628266668904197
HMX3	-0.00474522885581314	-0.007259145234313068	-0.009578941342215489	-0.011699527435450165	-0.013670788523965723	-0.015508594826723678	-0.017304706174815526	-0.01897175320359489	-0.020572486628043476	-0.022011580070375434	-0.023398802264155638	-0.02473920670284278	-0.025958102108257584	-0.027154615535237455	-0.028169729704174345	-0.029106633805918197	-0.029995057303359735	-0.030836282668360054	-0.03153463136952096	-0.03216763540766212	-0.03276791294269361	-0.033270630430381094	-0.033747072169083056	-0.03425285191022457	-0.034656663056876535	-0.035042543878310024	-0.035299721935105534	-0.03552134052790087	-0.03565703229954989	-0.03577834852547734	-0.03587831990124752	-0.03594865754919631	-0.03600162290211508	-0.0359810613311594	-0.03590503239577597	-0.035863986155788785	-0.035814219270373995	-0.03576264631771364	-0.035730280149716735	-0.03566534465296976	-0.03559155786794342	-0.035471932318507794	-0.03533527712303368	-0.03525345393171751	-0.035108059172254444	-0.03494140910709199	-0.03479301471901225	-0.034579869392850744	-0.03440160332421431
HNF1A_HNF1B	0.010501544603635957	0.010610445809422369	0.010625981465387409	0.010650865018524991	0.010598787764578007	0.010466787234998512	0.01006110680158679	0.009622109889319972	0.009017610178396434	0.008483579328791964	0.007778043493160501	0.006903550980366936	0.006038904165609302	0.004971073950833219	0.004064348002302421	0.0030968275553293475	0.0020112130215505833	0.00081283530623216	-0.0002759227727392253	-0.0014199030103637321	-0.0026850001404661135	-0.003916557819386983	-0.005268769228213084	-0.006864730212455857	-0.008393195074158113	-0.010041428693366846	-0.011534200592576626	-0.013080478044654413	-0.014542891369981922	-0.016083072601648818	-0.017670503063577953	-0.019268969631454243	-0.020894129495035347	-0.02237912043901271	-0.023750189228780742	-0.025236683538767606	-0.026708420363842262	-0.02817516939094696	-0.02969252915760528	-0.031112163777945123	-0.03250318856824149	-0.03375810617732071	-0.03496226498973482	-0.03633528287033788	-0.03752184751073341	-0.03864967688040929	-0.039842745549333036	-0.040842189485735515	-0.04196153243628073
HNF4A	0.0013181524379768709	0.0011949402952473307	0.001067806296401409	0.0009953299802071842	0.0009252228532995926	0.0008536913070286839	0.0006744839488760164	0.000516995403797134	0.00030875016673072184	0.00016922018984013315	-2.929496129313553e-05	-0.00028602559250597937	-0.0005149558897987745	-0.00082248888842037	-0.0010372405387627903	-0.0012693928517699472	-0.001547820744896593	-0.0018716315877982538	-0.0021425225530837073	-0.002438289606831109	-0.002790083657586723	-0.0031312556114651453	-0.0035316919347587617	-0.0040460922392620245	-0.004540433201280239	-0.00509777175123841	-0.005601184779378728	-0.006142337870859064	-0.006663477700204583	-0.007235308999898407	-0.007845879453638412	-0.008480623630074206	-0.009147244654184258	-0.009773641623330082	-0.01037082761067905	-0.01103953868600684	-0.011722666537964013	-0.012424175137079444	-0.013168638822388263	-0.01388856221501316	-0.01461403516761941	-0.015294545438295755	-0.015967586685968246	-0.016734522249474748	-0.0174284449819541	-0.01810664393778958	-0.018825881243961305	-0.019459673432272045	-0.020154543795902223
HNF4G	-0.009498618889215698	-0.009381138938302511	-0.009253904791047683	-0.009081662620923367	-0.00889936595778185	-0.008711351220037985	-0.008587875887660053	-0.008447859854671452	-0.008339650748167277	-0.008186841590078958	-0.008073549174262448	-0.008000512563396412	-0.007911723989942776	-0.007877982478014906	-0.007785542400388741	-0.007707452089797563	-0.0076629580414924545	-0.00765124595509595	-0.007605738557906673	-0.0075780298046887965	-0.007588278037739842	-0.007590814716405372	-0.007631494080057866	-0.0077453628310611405	-0.007841730816622913	-0.007974468715915999	-0.008065681723043271	-0.00817488559275838	-0.008264137234915167	-0.0083784208609039	-0.008509236835929152	-0.008646942176714788	-0.008796027337321382	-0.00891309212858926	-0.009006402178100508	-0.009135990711049664	-0.009268050970934994	-0.009405101981152252	-0.009560822481822804	-0.009697653746657507	-0.009832682337802295	-0.009939239856390052	-0.010038183767958836	-0.010182204813156405	-0.010284462386902256	-0.010375303507912994	-0.010483205253235752	-0.01054492709707869	-0.010632776060523633
HOMEZ	-0.02145152707253885	-0.022495319586866208	-0.023438605762129777	-0.024289379643148288	-0.02504715906817317	-0.025714120466188345	-0.026291357465373713	-0.02678255919054814	-0.02718830247478551	-0.02750972739464472	-0.027747323409890782	-0.027901425422733963	-0.02797286288923007	-0.027960720813895317	-0.027869008216188804	-0.027697441135558026	-0.027446195111958477	-0.027116429632201382	-0.0267175191031909	-0.026248923915155088	-0.025711422992374895	-0.025116598733649128	-0.02446159896713551	-0.023741724514831437	-0.022981834753880354	-0.022174345238490312	-0.02134770950584211	-0.02049117347085459	-0.019623447612982778	-0.018734580792881792	-0.017832269934285376	-0.016925400570571854	-0.01601724987962902	-0.01513295670595403	-0.014275425184605508	-0.013420365851419414	-0.012587168996314835	-0.011776968416844672	-0.01098330823185014	-0.010226382096583362	-0.009496458355443478	-0.008808339693924729	-0.008149953035101985	-0.007489409900436315	-0.006877767865714935	-0.006296851569787378	-0.0057286151896931824	-0.005211351571243813	-0.004699120966493908
HOXA1	0.014480646963859561	0.014997098413410055	0.015481328978277224	0.015939492954878363	0.01637833081930574	0.016802143791002023	0.017220496068388814	0.01762891263061201	0.018033770659229304	0.018425920555477086	0.018816104055640163	0.019205245051789707	0.01958345911948004	0.019962378370242534	0.02031840278273122	0.020663515709712643	0.021000684157874434	0.021328784929181218	0.021629984693833506	0.021915060262525116	0.02218829038320239	0.022436542305747795	0.02267135211210631	0.02290229563017292	0.023103300153186786	0.02328916824150894	0.023436930989264037	0.023563640243387196	0.023658250408203938	0.023734149851053394	0.023789240666512848	0.023821289339309156	0.023832362988024273	0.02381116796518866	0.023761603446506824	0.023701869524856506	0.023623909561559523	0.02352982623394303	0.023424398415442988	0.02329886704762498	0.023158684804731176	0.022998301369211393	0.022824021631142256	0.022648935612464217	0.022453813168172573	0.022246996365794972	0.022035700220733725	0.021807928091823876	0.021579940589724442
HOXA10_HOXB9	0.0019098679822984654	0.0013980049753595492	0.0008983189661656699	0.0004147588537355208	-6.361519218377818e-05	-0.0005384582747263996	-0.0010302785847601617	-0.0015142806292548713	-0.0020033888662230777	-0.0024709194073521583	-0.0029409945736504394	-0.003411484959856559	-0.0038603522027140917	-0.004308584584988801	-0.004713244496022669	-0.005096586841789975	-0.005462991114104534	-0.005810265317729893	-0.0061133659268253005	-0.006390420352234118	-0.0066490441259347026	-0.006874403967232519	-0.007084494252385922	-0.007293250188366612	-0.007472420516324169	-0.007643079241645635	-0.007783139925236392	-0.00791524789751732	-0.00803062157134401	-0.00814622639003967	-0.008262038912691103	-0.008377703196020209	-0.00849697625425497	-0.008609556977756937	-0.00872016010852725	-0.008847819307747844	-0.00898425280449685	-0.009131297948491972	-0.009293537486553932	-0.009460884192812513	-0.009638442770461298	-0.009819041251894327	-0.010008803147567243	-0.010222922909125682	-0.010437370388852264	-0.010661078248961453	-0.010902734400944171	-0.011144704159987112	-0.011408712800466972
HOXA2_HOXB1	0.011367022481931287	0.011596216774755653	0.011795837991531166	0.011979136025270424	0.012143301701861356	0.01229112629231482	0.012411299846680598	0.012522667795503711	0.012617249308572392	0.012712038072063435	0.012791101106652955	0.012855092136051021	0.012916151746717747	0.01296003557594144	0.013010853257986604	0.013053577855831635	0.013084085049209972	0.013102322692628258	0.013122788048685354	0.013134068809018757	0.013131249962101537	0.013124446510940458	0.013102686793740761	0.013056720699898824	0.013007871484103714	0.01294249175209433	0.012880334492174515	0.012806100023267092	0.012729984627118274	0.01263970113791848	0.012537326743544795	0.01242556732445053	0.012303101962259215	0.012183735749990477	0.01206588873506645	0.011930367436987431	0.011788154530202183	0.011638567118345643	0.011476760903012893	0.011316421846434117	0.01115178997449656	0.010993512917596662	0.010834193417570654	0.010652693479213278	0.010483954822167414	0.010316074039739578	0.01013674067576273	0.0099728385241439	0.009792175769819216
HOXA4	-0.0012456817073555038	-0.0015817097452130655	-0.0019253436695498116	-0.0022795441739597863	-0.0026413201883576935	-0.0030097733085907743	-0.0033799312490921467	-0.003756787738463276	-0.004137069697000289	-0.004524247908393712	-0.00491358295282227	-0.005305088841127843	-0.00570052169892273	-0.006097267835377277	-0.006497981598836444	-0.0069001887221745665	-0.00730341088408308	-0.007707667812978811	-0.008113380262030836	-0.008519730084809824	-0.008926560529260741	-0.00933376979577156	-0.009741171159910042	-0.010148950983905876	-0.01055632926946722	-0.010963371338503728	-0.011368630463893834	-0.011772232616691164	-0.012172837800187412	-0.012570503184029466	-0.012964268371894837	-0.013352917531592089	-0.013735443652589085	-0.014109089314936476	-0.014472427437732699	-0.014826351821764573	-0.015168394802648488	-0.015497673026170763	-0.015814331116863707	-0.016116040310499055	-0.016403543223254578	-0.016674820109763944	-0.016930816232943725	-0.017175449295085476	-0.017401640389429686	-0.017611186738141445	-0.01780640440059737	-0.017980663717276853	-0.018140991494334076
HOXA5	0.007696232549743755	0.007418361030412416	0.007147974691824265	0.0068838571296048635	0.006622622570921849	0.0063629585318874925	0.006099224111214926	0.0058362491121328195	0.005570112737712728	0.005306895946105166	0.005039465184687028	0.004767130832003092	0.004495006631908293	0.0042157171365435585	0.0039412127908033225	0.0036637969361215015	0.003380928873408745	0.0030922591679472537	0.0028062162706919288	0.002516371377001715	0.0022197627959790922	0.0019228584853236942	0.0016190126303594668	0.0013022765966757368	0.0009869647628666862	0.0006645158449041867	0.0003488724060158667	3.030364012557256e-05	-0.0002835133452615955	-0.0006005166221413818	-0.0009187129053192569	-0.0012356116422416073	-0.0015515810538943855	-0.0018562030298415891	-0.0021500809999031602	-0.002446612884962617	-0.0027376620904802714	-0.0030236184893804095	-0.003308019710636755	-0.0035813445800139663	-0.0038480569384559244	-0.0041009665546471235	-0.00434559797485428	-0.00459692751702351	-0.004830625099323824	-0.005055157049953976	-0.005279047838049871	-0.005483794280767302	-0.005691405213043202
HOXA9	0.021948594570057156	0.02059919244803914	0.019312018977460464	0.018085557277903747	0.016908150872628716	0.015775169041779457	0.014658850559213602	0.013583113614401983	0.012527983912233294	0.011526028194682103	0.010539733844202516	0.009565370066773618	0.00863178913999827	0.007699021487918161	0.00683467595674973	0.005996855623461678	0.005171904157484452	0.0043583317862238265	0.003603336873934296	0.002870403791480827	0.002142399020911922	0.0014535639591919487	0.0007659255608933958	4.6730986168308684e-05	-0.0006299995070259297	-0.0013118833174501413	-0.0019312994168461156	-0.0025420790142013203	-0.0031108286246449906	-0.0036809023023581726	-0.004246766127031073	-0.004801323693805029	-0.005351062495341955	-0.005854637409416926	-0.0063211994372458155	-0.00681355500612448	-0.00729954687398223	-0.0077833483507959164	-0.008280591190798181	-0.008752364537018597	-0.009216802672548537	-0.009645309605287367	-0.010060195518050999	-0.010519195096442767	-0.010928287508796763	-0.01132093679919089	-0.011729544676634217	-0.012085641727155004	-0.012471521945724538
HOXC10_HOXD13	-0.002745283582204843	-0.0026514836652703046	-0.0026792018032082074	-0.002759742861166982	-0.0029172456187772835	-0.0031417671436830726	-0.0035121824671931136	-0.003913243939354769	-0.004399252460345049	-0.004858543311524772	-0.00539661127213305	-0.00600873341310316	-0.006609979190687007	-0.007294260487456031	-0.00789180277990028	-0.008501090866047672	-0.009145461615325605	-0.009819631527006406	-0.010419797865815475	-0.011018932370588982	-0.011644485255174907	-0.012225047154380967	-0.012828054243803962	-0.013505462947644662	-0.014118883475521999	-0.014749743373068929	-0.015280135999511954	-0.015801289525742876	-0.0162572805090685	-0.016717290765451167	-0.01716981588664973	-0.017601892581834592	-0.01802155250673772	-0.018366400370005625	-0.01865047383443838	-0.018962408248227553	-0.019253603057422797	-0.019528386066057033	-0.019806784118967097	-0.020035103330000366	-0.020237937024213008	-0.02037744070611717	-0.020483447549740796	-0.02062989812017172	-0.02069487151908052	-0.02072178163110411	-0.02075093740923056	-0.020696921769993316	-0.020661415949617876
HOXC6_HOXA7	-0.004459765050749861	-0.004008548707523984	-0.0036075348943883545	-0.0032433955576793077	-0.0029195246204629173	-0.0026326483711793074	-0.0023947535828434774	-0.002184407401950831	-0.002009619407024475	-0.0018530847403708957	-0.0017304650120639742	-0.0016401089234757578	-0.0015712443436594044	-0.0015354007583797773	-0.0015145922062723052	-0.001521017536660239	-0.0015574054787951606	-0.001623536624766285	-0.0017119656466900058	-0.0018296809086271342	-0.00197900383943625	-0.0021555903248791745	-0.0023640461383333403	-0.0026070388587304204	-0.002876505100144033	-0.0031766562719276804	-0.0035007846577034766	-0.0038526582879584285	-0.00422798823393082	-0.004628479824023684	-0.005051348185019412	-0.005493270200941702	-0.0059516466022820095	-0.006419240874133236	-0.006892736384569001	-0.007373937008346652	-0.00785616464977345	-0.008336589276241905	-0.008814499231829571	-0.009284334168677945	-0.009747090845679153	-0.010198674846724164	-0.010640679293248415	-0.01107923645144242	-0.011502135470859726	-0.011912356120751564	-0.012312994153225527	-0.012694300804780016	-0.013065710228541189
HOXC8	0.001835683363396573	8.958678429613496e-06	-0.001649506829207017	-0.0031628651807029803	-0.004559409012946209	-0.005854045969960028	-0.007087431178463639	-0.008233758570781987	-0.009320269657931557	-0.010310676497744226	-0.011250532417149284	-0.012143889968677017	-0.012958539007064139	-0.01373813668764974	-0.014409573428055432	-0.015018037421019004	-0.015576690873297426	-0.016085498721383956	-0.016496454752480304	-0.016845715863950263	-0.017148632776019395	-0.017371781291050017	-0.017550317250397077	-0.01771222005008765	-0.017790369383343323	-0.017827491631801175	-0.017767833702087267	-0.017659945298910355	-0.01748049392564303	-0.017267712027127534	-0.017020793147343272	-0.01673906740713348	-0.016432224673262826	-0.01607909023835021	-0.0156939821407515	-0.01532153096018663	-0.014946073176078805	-0.014573809004970085	-0.014215211019585073	-0.013851044817633947	-0.013491687384336834	-0.013124515354024889	-0.012761403961831876	-0.012427406509896146	-0.0120825899327415	-0.011742728241886312	-0.011420942306472904	-0.011092747697796246	-0.01078889865452493
HOXC9	-0.003729373910942281	-0.0045311168107319754	-0.005236986167150411	-0.0058638192142176065	-0.006424228419046839	-0.006927239888528033	-0.007386384467191441	-0.007800558095145708	-0.008179258104192202	-0.00851676669256627	-0.008826675531235728	-0.00911275874108715	-0.00936914827118172	-0.009609381564208753	-0.009816040775565964	-0.010002846256432529	-0.010175105350311232	-0.010334442362244307	-0.010468690052370357	-0.010588933052162337	-0.010700509841397199	-0.01079438014297481	-0.010881323201389334	-0.010970586439188832	-0.011041888154980884	-0.011108559439877682	-0.011151904676727347	-0.01118716062573657	-0.01120536995725063	-0.011219194759479289	-0.011227816029618287	-0.011230173472107462	-0.011229168662321804	-0.011214570270718236	-0.01119036363281694	-0.01117513206780393	-0.011161107343188465	-0.011150244265630091	-0.011147155088316582	-0.011141430838869513	-0.011137773420469056	-0.011128417325359324	-0.011119081002568898	-0.0111243917203645	-0.011119691396405406	-0.011113447933956236	-0.011113547949557772	-0.011102552331407101	-0.011100700502964939
HSF1	0.021921736718595375	0.02115567355925899	0.020404794350789467	0.01967581563164045	0.018956882743546837	0.018246683922306668	0.017517331025724232	0.01680161285480681	0.01608070421465763	0.015391211286002775	0.01469691990473165	0.013998091068117977	0.013324405104736526	0.012641563827982288	0.012011252591723169	0.011397262411775187	0.0107901600363508	0.010191027033305631	0.009638447435968017	0.009104166029045815	0.008576687253125461	0.008082641091970407	0.007594998137106463	0.007092011382214441	0.006627071455401296	0.006166995583324565	0.005758420193782246	0.005364044840119295	0.005006225740942863	0.0046554818138557184	0.004315292169716043	0.003989901579956526	0.0036744093676969723	0.0033953207477287013	0.0031457564077095024	0.002883639163096789	0.002629259492923796	0.0023790043259454574	0.002121704598411662	0.0018822280801875893	0.001647914381177204	0.0014371193126727455	0.0012344641671626962	0.001000739380539286	0.0007981145109521498	0.0006036960800407924	0.00039501508672052076	0.00021765457104690203	1.5280626138677774e-05
HSF2	0.014383773475045698	0.013678964566174715	0.012987578525585398	0.012295549528784184	0.011609977181734963	0.010930041546265824	0.01027137325840455	0.00961218635606707	0.008963024422752736	0.00830712663671842	0.00766259760834111	0.007028674604139462	0.0063958558749588924	0.0057763847228250636	0.0051551249524929834	0.004544920965593391	0.003949071641665149	0.00336819773046938	0.0027991637636144767	0.0022482778376390652	0.0017175676353127112	0.0012069610083991255	0.000718645675665026	0.0002519881756077283	-0.0001916143822843887	-0.0006127808748372564	-0.0010074502990056666	-0.001378032299164049	-0.00172212552099515	-0.002043906760286401	-0.002344264519596453	-0.0026239209949824047	-0.002885232116132437	-0.0031247464809761377	-0.003344892772643201	-0.003555744734395343	-0.0037548942490479575	-0.00394437594870609	-0.004127657203698895	-0.004299720626958871	-0.004463716179219937	-0.004615532296366224	-0.0047589629357432574	-0.004903779990631072	-0.005035159097227251	-0.005158808400170924	-0.005280488165301187	-0.00538907264917992	-0.005498739988274101
HSF4	0.02601379046260859	0.024607058814898962	0.02327009377710607	0.021933764718167457	0.020642623324238572	0.019394990249382134	0.018289234549927466	0.017195762279951957	0.01618096533883355	0.015130005099074735	0.014161151076540696	0.013270537130845073	0.012378482993390196	0.011579185902575057	0.010721520375458062	0.009903137069331125	0.009147936637039911	0.00845382441567468	0.007740269754671596	0.0070718693251087894	0.006472554193507148	0.0058895572279627694	0.005376322112091623	0.004970863055924057	0.004571676758627988	0.004238215085829543	0.0038868936836654335	0.003581419002504765	0.0032812164277407087	0.0030319685987788545	0.002822908116653716	0.0026421766815452013	0.0024922454222300436	0.0023274998884707347	0.0021545450314610875	0.0020313907419003937	0.0019224632039880653	0.0018288972208529448	0.0017631416522649965	0.001687657444154283	0.0016189783045522839	0.001531017214135518	0.001444073116664434	0.001408969557053694	0.0013419863882809329	0.0012729422712813407	0.0012297056726384222	0.001153287102176242	0.0011140870638441157
ID4_TCF4_SNAI2	0.01154783340644273	0.010856875251117818	0.010170005737549108	0.009526216679041334	0.00888197406058932	0.00823207690936506	0.0074869211143707695	0.006751704514705962	0.0059657892521591035	0.0052323534769930105	0.004443036569246771	0.003598599540047089	0.002776792351232256	0.0018843543847418716	0.001078274146564538	0.0002616692626844899	-0.0005902748557067789	-0.0014752663201072704	-0.002299895019752165	-0.0031345019488170493	-0.0040067922129702754	-0.0048526072221237665	-0.005736144305773345	-0.006707306532454401	-0.007638333217038818	-0.008605578585265778	-0.00949834898159647	-0.010401025567564478	-0.011258903737703085	-0.012136101458745727	-0.013020025568003236	-0.013895993288808682	-0.01476969465767944	-0.015575967869881987	-0.016325077365326093	-0.017105489166729694	-0.017866471037115323	-0.01861164024821501	-0.019362182856226026	-0.020061354066731374	-0.02073570797208094	-0.02134444580064775	-0.02192006588577934	-0.02254572218341058	-0.023086587366705498	-0.023590987754091988	-0.02410561839587741	-0.024532457042864775	-0.024989751668378725
IRF2_STAT2_IRF8_IRF1	0.00410345137447286	0.0032662190413931306	0.0024821110112288043	0.0017630775599485214	0.0010741927064363103	0.00040669837917182007	-0.00030301877941648497	-0.0009886316045806236	-0.0016929880951329955	-0.00234733239790282	-0.0030268578786583882	-0.003732717030013517	-0.004411485200547736	-0.0051293194068451585	-0.00577533511348125	-0.006418023159191773	-0.00707539892223976	-0.00774601042667748	-0.008361821684939015	-0.008973308821757814	-0.009600403166802786	-0.010195606708175594	-0.010805496232576914	-0.011466351085554233	-0.012083438747371247	-0.012712351252235988	-0.013271210428104344	-0.013821799342064104	-0.014324031100959953	-0.014824943675099627	-0.01531556510564339	-0.0157857947264288	-0.016240542389994533	-0.016634777962885712	-0.0169780515881256	-0.01733429833792177	-0.017669525421840217	-0.017988097788859677	-0.018306064264826206	-0.01858677815742812	-0.018850054789007368	-0.019070918200001844	-0.019272735866200576	-0.019510198147372957	-0.019697964807734437	-0.01986868120733269	-0.020052513827138504	-0.020189856713686723	-0.02035423313396093
IRF3	-0.00513174168565633	-0.004604746555329422	-0.004085820848699158	-0.003609808123100323	-0.003152123274388133	-0.0027123421034557812	-0.0022306405593274037	-0.0017808354280484699	-0.001321888965108276	-0.000926148365959608	-0.0005185870077057725	-9.983395153896983e-05	0.0002759866147213641	0.000673870844001247	0.0009849805410906754	0.001277183895025277	0.001567951641874951	0.0018559553669916299	0.0020780954446940557	0.0022833475384175152	0.002490977081554933	0.002658930415112093	0.0028309657413185642	0.003040288212085586	0.003204407610211577	0.0033745521878691897	0.003481559526296064	0.0035818729765194177	0.0036433778062587613	0.00370881530153117	0.0037726233455469623	0.003828400466833048	0.003882400697759666	0.00389845534837538	0.0038862067644766635	0.003900693995569701	0.0039137366364474235	0.003928857569819892	0.00395888240819992	0.003970824392714526	0.003979551005154088	0.0039611502110390336	0.003933809400423012	0.0039442261778509305	0.003915301456880799	0.0038741953928779246	0.0038469330146109395	0.003778022113846937	0.0037338888719340335
IRF9	0.0023773913379436093	0.0021664571367171906	0.001961976613219966	0.0017833511716355795	0.001610228841501374	0.0014398571262965525	0.0012294031797948437	0.001028031700817032	0.0008064931038424801	0.0006131158876563628	0.00039595073710182234	0.00015473746699306632	-7.419273121595398e-05	-0.0003356875851773745	-0.0005556466347310557	-0.0007805681428101386	-0.0010226462345909373	-0.0012811161206249797	-0.0015118879103519225	-0.0017486110283330427	-0.0020045529707956432	-0.0022494559372773213	-0.002513725711278302	-0.0028207221603430734	-0.0031102597708018193	-0.0034181245648816686	-0.0036926133013514585	-0.0039731908595513135	-0.004234588976808585	-0.004506501742227188	-0.004783078567437639	-0.005057669360640842	-0.005332978503596974	-0.005579984422311256	-0.005803948765411015	-0.006044553402690955	-0.006279372786188516	-0.006510184255688114	-0.006746238302252871	-0.006962917210646633	-0.007171802753646164	-0.007355600123817437	-0.0075284249268506055	-0.007725257132436875	-0.007889514539963317	-0.008041834964248387	-0.008201632577860501	-0.00832900510976264	-0.008472471682205886
IRX3	-0.01580651478465433	-0.016774987391676006	-0.017619081683111285	-0.018343854360344594	-0.01897079314717172	-0.0195090596205782	-0.019987492546231243	-0.020383558275278674	-0.020716027913013486	-0.02096255127108644	-0.021151849088387333	-0.021284775167646465	-0.02134490530894933	-0.021353786845275478	-0.021279297943153117	-0.02114353360547648	-0.020952205122006802	-0.020705566956311684	-0.02038889437800361	-0.020017306439412318	-0.019597492999256873	-0.019122527371436288	-0.018605279260710993	-0.018054862235096985	-0.017458488105163563	-0.016829838592646484	-0.0161619472503005	-0.015469074686649894	-0.014751538593489122	-0.01402037927346081	-0.0132797726660343	-0.012534313687803507	-0.011790277867083596	-0.011050122433973733	-0.010320973647791325	-0.009612702373502426	-0.00892729398380539	-0.008268351883729336	-0.0076385888388483	-0.007036457486305297	-0.006462745737405254	-0.005915817394993621	-0.005396626600656068	-0.004907942250426657	-0.004445426492283678	-0.004010917046536175	-0.0036065464021678394	-0.003229048082484766	-0.002883751455650699
IRX5	0.003949597526112471	0.0035498005363894646	0.0031662442998466466	0.0027917852663321262	0.002428651248577292	0.0020761918473143374	0.001738540272982188	0.0014092608455857803	0.0010915293724630037	0.0007831255064425487	0.0004886998213668571	0.00020889126258076828	-5.505695656114204e-05	-0.0003011474881843959	-0.0005255949435057536	-0.0007266898398902254	-0.0009034542240823023	-0.001054883190668111	-0.001176894130272406	-0.001271609335221752	-0.0013409056958613719	-0.0013833776127367525	-0.001403611750095055	-0.00140604770666673	-0.0013874982825367583	-0.001353894557569336	-0.001303257940347323	-0.0012418762824909378	-0.001170181387180139	-0.0010931555748394345	-0.001012540666203361	-0.0009299130815659145	-0.0008474314304377318	-0.0007647924308016239	-0.000684089498972817	-0.0006094280520334359	-0.0005402389662114205	-0.0004772963059556846	-0.00042143978976823574	-0.0003710039677847346	-0.00032646655734754374	-0.00028649495062558296	-0.0002517437830943052	-0.00022415551722357354	-0.00020012645852131563	-0.00018079616313152342	-0.00016726113454605925	-0.00015700531275732695	-0.00015298183746761867
ISL2	0.0010146014786919979	0.0005005214642682189	1.6740444832460833e-05	-0.00041548826601916274	-0.0008295420065731739	-0.001231795662500052	-0.0016874023681473056	-0.002124888183420363	-0.0025887088464125827	-0.003006892119693885	-0.003457846707661121	-0.0039426575498514305	-0.004406200744966215	-0.004917293455963479	-0.00536147499786289	-0.005810069175994111	-0.006282113720379808	-0.006776640397368377	-0.007223553912249339	-0.007675695705226003	-0.008154409686005955	-0.00861071200801492	-0.009093847117440282	-0.009643188298952466	-0.010159377790425498	-0.01070201112824619	-0.011182770375625473	-0.011668056466863322	-0.012113391928163396	-0.012570209382238306	-0.013028425258643884	-0.013476178805782453	-0.013918448432847575	-0.014301547963264636	-0.014634247086758843	-0.014991156891025462	-0.015331016470603984	-0.01565776711767214	-0.0159900136302166	-0.016280493014808946	-0.016551882986203602	-0.01677008238383274	-0.016962968995723634	-0.017201159191610246	-0.017371448585709753	-0.017515259425889163	-0.017672522076066795	-0.017761671136997045	-0.017882715843592904
ISX	-0.007770791818900175	-0.008097974184693223	-0.00838599088053485	-0.008626511102276474	-0.008831153103952091	-0.009001925476267353	-0.009164872842987217	-0.009291856811177624	-0.009401185690634086	-0.009464037462627748	-0.009513138996809722	-0.009549839434143456	-0.00955231444672139	-0.0095497707621317	-0.009496175124211472	-0.009421913687131385	-0.009335808751787278	-0.009238460003402484	-0.009102774189253836	-0.008951424527396824	-0.008794126326733659	-0.008612847399236546	-0.008428406634853683	-0.008257181723300231	-0.008062357051373079	-0.007868499195866335	-0.0076444728828320265	-0.007417469856349281	-0.007173521507336441	-0.006933892700524709	-0.00669732598823811	-0.006462190728032575	-0.006232928511192572	-0.00599367835269861	-0.0057504105865773415	-0.005530981748521562	-0.00532304336886656	-0.005129192489536712	-0.00495620718336363	-0.004788289396956841	-0.004632685501162287	-0.004477744273088216	-0.0043323770312272665	-0.004219592938207264	-0.004101726072129744	-0.003992187151400173	-0.003903958318009108	-0.0038096996122343914	-0.0037424137696753755
JDP2	0.008009131356740647	0.007729388287665547	0.007481602526354981	0.007241261807962993	0.007022646626334541	0.006824312358791993	0.0066793523205782536	0.006542713194318065	0.006436771051000186	0.0063210530271656665	0.006236102489481359	0.006180229245775516	0.006124669480013178	0.006102318789205452	0.006058056734264513	0.006026018575462758	0.006014231912541835	0.006021359556108727	0.006016636906245524	0.006023229482846457	0.006049625472964677	0.006075245162474341	0.0061200464104732375	0.006198779080977783	0.006271890025036425	0.006362569042616385	0.006437515941326735	0.006522164675843187	0.006600369218068933	0.006691141949901778	0.006790822335277383	0.00689531189215669	0.007006531105531298	0.007106107847383492	0.007197526430192636	0.007306514989396326	0.007418917572625755	0.007536113793955761	0.007664406766984874	0.007787893030251786	0.007914327394044072	0.008032323967806872	0.008151347799740779	0.008295375725248603	0.008426255533548425	0.008558021166931969	0.008704372270367421	0.008837403470041808	0.008991485230964814
JUN	0.008311777305213099	0.00913952369601136	0.009917685380071798	0.010610679578735209	0.01123791883207527	0.011799277177794316	0.012351822789290505	0.012826982873963657	0.013264585297160769	0.013594058847455067	0.013889393263724941	0.014151195923151479	0.01432523973048587	0.014478088927756231	0.01449832607060616	0.014455842854396415	0.01436960140898536	0.0142392054574856	0.013999684519950232	0.013703399316842103	0.013371903028805452	0.012962976611412137	0.012524000154268052	0.012090766360026045	0.011580355594371797	0.011047704613121396	0.010426114538023942	0.009776221534968703	0.009070483338828421	0.008355255691374871	0.00762949461163922	0.006892199294709581	0.0061547149049431225	0.005390662005271822	0.00461629347732799	0.003885672534368623	0.003179075101014926	0.002503750940631017	0.0018729132632869607	0.0012619787962634681	0.0006843986156546675	0.00012352589726147728	-0.0004049111124224839	-0.00086581939332524	-0.0013138310821197016	-0.0017272877326465026	-0.0020867869137607396	-0.0024285999451795883	-0.002706487342556876
JUND	-0.004053313122693089	-0.003296277504672341	-0.0025798184043192714	-0.0019275132586618513	-0.0013174400466222987	-0.0007468390246576308	-0.00016648344588176837	0.00036739100878646977	0.0008886316628837384	0.0013414964080227727	0.0017863449187818028	0.0022237540523024173	0.002611955397073407	0.0030031116032157618	0.003312358677740176	0.003594049701111042	0.0038628233095071257	0.004118489778923914	0.004312400545773916	0.004484007381366261	0.004649379733788117	0.004776560486338598	0.004900810041966344	0.005048829552247543	0.0051573541987278764	0.005267151958819093	0.0053261109111804265	0.00537887556327602	0.005402134003764411	0.005429631810491316	0.005458198811977844	0.005484122831614098	0.00551320396672608	0.005519779857039478	0.005512381394840658	0.005532495933181057	0.00556006335441268	0.005598235929263132	0.00565660809065939	0.005711698932472017	0.005774485040244584	0.0058283087737870595	0.005886436523167194	0.005981851289729094	0.00606066070101404	0.006142244162143782	0.006244846844473892	0.00633019658193996	0.0064442904308902515
KLF12	-0.002677904949606913	-0.0017969092053303046	-0.0010271942581402192	-0.00033872344283375776	0.0002846741550013995	0.0008565666067212445	0.0013891562552070416	0.001889365536350308	0.002364997376409525	0.0028152507058146594	0.0032495330033680213	0.0036719405735805453	0.004079117510081029	0.004481143202777603	0.0048653508416967774	0.005241904786076952	0.005614858707304764	0.005985342318730172	0.0063441469470214085	0.006699342909183275	0.00705436352477519	0.007402183446766333	0.007749661589924747	0.008101718174605841	0.008443478382378742	0.008782280603439118	0.009105193920156638	0.009420159941214812	0.009720421266602521	0.010011298998893747	0.010290178590930989	0.01055444199848041	0.010803487537156336	0.01103101721016353	0.011237774184129324	0.011430149429466975	0.011603813742097053	0.011759002812944857	0.011897140264881373	0.012015352131530148	0.012115936876970868	0.012197798355886032	0.012263378811620398	0.012316187589365129	0.012351836797537312	0.012372852196529735	0.012380821563260267	0.01237410451756653	0.01235533348731278
KLF13	0.0011074919863265672	0.0005382835079763041	5.2174873439015754e-05	-0.00033894433897022666	-0.0006711127016367633	-0.0009544464863270989	-0.0012521350039442544	-0.0015009852894005888	-0.0017437913893662096	-0.0019178745587249465	-0.0020957427548463563	-0.0022792160601217567	-0.002421760550188198	-0.0025838446571195633	-0.0026705513578165435	-0.00274426450484691	-0.002821518425341061	-0.002901947575612474	-0.0029320722215940755	-0.002955050860305479	-0.002987573229869032	-0.0029941368067235912	-0.0030116559988349408	-0.003067207310436226	-0.0030914498189831764	-0.0031263576177809186	-0.0031145418086007616	-0.0031017689738368098	-0.0030612863635361065	-0.0030269512518614375	-0.0029933500035080147	-0.0029545826424238384	-0.0029149044512606923	-0.002845602641647825	-0.002754330492007414	-0.002683348590785686	-0.002610635522905615	-0.0025388643545384447	-0.0024776335292936336	-0.0024026857628011594	-0.0023255236915835534	-0.0022294048710937123	-0.002128134491179671	-0.002054867564036619	-0.00195559628466813	-0.0018500507221043477	-0.0017562834488251968	-0.0016370691864213032	-0.0015373206810853496
KLF14_SP8	2.0664685555784146e-05	-0.0006115173063110645	-0.001184147932436342	-0.00171482129215849	-0.0021861912689944865	-0.002600788198701173	-0.002924998157707553	-0.00320986765521141	-0.0034338013615903993	-0.003642973848809321	-0.0037960976892500477	-0.0038972709790515907	-0.003979749597582459	-0.0040099726658174755	-0.004049372557417004	-0.004062607967071149	-0.0040424229308436916	-0.003991533390339277	-0.0039438114193293	-0.0038751214494205885	-0.003777196589697043	-0.0036721576153532767	-0.0035396131458489484	-0.0033653688141993586	-0.0031903302856333663	-0.0029915490963255725	-0.002802171686302784	-0.0025974778472234285	-0.0023933589981983802	-0.0021725419992631146	-0.0019396321184318747	-0.00169956532408172	-0.0014519643114071922	-0.0012139395076860772	-0.000983284287285303	-0.0007398955309544889	-0.0004971019365287158	-0.00025486399022882437	-9.045215798761767e-06	0.00022776972642135577	0.000461688176237904	0.0006844763299992254	0.0009033489417611033	0.0011352071738626006	0.0013527920376804627	0.0015660829874221487	0.0017841598569532232	0.0019879313901270826	0.002200000456295577
KLF15	-0.01732654750976516	-0.01690852058837635	-0.016473514282242526	-0.01603236845292224	-0.01557995244455698	-0.015117830847536132	-0.014627196296658963	-0.014133764997488918	-0.01362453761923048	-0.013128071540620357	-0.012617735929050567	-0.012094076403542074	-0.011580711449608493	-0.011051244867607685	-0.010555730088775136	-0.010066349568714788	-0.00957611789287596	-0.009086511523523312	-0.008631001129908378	-0.00818701215935745	-0.007745551914365554	-0.007330635785295994	-0.006919866603263386	-0.006494844634958828	-0.006103960252588794	-0.005719120382894851	-0.005383939911074833	-0.0050664937119919515	-0.004788732591482575	-0.00452554332797421	-0.004281701805266963	-0.004062607768092947	-0.0038651956208844854	-0.0037145599957952406	-0.0036050481628498374	-0.0034991824712962637	-0.003415285056496404	-0.003349786982835793	-0.003292243509240071	-0.003263809432693115	-0.0032524283790436384	-0.003273063352424908	-0.0033112511833878686	-0.0033325630804734163	-0.0033890737072886142	-0.003459892567901416	-0.0035249481651374176	-0.0036207772876135566	-0.0036991568418870105
KLF16_SP2	-0.014589807250426275	-0.01377432563373122	-0.013008631705658137	-0.012258646596143804	-0.011542570099556147	-0.010856303419065563	-0.010241565498169557	-0.00963552314438079	-0.009065558787711732	-0.00847807274521795	-0.007923532182147955	-0.007397436687037767	-0.006863696533346482	-0.0063602255309798015	-0.005823421743179207	-0.005293003115256201	-0.004777059780693943	-0.004273231070496581	-0.0037515988364331776	-0.003236326374555719	-0.0027351048878047775	-0.0022306551349761637	-0.0017404523721462855	-0.001274403201745334	-0.0008038317351317492	-0.000346040119808869	0.00011744241916806009	0.0005689793516951568	0.0010147246641541807	0.0014437826148710363	0.001856986001931701	0.002254651077532657	0.002634953920583037	0.003000631924264621	0.0033480199379778645	0.003671916907631512	0.0039746026173018666	0.004255760119036125	0.004515492267966615	0.004754211823941087	0.004971724960075744	0.005167056221866856	0.005340348202276685	0.005494729703318013	0.005625450548483772	0.0057338204807154255	0.005822295410886685	0.005885240205124338	0.005929700834316573
KLF3	-0.009547096663000396	-0.009330671888475837	-0.009164782341233824	-0.008995843930818844	-0.008859408705873822	-0.00875457215348448	-0.008756648509807617	-0.008766320267843639	-0.008834312126045803	-0.008873001527818704	-0.00897226483086837	-0.009128927393198248	-0.009281925213918794	-0.009503049405076605	-0.009675874885674812	-0.009874824184497838	-0.010118082635791484	-0.010403931139660802	-0.010668824786631687	-0.010962640199683672	-0.011304061366519663	-0.011650490266393242	-0.012044341431962936	-0.012517145771379844	-0.012985400458714718	-0.013497867277384425	-0.013982766470487568	-0.014493022143112003	-0.014992172854610717	-0.01551926845590494	-0.01606418232637887	-0.016615211496362928	-0.01717346424856091	-0.017694267344049434	-0.01818110212623171	-0.01868836859026191	-0.019180851152539036	-0.019658887623496185	-0.020135037346860767	-0.02057139403943788	-0.020985022106804987	-0.021348644823547928	-0.021683363002754384	-0.022044337513792103	-0.022341450691264985	-0.02260641985469671	-0.02287024611617143	-0.023066493466012992	-0.02327452653232293
KLF6	-0.01658281399317824	-0.016321143404067234	-0.016094787039582566	-0.01590399228922802	-0.015736879287442124	-0.015588429879059923	-0.015441671974327933	-0.015309632231043853	-0.015180634766669282	-0.015065855879946853	-0.01494768413144511	-0.01482408687687067	-0.014701631950764871	-0.014566999901397116	-0.014434259478195674	-0.01429034587224311	-0.014130979029514676	-0.013955031622142438	-0.013770160729269305	-0.01356926634358725	-0.013349675932544611	-0.013117824485307994	-0.012868049052116878	-0.012595555765801989	-0.012314112364302274	-0.012016451217568813	-0.011715863499171055	-0.011403944568627224	-0.01108821761086336	-0.010761581793607436	-0.01042604582259546	-0.01008408754588608	-0.009735432549309173	-0.00939025347471363	-0.009048183272041365	-0.008696158090664414	-0.00834219817013205	-0.007986018328009555	-0.007624205245294918	-0.007266406102110013	-0.006908300754017301	-0.006557206654654672	-0.006207619711860172	-0.005844364015873894	-0.005491911666356333	-0.0051415704633085285	-0.004784481365085222	-0.00443912774474078	-0.004082837046909339
KLF7	-0.002477171837808736	-0.0021481447867126953	-0.0018678779175844054	-0.001639130345794283	-0.0014397158399635387	-0.0012631209301440266	-0.0010760365125329343	-0.0009113940236369736	-0.0007470450700297822	-0.0006147709589990866	-0.00047777012448614776	-0.00033531116454944045	-0.00021065758684834536	-7.356064564359625e-05	2.893555270556139e-05	0.00012803946873336542	0.00023215549754024766	0.00034136257804158384	0.0004294375820625734	0.0005181079462903226	0.0006160532036050701	0.0007059848222897735	0.0008067052413407	0.0009322495819994129	0.0010482788465240433	0.0011761898041886551	0.0012872346872413532	0.0014045878844290765	0.0015145809098906942	0.0016343028140850403	0.0017607178288166787	0.00189029008893984	0.0020245518467571283	0.0021474442845888647	0.0022616943694748447	0.0023887146448325447	0.0025157298777872665	0.0026432192661061953	0.0027757669544947222	0.002899476020201358	0.0030203235981047824	0.0031284894804197295	0.0032313812348120597	0.0033479353871758858	0.003446757322182593	0.003538887512712492	0.003634783847533119	0.0037120608141179776	0.003797353779610018
LMX1B_MNX1_RAX2	0.005568594207808989	0.00541035374278879	0.005248410785118381	0.00508205674101722	0.004917929086414096	0.0047577639403132985	0.004608725765108687	0.00446337142475336	0.004326298251912524	0.004191865870867912	0.004066812002252284	0.0039510282563174634	0.003840709992211484	0.003740599234792075	0.0036431335060569526	0.0035528195904489016	0.003470630378467208	0.0033962196466925387	0.0033241918578748374	0.00325758072190922	0.003197560917902968	0.0031397060434348485	0.003087562708800843	0.003044594545086558	0.0030016003988849018	0.002963827672191221	0.0029223161819570236	0.0028833571873121857	0.002842137668361964	0.002804138050463664	0.0027684230246389397	0.002733710081198797	0.0027006102595493542	0.0026623969275264394	0.0026196510910811957	0.002581685043641481	0.0025429984599421025	0.0025037155557316787	0.002465920936105488	0.0024225175984546998	0.00237597464133504	0.0023208449075614005	0.0022604903285793577	0.0022045420412578373	0.002136367285714789	0.0020615151000914875	0.0019853062415554853	0.0018960485856804794	0.0018075061855092455
MAFB	-0.005483770014804149	-0.004946525587552069	-0.004406513907754324	-0.003891239469840754	-0.003385829378342804	-0.0028917829781233842	-0.0023670591506843286	-0.0018663895550977859	-0.0013609376442888447	-0.0009050082862168304	-0.0004437769927815811	2.2315323240251056e-05	0.000452870614287015	0.0008969527596209174	0.0012730126143193111	0.001632492998845213	0.001989355089902676	0.002343367462622726	0.002646234504681338	0.002935926052198557	0.0032280956285736036	0.003489996451228334	0.003756818456891284	0.0040563303039467275	0.004322780899302513	0.004598306820320715	0.004826903190351521	0.005055334328738224	0.005257610003015499	0.005469793822289065	0.005687838053143377	0.005906650088519122	0.0061314908743328005	0.006331345465695531	0.006513565030877045	0.006724167015671656	0.006938245052916456	0.007157898599757225	0.007393473177470787	0.007616263185963535	0.007838878350516587	0.008040541751507223	0.008236759152748031	0.008467842224192126	0.008666829951387305	0.008857011095581383	0.009060803273208403	0.009229666298624461	0.00942119349609019
MAFF_MAFG	0.0016821509946217544	0.0024190795927960217	0.003109990814041472	0.003778210881361003	0.0044021384020593544	0.004981138097662983	0.005475383329182092	0.005937368294842557	0.006340936952990287	0.006732367894509531	0.007065627523651723	0.007343356843849212	0.007598364019632582	0.00779448228580371	0.007993800376703398	0.008159094201689787	0.00828236112656134	0.008366020984488609	0.00844558577200261	0.008496397674480622	0.008510023957358778	0.008511099082456232	0.008478168820428676	0.008395092702971766	0.008309018199636082	0.008194223051672635	0.008091847560924023	0.007973256595459718	0.007859557252735393	0.0077290412816787765	0.0075873659002372446	0.007440793435053178	0.007288007388050315	0.007153223603618742	0.0070329925890666965	0.006895051571713754	0.006757532911907481	0.00661855178713181	0.00646964049678422	0.006330569384546842	0.006190728197862793	0.006063953738439703	0.005937442107287515	0.005780202202052891	0.005639985821779174	0.005498302606234413	0.005337396209715469	0.005191377934060451	0.0050168913218344635
MAFK	-0.013034442194384278	-0.014242211190607229	-0.015379663026525915	-0.0164113979711854	-0.01739313126585529	-0.01833476695263696	-0.01935073979256929	-0.020313873578951324	-0.02130213014012166	-0.022183051966435482	-0.023097413221541508	-0.02404669911385373	-0.024927400010202955	-0.02586623441160227	-0.026647679632234775	-0.027403909445383994	-0.02817015211555095	-0.028944136060409176	-0.029593768757321965	-0.030218762030653202	-0.03085933744906879	-0.031424766131721814	-0.03200753128818154	-0.03267987387651659	-0.03326046196165084	-0.03385962776856892	-0.03432142171494818	-0.03476855246020953	-0.03512656113968693	-0.03548929688402233	-0.035842327887347085	-0.036169104005640544	-0.036481825922696914	-0.03669616074760843	-0.03683238113474711	-0.037014774087620855	-0.037178328256168715	-0.03733090189592059	-0.03750208123487505	-0.03761820072244263	-0.037714609285666105	-0.03773924552322946	-0.03773491248076524	-0.03780695911638711	-0.037785005935574226	-0.0377313351177299	-0.03770428898088287	-0.037584249370508284	-0.037516719566167915
MAF_NRL	0.0028687544311805785	0.0026889622101644857	0.0024391273988520847	0.0022484927407530257	0.0020322402041362303	0.0017927520070485658	0.001328820812900897	0.0008980442228319515	0.0003628686252746173	-3.376480353404464e-05	-0.0005418947652795059	-0.0011570783212087156	-0.0017015799349323075	-0.0023870683721786213	-0.0028615149673469737	-0.0033452267072120495	-0.003894019925952116	-0.004503048339126871	-0.004970126071186087	-0.005451396340170249	-0.006007504574594944	-0.006502796792877781	-0.007075746630068162	-0.007831020396804247	-0.008502501881925426	-0.009251764198008005	-0.009854355005672085	-0.010487738203025237	-0.01104503363246879	-0.011659442483431747	-0.012308682212738642	-0.012967179794347096	-0.013649732467117842	-0.014233745231014007	-0.014744290409677526	-0.015353871685179439	-0.015966302720828652	-0.016589042517229386	-0.017261154027862824	-0.01787495177159497	-0.018478758744926587	-0.018995831441756126	-0.019485482277923745	-0.02009855994138823	-0.02058715028363459	-0.021039401023088364	-0.021539173489090385	-0.021909485674283184	-0.022363030688346535
MAX_TFEB	-0.045180637245498236	-0.04487569384740144	-0.04452590461700702	-0.04413349084169287	-0.04367304277403909	-0.043140228591337135	-0.04249120888002653	-0.041776858312072646	-0.04096815347624126	-0.04011979008509817	-0.03917765909884382	-0.03814249102113521	-0.037058847769361906	-0.03587593454709354	-0.03468751085832205	-0.03344073482492416	-0.03212242983071141	-0.030735401472610134	-0.029342738758968145	-0.027902702093785786	-0.026398787550934912	-0.024877546670594372	-0.023297158552006616	-0.02162257827171155	-0.01994887946703031	-0.018223111564186538	-0.016533487941819212	-0.014820270977397213	-0.01313108916583257	-0.011419648930223297	-0.009700135283975472	-0.007989258920870757	-0.006287168825860823	-0.0046545909811969806	-0.0030889575849955384	-0.0015180529119915502	1.1018603926994057e-05	0.0014991302514910415	0.0029644789224736417	0.004356366394282874	0.005699420723428502	0.006957037683623343	0.008159451797527143	0.009384696389197374	0.01050828929231532	0.011575320615748626	0.012630167681957506	0.01358062212603413	0.014538838299045091
MAZ_ZNF281_GTF2F1	0.003131156394793788	0.00310294262187648	0.0030139852119700915	0.002859554698062988	0.002655725492409089	0.0024058060545473544	0.0021331275595737258	0.0018110249455023971	0.0014544792535871648	0.001042835596238142	0.0006002584674563133	0.0001260905670066964	-0.00039063541347079684	-0.0009347859271938462	-0.001522031104814104	-0.0021364805746687627	-0.0027739195650437515	-0.0034330097316534855	-0.0041128949713323485	-0.004807109548996645	-0.0055136806502863785	-0.006228153169707039	-0.00695032451151743	-0.007683721437267244	-0.008416292854854925	-0.009152447859217186	-0.009875220970208211	-0.010591471872062398	-0.011289379645909283	-0.011976066170221905	-0.012646855529251952	-0.013295880543500564	-0.01392101829015851	-0.01450413613721899	-0.015042887110792911	-0.015555041599590442	-0.01602640781182267	-0.016456078848980146	-0.01684876618941889	-0.017189237114702736	-0.017484515075683566	-0.017723304246009854	-0.017914460691838555	-0.018081610623653897	-0.01818643722516904	-0.01824238267130947	-0.01826263998844909	-0.01821876717681069	-0.018144403989118936
MBD2	-0.008926972905161453	-0.009853875685324972	-0.010750349800931754	-0.011609661114858862	-0.01244216065084316	-0.013249770799270548	-0.014054027221456615	-0.014830716115337117	-0.015593787668310363	-0.016315927805860653	-0.01702260843653096	-0.01771220467410997	-0.018361063443541648	-0.018992333822910937	-0.01955860261308715	-0.020084597773182413	-0.02057597624262748	-0.021031125521892808	-0.02142200832713372	-0.021770248555544495	-0.022085517308660325	-0.02235110409957536	-0.02258830303683311	-0.022813363744181817	-0.022993059249801048	-0.023151411202632543	-0.023262290051899368	-0.023351077725726647	-0.023406718099818615	-0.023447826292851706	-0.02347337100697614	-0.023481883304815362	-0.023476689145715993	-0.023444645704828473	-0.02339013567910608	-0.02333488727278747	-0.02326848664047318	-0.023192733928013184	-0.023113030239974634	-0.023017348501052564	-0.02291209848207014	-0.02278890319151644	-0.022655350409857385	-0.022529850726823668	-0.02238347980466163	-0.022226836720510006	-0.02206983614262885	-0.021890756248277566	-0.021714054646343486
MECOM	-0.014044090540970175	-0.013384362850732842	-0.012788885195732617	-0.012251161579416678	-0.011767444788819602	-0.01133312229425675	-0.01094176554618282	-0.010591434239064243	-0.010277034280030978	-0.010000902894946555	-0.009755288557696452	-0.009537076361523926	-0.009349614015342131	-0.00918379341087426	-0.00905167058441138	-0.00894418100805657	-0.008857654912665044	-0.008791106990541971	-0.008754809275245629	-0.008740848249554756	-0.008745322743573201	-0.008776365126167768	-0.008825137438878935	-0.00888341552340425	-0.008969032913372334	-0.00906988259308979	-0.009202453074583249	-0.009352249784179922	-0.009526498317237089	-0.009712385836620895	-0.00990920952296189	-0.010116280275744259	-0.010329044539760922	-0.010554829113984265	-0.010787708822324943	-0.011008247660484789	-0.011221327560447622	-0.011423138924992884	-0.011607876554729894	-0.011784084946558231	-0.011946771251100677	-0.012102493290436011	-0.012245413213704379	-0.012361576462196489	-0.012473036498449915	-0.012571492287923881	-0.012649280372331477	-0.012721728164299806	-0.012770065551395052
MECP2	-0.004202715831466238	-0.004036219418144728	-0.00386058533669533	-0.0036816867422920833	-0.0034979535953967096	-0.0033088491846519352	-0.0031059435608975913	-0.002896160050050518	-0.002672440024460977	-0.0024424574113374414	-0.002193759405304154	-0.0019236066834927843	-0.0016375944225070548	-0.0013232370536306094	-0.0009961326599954076	-0.0006439358079100614	-0.0002622077604831798	0.00014991606021852206	0.0005798282635064687	0.001036023991190113	0.001521780916619747	0.0020257216724671847	0.0025563188337981084	0.003121494260837858	0.0036968399263466447	0.004294344916604428	0.0048895561430771645	0.005496859575386326	0.006102208577744628	0.006717618867401883	0.007338724418099605	0.007960346782044556	0.00858212215867741	0.009185657528691646	0.009771119540075566	0.010360144532404192	0.010938494138817038	0.011506430313245343	0.012069731819587632	0.012612787926683742	0.013143431470589176	0.013650268841564206	0.014142945698838059	0.014646473160166968	0.01512141869890721	0.015582210913465152	0.016043178191501823	0.01647483410034213	0.016913235932340655
MEF2B	0.010881703629310922	0.01063487056835289	0.010396328254575711	0.010176531199738272	0.009960554676921954	0.009745487896979928	0.009500029825197827	0.009258181611509946	0.008998450995926955	0.008756465297819937	0.008493647635208112	0.008209229710626592	0.007931110456701739	0.007624443945975873	0.007347889233765634	0.0070651695714545595	0.006766469627243186	0.006452250499988421	0.006158774689638713	0.0058586592634722314	0.0055407994345712955	0.005230361956913278	0.0049018399430347005	0.004535106071268895	0.004180917144516802	0.00380871974213034	0.003462881607104902	0.0031094522095710046	0.0027702594390258315	0.0024194333033495086	0.0020619246593270315	0.0017034997221898026	0.0013418021946813399	0.001002635494672391	0.0006817171358700524	0.0003440995200949506	9.948808289234246e-06	-0.00032205665472286954	-0.0006601187657266273	-0.0009819528701859141	-0.0012979526965811053	-0.001592141639567677	-0.0018772032250809858	-0.002185632095071528	-0.0024646189877847334	-0.00273298863526201	-0.003009028282053242	-0.003254056204711955	-0.0035146233140287792
MEF2C	0.0503809039895354	0.050619386770313794	0.05081787134278711	0.050935043139177634	0.05099395658645696	0.05099295787166762	0.050987531922771306	0.05090411860600911	0.050780085957619306	0.05054913945372727	0.050278537714972496	0.04996548702848895	0.049563746455025606	0.04912647766545332	0.04856762995523876	0.047942861580007275	0.0472653625592015	0.04653372434357322	0.04570568032128104	0.04481746708548342	0.04388227504091215	0.04287545365392036	0.04182521338339856	0.04074954821524274	0.03960491642393069	0.038420810679240545	0.03716815540306588	0.035878220033778815	0.0345425583485594	0.03318346910370914	0.03180345519739351	0.03040627944635719	0.02900050765837812	0.02758524567739632	0.026173291649196857	0.024783254523915176	0.023415752258963782	0.022076608873709783	0.020769811412866372	0.019494543302977937	0.018252655835055042	0.017045421448662165	0.015874296901192932	0.014735634035264575	0.01363661277319399	0.012576978636233074	0.0115534072388923	0.01057789200619278	0.009638034703562167
MEF2D_MEF2A	0.03798605303261098	0.03821941666167346	0.038384343540417316	0.03844770393778829	0.03844299809715211	0.03837413040829757	0.03830815372018207	0.038164835892481264	0.037988641186600676	0.03770495508076364	0.03739155111129407	0.03704589227224007	0.03661449525752301	0.03615893430138685	0.03557804043553437	0.03493594045862334	0.034247546057665855	0.033510591198498196	0.03267344826483077	0.031778448913302844	0.030840894343049065	0.029829934696306043	0.02877940528789914	0.027711309499512417	0.026570894166405127	0.025394221388766198	0.024143600528624222	0.022857543936333276	0.021524059203579114	0.020170571173245375	0.01879898414711213	0.017412516974279646	0.016020516411788695	0.014619151512922018	0.013222777320135378	0.011854843226353407	0.010513895378441369	0.009206406283224545	0.007937595346816187	0.006705011975373466	0.0055120528392629195	0.004359283760524288	0.003249878191084863	0.0021831852862228187	0.001163125138848221	0.00019158537131962585	-0.0007327589111981864	-0.001599832358024636	-0.002418018677547873
MEIS1	-0.023918561710799265	-0.023780351091337543	-0.02368453231241156	-0.023619028278371153	-0.02356904866221028	-0.023526933843487096	-0.023478383939552316	-0.02342964409455399	-0.02337090100629761	-0.023308108305455988	-0.02322773584431627	-0.023126729301869882	-0.023008809124594336	-0.022862703350965425	-0.022699491153086084	-0.02250835882517348	-0.022284912661855758	-0.02202742775597468	-0.02174451636440147	-0.021428799689001587	-0.02107666122432593	-0.0206964789391955	-0.02028053632344601	-0.019820825894460152	-0.01933790800265062	-0.018820707733837153	-0.018291689865052446	-0.017737590688151148	-0.017172064904393734	-0.016582973317699402	-0.015973957861017615	-0.015349620388936483	-0.014709366383005006	-0.014072513357215287	-0.013438407159749637	-0.012781149697624153	-0.012115543410161791	-0.011440258037700346	-0.010747585206053076	-0.010056307159488152	-0.00935719062064928	-0.008664955464750955	-0.007967918163626988	-0.0072334658060598305	-0.006512788962530325	-0.005787300229236565	-0.005037395077933195	-0.004303055155864823	-0.0035342881647563488
MEIS2	0.007564827848977705	0.006338995695820816	0.005259573095346808	0.004329746807214355	0.0035157626615063284	0.002805716157747852	0.0021418830672615954	0.001575425242058188	0.0010663227428984931	0.0006680354709974061	0.0003137923646529742	-8.958971911333271e-07	-0.00023516839767027384	-0.00044712947038116706	-0.0005485822565061544	-0.0005993177096097283	-0.0006169865265593993	-0.0006031431418501692	-0.0005056655496799555	-0.00036852569178312506	-0.00021052626624266458	3.217027103852185e-06	0.00023255666208048085	0.0004460439388749726	0.000714739552701337	0.0009912792216414284	0.0013351830751066867	0.0016937765307298816	0.002093045564159225	0.0024916168463263583	0.0028909943753115275	0.003293146695960736	0.003688443092052425	0.004105108111483197	0.004530289460761305	0.004910751651354331	0.005268286721689914	0.00559705925534056	0.005883871215954034	0.0061574282383145915	0.006404171449391704	0.006645353303004436	0.006864479963529762	0.007019330488074978	0.00717880581990424	0.007318208338103075	0.007413692375020545	0.007514986565079684	0.0075616882676941685
MEIS3_TGIF2LX	-0.007750404407057052	-0.0071598052031196175	-0.006687522245405429	-0.006294253091824757	-0.005971313326666563	-0.005704522068790994	-0.00550621294754213	-0.005338526108363072	-0.005210570809720625	-0.005089008081386493	-0.004998529604201138	-0.004935500031742812	-0.004876828640751881	-0.004845445110325658	-0.004799210587206072	-0.004763132574987207	-0.0047436208103243315	-0.004740341417462482	-0.004729866040836811	-0.004731161070851882	-0.004752263595568645	-0.0047776854415169856	-0.00482490379284808	-0.004907691084842623	-0.004994132323441847	-0.005104575966350855	-0.00521114177440415	-0.005335781817393094	-0.005464343112709462	-0.005613299140629209	-0.00577902168422468	-0.005956975205254931	-0.006147747982836686	-0.006332551663750497	-0.00651248228083673	-0.006710174775013463	-0.006910328682218835	-0.00711249831467675	-0.007321310702088338	-0.007519962549017298	-0.007714994653026557	-0.007894397122229812	-0.008066659339551592	-0.008254280116690944	-0.00841959968009336	-0.00857575607188295	-0.008735190930442914	-0.008871383971014299	-0.009015976472857148
MIXL1_GSX1_BSX_MEOX2_LHX4	-0.010583583712253243	-0.011286009879791186	-0.011909772993313592	-0.012443614293661056	-0.012916777672182845	-0.013336930695895942	-0.013758649291159641	-0.014127582344546715	-0.014481745850856148	-0.014767348979134539	-0.015049114620288465	-0.015330367832741255	-0.015571331393451496	-0.015827411219020336	-0.016014601852178355	-0.016189701173663206	-0.016368946296113854	-0.016553205655990076	-0.016692757362880412	-0.016828020618598373	-0.016975642722285276	-0.017101482647941167	-0.01724224690583033	-0.01742678796782633	-0.017586280823073754	-0.017764637853558675	-0.017903373468420854	-0.01805145192821058	-0.018181923978400055	-0.018332791892894787	-0.018500192763290763	-0.018679121052512408	-0.018875391112208376	-0.019056142429310183	-0.019228622352505567	-0.01944178251500294	-0.019668568015709244	-0.019910573343243382	-0.020178450855404	-0.020439312634536286	-0.02070578641405658	-0.02095280528211833	-0.021196316948399237	-0.021481922915475044	-0.021730542222456052	-0.021967497639212158	-0.02221800174675236	-0.022422545827002708	-0.02264869697565468
MLXIPL	0.009198281543556522	0.008627199633824295	0.008045093173163839	0.007495297522734233	0.00693145511064714	0.006349515141294007	0.005651461991371023	0.00495599497762408	0.004197308314231666	0.0034928395985465367	0.002722897917419494	0.0018897535483826593	0.0010824335663771323	0.00019732316424399125	-0.0005872731843318778	-0.001379325202619781	-0.002205638796125245	-0.0030624230864787823	-0.003843520740735073	-0.004627073193850605	-0.005442980452764563	-0.0062183627661188375	-0.007023833288590866	-0.007913204476535624	-0.008743507944712747	-0.009598132557297264	-0.01035499195320081	-0.011106293066223018	-0.011792556073525296	-0.012483276669591325	-0.013164929492588278	-0.013822486731215194	-0.014463112519854791	-0.015020591670273267	-0.0155090010771727	-0.016022399104886207	-0.016510864742822356	-0.01698081648133215	-0.01745582554152896	-0.017881434654286474	-0.018286467930639514	-0.018633450391875268	-0.01895679870249093	-0.01933820113096764	-0.01965058326630532	-0.019943009503501755	-0.020261524119314086	-0.020517423828422986	-0.02082282042707033
MLX_USF2_USF1_PAX2	-0.0011666990164696832	-0.001694821216196198	-0.002180772660149366	-0.0026628775371882506	-0.0031018157804242447	-0.0034958538571926777	-0.003770380963683824	-0.0040214487739248005	-0.004199611948337866	-0.004392362392416836	-0.004511615448550334	-0.004561091990526103	-0.004603760393652263	-0.004568175281614885	-0.004575450294447552	-0.004551476028416099	-0.0044789284726601975	-0.004360917855277368	-0.004265816265392645	-0.00414255986441917	-0.003972134114646916	-0.003800299983845116	-0.003582196646751049	-0.003284174903400089	-0.0029947891290049416	-0.002661605444902837	-0.0023598153636761004	-0.002032081778773191	-0.0017154340248477541	-0.0013672915499336625	-0.0009968694889100722	-0.000614848353348082	-0.00021853402075322462	0.00014759181305015417	0.0004888835592234871	0.0008623169129318185	0.0012326298704170252	0.0016006996407634296	0.001979348546121243	0.0023299148189239146	0.0026693055769135762	0.002969632620970507	0.0032518959545023668	0.003571207244555219	0.003836708307174055	0.004080099550794487	0.004332171772271132	0.0045263155814280484	0.004741531965425217
MNT_HEY1_HEY2	0.01369763542302468	0.012797579369908519	0.011982260824873964	0.011252367354859454	0.010588931614674838	0.009986259163063456	0.009411329058236894	0.008896160643438279	0.008418138416711836	0.008010414321922529	0.007633720286443005	0.007286002986503948	0.006991670943838452	0.00671635297045061	0.006510960124550949	0.006339530745315007	0.006191101914007293	0.00606397604338842	0.005985872321661081	0.00593092332544853	0.005887955050259353	0.005874764563522508	0.005869044940391538	0.00585391857017229	0.005866106587247843	0.005880507793728501	0.005927547245832992	0.005980057837280599	0.006051592976422205	0.006121560206066192	0.006191509000272688	0.006263404331457149	0.006333482152531905	0.006417443102639373	0.006510190030067158	0.006585899490385678	0.006657008182027936	0.006721635069212989	0.00677378396580348	0.006828860277600002	0.0068802374701505695	0.006939368602035048	0.00699805344972326	0.007034433320118654	0.007085115529771928	0.007137585165166604	0.007179632000975512	0.007238229711221531	0.007281692980356334
MXI1_MYC_MYCN	-0.012184643409643424	-0.011422606290961593	-0.010699448986169965	-0.010013047442953943	-0.009355267369580714	-0.008724011269099925	-0.008104056341035814	-0.007511041352785703	-0.00693460772529323	-0.006393260361780092	-0.005867638712769207	-0.005357241512212352	-0.004877621189354489	-0.0044098909904526605	-0.0039877166334869865	-0.003591311907115874	-0.0032153244893743747	-0.002860311170924637	-0.0025485180205220732	-0.00226429224133621	-0.0020013904331795222	-0.0017757787515014583	-0.001572352357954498	-0.0013790308284712361	-0.001227663012091152	-0.0010995799936400394	-0.001022339357933405	-0.0009746103494031114	-0.0009692311279264076	-0.0009893834452845904	-0.001036962048877526	-0.0011139365794733246	-0.0012170635776421472	-0.0013590785120532	-0.0015344945237626083	-0.0017209429612268312	-0.0019275035083485966	-0.0021512866241721316	-0.0023864314492891255	-0.0026431888286702	-0.002915161738862646	-0.003208957525485495	-0.0035173820118659105	-0.003825605827537801	-0.004156327069873351	-0.004500334630067277	-0.004849990932953214	-0.00521954086312293	-0.005591398308629988
MYB	0.03389715474000515	0.032702556099354366	0.03161399722013577	0.030599110254987297	0.029671534314714164	0.028826726533224926	0.02809375331684283	0.027424473400538028	0.02683772436486473	0.026294940114502473	0.02583044142054814	0.025439679609937246	0.025096867755958128	0.024826735769610187	0.024584269969615123	0.02439495814125543	0.024262820677067268	0.02418472205268882	0.02413655209606863	0.024133445801407388	0.024179338026629478	0.024257712510070445	0.024380360961602537	0.024555098877031625	0.024752126150723763	0.024984831720418436	0.025227111460765634	0.0254932809679508	0.025768381640247445	0.026061648733256285	0.02636618917762197	0.026674484543554314	0.02698303198710963	0.027273855219995036	0.02754459954475602	0.027808950136740566	0.02805295022287184	0.02827444318242048	0.02847559672473542	0.028644162343101364	0.028784789903759017	0.028889332500430014	0.028963649476165275	0.029022186213035414	0.02903988916978928	0.029025219934896707	0.028985517006342918	0.02890413380424723	0.02879980889054387
MYBL1	-0.008611902872780592	-0.008945886451908469	-0.009215998073708667	-0.009463706334225497	-0.009668863247458736	-0.009833891045117104	-0.009908592423968509	-0.009960524884188896	-0.009955340047993515	-0.009954505971745062	-0.009895543813648135	-0.009780060674603188	-0.009652102913679314	-0.009459385995843075	-0.00928831687555632	-0.009084699221377696	-0.008834914022897777	-0.008540360680818433	-0.008251502128438597	-0.00793079872447759	-0.00756420550067956	-0.007187096140074914	-0.0067663162763788335	-0.006276566556067138	-0.005787474382847265	-0.005259656515185466	-0.004753496445149389	-0.004225320349494309	-0.003705603714733227	-0.003161391481259643	-0.0026006463262609903	-0.0020324983208032973	-0.001455243215706694	-0.000905236078650637	-0.000378592062850544	0.00017074660168034354	0.0007141557833690416	0.0012524434012635027	0.0017963466591756027	0.0023146841096482644	0.002821680875801946	0.003294825049109382	0.0037515717245695224	0.004237615123052226	0.004678304213889603	0.005099827339927059	0.00552785545473817	0.005907035845984196	0.006303239383904769
MYBL2	0.02946951528620083	0.02924888214373169	0.029001379888375672	0.02869511415222692	0.02835604182549743	0.027986968119010493	0.027639453144422253	0.027253601567662326	0.026865379108840803	0.02642351342198014	0.02598839448255353	0.025561394834737454	0.02510839542075264	0.024676838133105186	0.02419907757002434	0.023723525977678524	0.0232635780876093	0.022820308920759702	0.022357922934315776	0.02190788021164466	0.02148262385895573	0.021058305457466772	0.020661037056548693	0.020310388802104944	0.019958251744894382	0.019634294847308144	0.019297052168057067	0.01897870226316597	0.018658669739318602	0.018361113102170416	0.018081196781859342	0.017813246822019995	0.017559249799509246	0.017294172546263017	0.01702151096819611	0.016774579810043027	0.016533518202086036	0.016298971636937287	0.01607812702008182	0.01584801533664413	0.015617573686358216	0.015369858768593663	0.015116278197165486	0.014887830158933434	0.01463152932628597	0.014365072376533453	0.014105489911564935	0.013814311623288373	0.013536017421532934
MZF1	-0.021821831877533716	-0.021111589366393055	-0.020464417568442	-0.01993461249140282	-0.01945780541483999	-0.019023267519100825	-0.01850360756836892	-0.01804233483399102	-0.01755308603482814	-0.017174083806480195	-0.016754615189751278	-0.01629421299018509	-0.015894609519996196	-0.015429350896567596	-0.015102707736834545	-0.01478378611581652	-0.014438594345850441	-0.014068936047917865	-0.013792027155735678	-0.013516120158607437	-0.013205460569326052	-0.012939035556933038	-0.0126358287335413	-0.012234462876590725	-0.01189029960528085	-0.011508654077105364	-0.011220528352446931	-0.010921693221651917	-0.010674144730460078	-0.010399118044316188	-0.010108682296212559	-0.009816636951703404	-0.009512903471580864	-0.009267632271797653	-0.009064248126133954	-0.008799782698694905	-0.00852861538421387	-0.00824462806148896	-0.007923619478433903	-0.007627470046354557	-0.007327200902561168	-0.0070667950612595095	-0.006810926297127339	-0.006471152784391583	-0.006190913342424253	-0.00591814941001234	-0.005603427728424498	-0.005348694438718955	-0.005029804933085344
NANOG	0.0227084506953584	0.022942947062252285	0.023132888054178798	0.023293009832056084	0.023410718768365073	0.023485952640486533	0.023491268551354038	0.023462293699477454	0.02338086665232186	0.023281928550336332	0.02313185518929619	0.02293230783510829	0.022710194470492637	0.02243650637853275	0.02216455635996636	0.021864255092820417	0.021529010834240872	0.021161213254637927	0.02079411540283095	0.02040601281511574	0.01998928831294045	0.019567724442239278	0.019121254790748075	0.018634422905153433	0.018153288037191927	0.017653422896207787	0.017175295126089146	0.01669156887938608	0.016223221802848593	0.015749677460387454	0.015276992709157937	0.014811806025897729	0.014353422841147727	0.01392551919888106	0.013525067782399465	0.01312158044413507	0.012732535391657298	0.012356110259908562	0.011984152212282067	0.011634872070355372	0.011297838276334148	0.010985420288219304	0.01068525548841459	0.01036847362818513	0.010078692011769945	0.009798494508087055	0.009511436724561534	0.00924812080996931	0.008969091593746661
NFAT5	0.002779803674870622	0.0033027768792659473	0.003814073322295004	0.004308698080733668	0.004783588482391664	0.0052367155676729706	0.005670836227123123	0.006080560744416161	0.0064680121518028355	0.006825367591041806	0.007158852592732801	0.007468184006685388	0.007746543894824086	0.008001025078372326	0.008217748936125898	0.00840467493205187	0.008563902782588948	0.008695240850256084	0.008791044051585943	0.008857807432735482	0.008898189029685208	0.008907939535660438	0.008892645324098648	0.008856023445965413	0.008790550904299643	0.008702187992606615	0.008586473178260293	0.008449836807094208	0.00829186479492453	0.008117239290477406	0.007927348834081515	0.007723943941795244	0.007509474565526826	0.007285706335061505	0.007056016851864518	0.00682312966261017	0.006588725661404163	0.006354445496046115	0.0061210598442934675	0.005890271881084	0.005662292766831687	0.005438920328845078	0.005220015761738386	0.005002857988838003	0.0047929740028679075	0.0045892630977965995	0.004389977868014743	0.004200513345144684	0.004015207660743798
NFATC1	0.013009308017775553	0.012333816216390644	0.011651838887730621	0.010988767819460676	0.010317376660932015	0.009635394369282117	0.008879201121897705	0.008124138284616668	0.0073265043905920675	0.006565324320764514	0.005758914111526159	0.004906567016021635	0.0040699665322765635	0.0031734762437536546	0.0023457916291701607	0.001507452774847977	0.0006363547060992654	-0.00026728236766384856	-0.0011239806782918208	-0.001995041239423706	-0.002906196456626799	-0.0038021234523786442	-0.004740757884522715	-0.00576884775253401	-0.006772428462905934	-0.007821365329648985	-0.008813934963042091	-0.009827595808686486	-0.010810850843684999	-0.01182340942198293	-0.01285314457705194	-0.013885358851618824	-0.01492457320708803	-0.0159057958337755	-0.016836651647195975	-0.01780282340471926	-0.018753175631949837	-0.01969023770055897	-0.020634872249600478	-0.021529278748277633	-0.02240004890563581	-0.023204795377099633	-0.023976381952637817	-0.02480124316844453	-0.025538627331980108	-0.02623820785145345	-0.026948830130495684	-0.027566409196405715	-0.02821582761818178
NFATC2_NFATC3	0.0011784734693605645	0.001768372647578941	0.0023222299732823	0.0028478273229881968	0.003343328696077833	0.003810868391342221	0.004243275496809532	0.0046534483619448345	0.0050362667839243674	0.005403557783977855	0.00574450883508094	0.006059389206841867	0.006356572620556852	0.006625427956457135	0.006883166615092578	0.007118155214413495	0.007326436729332504	0.0075069040973723975	0.007669715178053399	0.007805104432827599	0.007908115519362026	0.007985805157128566	0.008028415126542284	0.008026874840250997	0.00799825757003382	0.007930005360552897	0.007839933322751541	0.007713964755184078	0.007562247662649158	0.0073728623935213	0.00714803823853552	0.006891207292025659	0.006601770340714323	0.006297274353106109	0.005978475250400338	0.0056238264387436935	0.005248267638905143	0.004852560381522161	0.0044313588173493295	0.004003996636658043	0.003563527599802327	0.003125931888336044	0.0026817508275870246	0.0022002810777991817	0.0017339549086779447	0.0012664626142596357	0.0007799492465827633	0.0003177482549187373	-0.00016875009510431476
NFE2L1	0.008437107559234618	0.00979904883324046	0.011039227688691693	0.012233464421339735	0.01335440710275902	0.014412805703781121	0.015331540068204445	0.016228039545936435	0.017049955372799876	0.01790005947551918	0.018680102872926947	0.01939636947984437	0.020120155045546668	0.020772578176738877	0.021486466050856055	0.022179294128357164	0.022832141220868105	0.02344832841153508	0.024098408978859485	0.024727503841726204	0.025315827908238615	0.025908688931807936	0.02646053241180182	0.026939116704350494	0.027429336312691878	0.027879768190542678	0.028358659420022466	0.028810191511280905	0.029265242182791477	0.02968290537021369	0.030068841030930143	0.030429112280184432	0.030757889576066014	0.031087751193109997	0.031409029632599866	0.03167207316746512	0.03190203345324877	0.03209546638486639	0.03224084224246618	0.03236633246875184	0.03245822220951112	0.032536121234000036	0.03258336100205977	0.032559288307229504	0.032528370107834166	0.03246629993263047	0.03234992486051103	0.03222488876769287	0.03203397555557608
NFIA	-0.014729791463128698	-0.015230516828121288	-0.015697130087406964	-0.016099241971434343	-0.01647986357559004	-0.016847300567053587	-0.017285184988475883	-0.01770144986716018	-0.018152716001683427	-0.018549149931474423	-0.01898935047335579	-0.019473810209108846	-0.01993604811385816	-0.02045851688553828	-0.020907791207986685	-0.021369151354783476	-0.021864243707369127	-0.02239122651561902	-0.022874133192705898	-0.023371573611819817	-0.023905372722217252	-0.02442423559543822	-0.024978207649129947	-0.025603808908584172	-0.026201705906713883	-0.02682908778767246	-0.02740266817758244	-0.027984763869789264	-0.028534722147988082	-0.029097959314752307	-0.02966381856572756	-0.030220511557454966	-0.03077056212188262	-0.03126814930571905	-0.03171981396413357	-0.032183596790078935	-0.03262360812809535	-0.03304083723654785	-0.03344776349038542	-0.033806745986571615	-0.03413441195862735	-0.03440428983947446	-0.034636377780894824	-0.03488130235303704	-0.03505377912617678	-0.035182841436374686	-0.035295509843510035	-0.03533079186264119	-0.035358546082040275
NFIL3	0.006398195947461465	0.005772786372118791	0.0052105244381899255	0.00472721451753584	0.0042951540935162735	0.003909278011212912	0.0035162143971017618	0.003175725467752235	0.0028520217854225813	0.0026034303875849714	0.0023669770988568707	0.0021429257047218	0.001973677481206438	0.0018071673889920217	0.001726171984431853	0.0016761687451987153	0.001643090404706412	0.0016272968802207022	0.001671678305801876	0.0017394103416123717	0.0018165511000243924	0.0019295858138051892	0.002049009739938296	0.00215488334696401	0.002296838666635765	0.0024432509337922303	0.0026315052770743666	0.0028278607149037063	0.0030472892860655535	0.003265652274218147	0.003484280085796487	0.003704133479737233	0.003919914791941903	0.004144072775009765	0.004368192223660623	0.00456733333630994	0.004750699669743788	0.004915011082848083	0.005054691854318026	0.005180168563248289	0.0052857856981275075	0.005378259586096723	0.005451284314450479	0.005491555303945257	0.005520470961320889	0.005529792421804666	0.005512520724373239	0.00548240926774454	0.005422586464318077
NFIX_NFIB	0.013937307150975284	0.0137336447058602	0.013521011564340855	0.013313679217979985	0.01308747888457356	0.012839972179839102	0.012520278237952206	0.012189757902588609	0.011814504805657872	0.011460473055759297	0.01106357353890071	0.010625418345829475	0.010199420976147284	0.0097261641288077	0.009315227257268204	0.008903837175768644	0.008476234985185143	0.008034987620477775	0.0076476829354005715	0.007264784480419069	0.006866345485398173	0.006497931807871286	0.00611313766062825	0.005676397080995536	0.005278030945934967	0.004863757469746492	0.004510309008973595	0.004158108746946402	0.0038439607797617604	0.0035237986607728087	0.0032062430892118086	0.0029008834682909	0.002603840960154112	0.002355786303160892	0.0021482848023164787	0.001926304485516406	0.001721096561922804	0.0015302391512336765	0.0013415601470290908	0.0011873932509619668	0.0010520132062590412	0.0009569703516725944	0.0008834410206445887	0.0007878817816049521	0.0007402918829386558	0.0007144187024051912	0.0006868305920309055	0.0007046014749622564	0.0007105085589316557
NFKB1	0.022163878108246434	0.021853606340683753	0.021558314312805773	0.021251150069563934	0.020945371740578433	0.02063952576492192	0.02036707127271609	0.020083599713334045	0.019812065574637633	0.019512171281578426	0.019225238964108823	0.018950071088848552	0.018657819438341928	0.018382200759836563	0.018067346667442464	0.017748210297908823	0.017433171026230636	0.017121024331804156	0.01678079530590275	0.016436292568217215	0.0160963189062187	0.0157406032196534	0.015389526254971727	0.015057829475924817	0.014707206369496035	0.014361092662646806	0.013988829615131135	0.013616270553268021	0.013230196011285271	0.01285027458470994	0.012475336036294958	0.01210438781333544	0.011742148040673975	0.011376571009270404	0.011014839545722133	0.01068156008210643	0.010368024329759964	0.010077632297435133	0.009816332380654831	0.009572502025473745	0.009351780229247346	0.009146017829208803	0.008961975313011144	0.008815334050145843	0.008680721124640332	0.008567801511557113	0.008485160553031917	0.00841625053541663	0.008381832437737734
NFKB2	0.001981887210533258	0.0022762334461234202	0.002576719765838817	0.002826928147558618	0.0030652480107539594	0.0032913810516217784	0.003596460094123993	0.003865171300649234	0.004159618154243787	0.004369356977816504	0.0046075661676839835	0.004872175928066372	0.005081480403745134	0.005332084147103115	0.005461745609370827	0.005571274903670178	0.005686293202813345	0.005804622825552315	0.005833004071493545	0.005843942713178454	0.005866066600199889	0.005837484936698807	0.00582314369389663	0.005872389372434228	0.00586374197869551	0.005873167574511469	0.00579905905705268	0.005724982526593816	0.005603918248789422	0.005499257256720054	0.005403181917582339	0.005306636585819626	0.0052192670607321525	0.005088114578960964	0.004927843840396843	0.004820253913465103	0.004724215146432472	0.004645441943310776	0.004603395930203917	0.0045499670786675345	0.004507763148247737	0.004442278195685928	0.0043810952081411525	0.004393710999260454	0.004367504368383623	0.0043433209558281696	0.00436022092078299	0.004337638922489166	0.004373817258172495
NHLH1	-0.003422007164280638	-0.0037858536181735575	-0.0040714021600707015	-0.004278280612882758	-0.004427280856481389	-0.004526886405341453	-0.0046029673184547985	-0.004636049763377801	-0.00464348180156118	-0.004609181292012388	-0.004557602134197401	-0.0044903911628941	-0.004397003673535496	-0.004294225775697678	-0.004160876335315611	-0.004013256071288763	-0.003855543723653435	-0.003687789023312273	-0.0034994871670121254	-0.0032996640586743864	-0.003091336779137663	-0.002867613512187509	-0.0026351465089432453	-0.002398164130222392	-0.002144330454701441	-0.0018808252502485407	-0.0015989137569253826	-0.001306532964095427	-0.0010007296951101237	-0.0006876206958639786	-0.00036787467124019095	-4.263698111141285e-05	0.00028528655381022483	0.0006161004331427339	0.0009455396705318795	0.0012667524681718694	0.0015791519202485841	0.0018802726504987197	0.0021680684174433737	0.0024429526601178987	0.002703725112224888	0.002950344567895746	0.0031817406048624264	0.003397078554236208	0.0035966256554322415	0.0037795157025301684	0.003945381651896474	0.004093558129336874	0.004224099189677656
NKX3-1	0.0017582138612014767	0.0014207157576991369	0.001035006595584796	0.0006269476738334077	0.00022512211784394553	-0.00016021460784408035	-0.0005054446888694141	-0.000830979542654264	-0.0011230098938953363	-0.0014000820539660432	-0.001641667611667503	-0.0018488951552610702	-0.002035434572603396	-0.0021868021005913628	-0.002328692627289425	-0.0024466049422357493	-0.0025381708065865863	-0.0026052352541416903	-0.0026626222348573626	-0.002701346080263579	-0.0027188711999280722	-0.0027254811967215675	-0.0027134315672388753	-0.0026770667710271858	-0.002635118707789723	-0.002578105280141815	-0.0025223230649601826	-0.002457203616175063	-0.0023913878651605565	-0.002317121647986606	-0.0022372434252204447	-0.002154906496228023	-0.002070412555750188	-0.0019940865472892542	-0.0019256087482969757	-0.001853202419261752	-0.0017847495343832891	-0.0017201112406837464	-0.0016562171394360315	-0.0016012599178433708	-0.001551003309918137	-0.001511308084880639	-0.0014769865099842124	-0.0014347879034488733	-0.0014052128856473305	-0.0013805404767827656	-0.0013530039786207267	-0.0013380713271975916	-0.0013163591197802034
NOTO_VSX2_DLX2_DLX6_NKX6-1	0.0009298631426025932	-9.700405212745575e-05	-0.0010552881493328338	-0.0019083985337244608	-0.002710532837403295	-0.0034716025302168737	-0.004292899494864778	-0.005061108391474129	-0.005844478964032199	-0.006533469802949931	-0.007246990221134014	-0.00798521333982845	-0.008667127554040121	-0.009392940545404896	-0.009999783400460253	-0.010591602311153114	-0.01119565777720674	-0.011810862499383708	-0.01234344047298138	-0.01286734270952788	-0.013411993486536213	-0.013914067908147839	-0.014439586556863275	-0.015039402053420496	-0.015587073558844505	-0.016160152396632238	-0.0166498899887527	-0.017141595600703677	-0.017582328098664567	-0.018037246940781165	-0.01849553851832938	-0.018944534085907443	-0.019392004067284953	-0.019775382944692457	-0.020107104557729388	-0.020477435454157186	-0.020837778033760673	-0.02119306149461494	-0.021565002215893688	-0.021896813566443105	-0.022214350737095902	-0.022476218133063688	-0.022714273345767474	-0.02301090566978578	-0.023231224790762967	-0.02342313632582823	-0.023632834216208418	-0.023762926654030535	-0.02393078809093653
NR1D1	0.00043622316613401964	0.0003693262986238472	0.0003265358085643551	0.00028513329833898006	0.00025510349719094517	0.00023439018637495666	0.0002536049805673756	0.0002718886060757291	0.0003105976362302488	0.00032952511323089276	0.00036917549917576373	0.00042917413993419487	0.0004790979942777935	0.0005553455349848355	0.0005957725812537585	0.0006384354558930486	0.0006934328057157761	0.0007601588550339825	0.0008008184189996365	0.0008441484308273721	0.0009019461291964473	0.0009483593771248321	0.0010103796110672834	0.0011093485500467124	0.0011932113649194833	0.0012942575273512912	0.0013675141515790857	0.001448722022766335	0.0015162139525691442	0.0015971849751506178	0.001687115589984715	0.0017805932925595055	0.0018803749813209294	0.0019605817921824575	0.00202580064072925	0.002111248270020848	0.0021962897747573075	0.0022818238691006817	0.002375365957709333	0.002454167005418913	0.002527927490996392	0.0025806264457172772	0.0026242882112484122	0.002689312972163023	0.0027249231968396567	0.002748886963825086	0.00277766981214562	0.002775693110510229	0.0027847846286595214
NR1H2	0.016578375184872766	0.01680890153343281	0.01701266500916795	0.017192875482251745	0.017343899452337275	0.017465202875525748	0.01755012062776357	0.017608227335829292	0.017635706619647806	0.017638638716428498	0.01761130725144308	0.017555062639597163	0.017472671466643566	0.017362337221408248	0.017225965062381478	0.01706191215720326	0.016870737283359968	0.01665324928757699	0.016407809315369996	0.01613593200201657	0.015839375377515976	0.015516707103812418	0.015171454159441945	0.014807793970431074	0.01442090413281838	0.01401626100257043	0.013588652970558189	0.013144768067428361	0.012682771470557293	0.01220904742857848	0.011725030756271201	0.011232033621164888	0.010732979250743322	0.010225303364469912	0.009712270913344994	0.009203341014858606	0.008696624964971535	0.0081939005070162	0.0076974984267701016	0.007202689719632375	0.006710867051726748	0.00621818279286067	0.005726655047662238	0.005241641576850178	0.004753109606492918	0.004264479815770951	0.003778493244302995	0.00328975802327703	0.002804963568658824
NR1H4	0.004684976352557803	0.004838590041956903	0.0049886220333827565	0.005140624891572728	0.005287531240190596	0.005428159979734446	0.005549550899114701	0.0056664557465095355	0.005770088439249361	0.005874544109852755	0.005964513971777216	0.006039893079476628	0.006111125923220145	0.0061650102003498256	0.0062230925082413565	0.006271686757241255	0.006307054227185589	0.006329191377031328	0.0063512731762752775	0.00636314534458624	0.006360546050116916	0.006352785357043347	0.006330155308349121	0.006284445180995916	0.006235118354131817	0.0061699541445523545	0.006107107540486417	0.006032765313519495	0.005956339887261603	0.0058666305104872404	0.005765522055729001	0.005655436136122349	0.005535052477646989	0.005416914322101485	0.0052993675013147225	0.005164518861739727	0.0050221618741828735	0.004871303284201758	0.004707047972624846	0.004541467479498715	0.004368737747547427	0.004198176943780237	0.004022561487485001	0.003822025755221963	0.003628510704930123	0.003430843802024022	0.003217457251492123	0.003013328090719145	0.00278848591663263
NR1I2	-0.0005158984027131457	-0.0007968916410739618	-0.0010543632483587164	-0.0012678939996852317	-0.0014636504399534226	-0.0016449960050882858	-0.0018614918124873322	-0.0020540194245282015	-0.002255469244795185	-0.0024093850514190626	-0.0025738654185597535	-0.0027471792271856646	-0.0028873559609096117	-0.003042256428575084	-0.0031295776803023203	-0.003198878991578668	-0.0032614594254568585	-0.00331462446262921	-0.003311132286700551	-0.003285317240862444	-0.0032496005079445263	-0.003172893891982277	-0.003085388295611101	-0.0030090462068128863	-0.0028859739464416425	-0.002751409021369001	-0.0025593248305643595	-0.0023486882068699385	-0.002099839733046415	-0.0018414638752808597	-0.0015707164078960297	-0.0012846338396854911	-0.000987908818399906	-0.0006613476787380567	-0.00031279765826576706	2.6958038690395626e-05	0.0003727212311504211	0.0007220367971409106	0.0010683904846774393	0.0014269795287340443	0.001789966816778194	0.002166837476391672	0.002548396207238196	0.0029152653719789704	0.0032977040240883557	0.003683416983361306	0.004061930376140715	0.004452013629196759	0.004829259004691868
NR1I3	0.010293270569472044	0.010770221453067266	0.011201507350226077	0.011578449196809275	0.011908254638223965	0.012192176083294697	0.012450197618292478	0.012660895596131067	0.012838228263504788	0.012959276561033801	0.013049429316690212	0.013109459588559635	0.013121795304927393	0.013109076111175686	0.013035118794931074	0.012923729129521683	0.012781646378390561	0.012609226044982396	0.012386567432482282	0.012131204046300146	0.011850532492913476	0.011532378715577803	0.011192086815150276	0.010840872597643044	0.010455094293993264	0.010051965088317696	0.009613905621937719	0.009159687288202465	0.00868339401708814	0.008199409906196354	0.007709164506099788	0.007214353568276296	0.0067200064273199005	0.006221820507513008	0.005726335805875928	0.0052487641191371545	0.004785902474573703	0.004340650232383584	0.0039165583203798135	0.003507946845088524	0.0031175059601026177	0.002741185494793724	0.0023821326427023596	0.002047448485129834	0.0017252394141256365	0.0014199617313461151	0.0011354245975723509	0.0008642155069283729	0.0006155761282748943
NR2C1	8.244694525959189e-05	-0.000981893609028428	-0.0019466808381326988	-0.0028155206967353146	-0.003594543309360124	-0.0042884851148742905	-0.004910605556201535	-0.005454776057528693	-0.005930628295564394	-0.006328125314297089	-0.0066632449978627425	-0.006938861292525239	-0.007146752669984847	-0.007302019534488311	-0.00738531694362608	-0.007412575992165759	-0.007389637610909441	-0.007318473753433313	-0.007189953319908983	-0.007016012300317017	-0.006802383315422256	-0.006544740515272346	-0.0062526252421292415	-0.005932229970005471	-0.00557478002752208	-0.005189335938502503	-0.004772164873567073	-0.004332385719845938	-0.0038713173420953416	-0.003395171877103249	-0.0029067011614286866	-0.002409203481363316	-0.0019063607027365278	-0.0014029392353163243	-0.0009037634059537168	-0.00040970433467051655	7.56191395787654e-05	0.0005506714652734967	0.0010162069574773584	0.0014688081452492385	0.0019105804169382323	0.0023385207300788934	0.002755545266330262	0.0031708022740166725	0.0035714822400079605	0.003962678611588306	0.00435058988053649	0.004723732676557436	0.005097688095141125
NR2F1	0.0003434834289273148	0.0006186086510485995	0.0008609376833238551	0.0010852979708543286	0.0012867072755791899	0.001468052756887732	0.0016162364599464386	0.0017537756515125635	0.001871804210542311	0.0019892622968390485	0.002088895351790611	0.002172060707625681	0.002251635949809343	0.002313409840348121	0.0023815132899987572	0.002441051066916175	0.0024883873749376134	0.002523897847319189	0.002561191375524363	0.002589797169464358	0.002605591710076125	0.0026177856455788335	0.0026169248062136276	0.002595604401295791	0.0025722433837371207	0.0025355754284573572	0.002501745628052201	0.00245834643041729	0.002413488558914326	0.002357722916843191	0.0022929856550978176	0.0022216266825598836	0.0021429855647073785	0.0020674236189431603	0.0019939021500093084	0.001908943503020056	0.0018207690765079177	0.0017290866445127016	0.001630620934515861	0.0015348318507518977	0.001437537135225806	0.001345755797352265	0.0012541206442175212	0.0011482101271708442	0.0010510880482463732	0.0009542501425029988	0.0008491255273892132	0.0007524440030430605	0.0006426566844867759
NR2F2	-0.03694213605760064	-0.03697466256180561	-0.036960592516644575	-0.03694094380390204	-0.036892894177605245	-0.03681811047082966	-0.036656584832598996	-0.03648593124221026	-0.036265039506148504	-0.03606928781028221	-0.03582247075081865	-0.03552598669267406	-0.03523636808855826	-0.034887232009460416	-0.03459203701580507	-0.03428157979068169	-0.03393829912118732	-0.033564081617535706	-0.033226508100799676	-0.03287484942116408	-0.0324890149851734	-0.03211499361581032	-0.031706115187595224	-0.031226111262079134	-0.030766088493167813	-0.030270454921032586	-0.029817221905373694	-0.02934489441365217	-0.028891032680554044	-0.028408817041590168	-0.0279059316951674	-0.02739144902717912	-0.02686012464745139	-0.02635645729902911	-0.025872144338479876	-0.02534451749464826	-0.024808487917919623	-0.024261046546172203	-0.02368690109780489	-0.023125349045077865	-0.022557299975805793	-0.022011065183328262	-0.02146337177510523	-0.02085453523105175	-0.020279836864915676	-0.01970458969422032	-0.01909463336500743	-0.018520357234185256	-0.01789548098649809
NR3C1	0.011756864172487539	0.010748242416694333	0.00982182204888978	0.009085120408552125	0.00841965714228423	0.007810431686664755	0.007022304128069258	0.0063304901274676756	0.0055757701574219295	0.005018801720603488	0.004379793357621651	0.00366000388077714	0.00304938376190095	0.002314365632507839	0.0018328655155347684	0.001362572984039066	0.0008406704291141773	0.00027007959743301045	-0.0001351433722913303	-0.0005448214373913164	-0.001025573799980376	-0.00143419935239242	-0.0019198711189441985	-0.00259549867511706	-0.0031780833293526545	-0.003840966015445639	-0.004344322907334643	-0.004878066367754019	-0.005327131999648579	-0.005834693917883415	-0.0063769646267277	-0.00692635869794004	-0.007499163262589455	-0.007961435708354175	-0.008340136260147379	-0.008825552618962755	-0.009313204254025079	-0.00981251648844406	-0.010368193718060107	-0.010861999608478811	-0.011348769437820599	-0.01174419285072812	-0.012115598405131706	-0.012633096793580581	-0.013021030615599076	-0.013379242663169784	-0.01380317025238378	-0.014095560023102216	-0.014496449166606851
NR4A1	-0.004922005778159646	-0.005676274776345798	-0.006395642371095504	-0.007038472511515025	-0.007646234320438501	-0.0082242145893795	-0.008863725262682594	-0.009459490801826587	-0.010073779107737392	-0.010602071605842036	-0.011155916340980326	-0.01173547314424994	-0.012262384761193084	-0.012832561918383896	-0.013287872450051719	-0.013728186469834962	-0.01417939055310319	-0.014639788199514912	-0.015018269615251914	-0.0153859227820195	-0.015770337473157883	-0.016110517857681396	-0.016468864711116634	-0.01689198401911116	-0.01726045535457066	-0.017646398292262926	-0.017949799445307228	-0.018249722357153685	-0.018498948889533573	-0.01875653102177711	-0.019012812499508997	-0.019257064360476753	-0.019496523425470123	-0.019679155725395747	-0.01981770567597559	-0.019988124991701703	-0.020150427533008018	-0.020309296089756707	-0.020482453223395945	-0.020625240670394892	-0.020758907730113654	-0.020852092470957293	-0.020930398211076263	-0.021056651824297428	-0.02112865639542896	-0.021183444608246893	-0.021255549839848873	-0.021273104781681703	-0.021322645676840467
NR4A2	0.020540610101862578	0.02011077717087685	0.01969301215230122	0.01926870277601289	0.01884465379449407	0.018418475869056528	0.018008839128704164	0.01758790743187466	0.017168549622880978	0.016727823951569253	0.016289239948844694	0.015851998871126528	0.015401569193894028	0.014956150767858903	0.014489374322836684	0.014020219024567057	0.013553726667675058	0.013090246532310962	0.012617562451857222	0.012147222656131568	0.01168338939031108	0.011218393389461609	0.010760469975354328	0.010314689221984924	0.00986671721624537	0.009424809910168731	0.008978467063834669	0.008536446823093836	0.008094630155523723	0.007659146596507553	0.007229572689212749	0.00680580653121805	0.006389366439433287	0.0059782307109235554	0.005575266810025304	0.005185752370556122	0.004808306476104173	0.0044437227559146406	0.0040924878899098035	0.00375346953776788	0.0034269678253889017	0.003112985554861384	0.0028117599659140953	0.0025216676840313164	0.0022448084429912206	0.0019808249228557306	0.0017281422157797229	0.0014909546779393954	0.0012642843318294615
NR4A3	0.01280292511708183	0.013112506234905591	0.01335216342956602	0.013535971474441345	0.013672342858783862	0.013767284613776274	0.013826827728219412	0.01385226884810269	0.01384711742542371	0.013810753213935892	0.013747352142037907	0.01365839700332719	0.01354338921505015	0.013405880234917872	0.013243943056389302	0.01306118302494154	0.012859460050943903	0.012639935342181413	0.012402317139034225	0.012148844102284747	0.011880746232342003	0.011597853359557143	0.011301552135753654	0.010992603863508109	0.010670132201016879	0.010335161637110997	0.009987960075295727	0.009629629215056184	0.009261232381641985	0.00888390777435097	0.0084990706794414	0.008108506554435973	0.007714109202438951	0.007319094175724816	0.006926043208586074	0.006535694527302271	0.006151067289142214	0.0057738927254728685	0.0054047699766456864	0.005046393155390095	0.0046985863811260286	0.004363694677166876	0.0040410561531046205	0.0037271523088762545	0.0034287553693413296	0.0031439839960042365	0.002870613416251481	0.00261373269820218	0.0023670822521811735
NR5A2	0.0029074520188669393	0.0019044699249902168	0.0009555366755393365	-1.5402271672092316e-06	-0.0009203685634281885	-0.0017994819947650597	-0.0025429837154076827	-0.0032718267223024846	-0.003921050823544538	-0.004598290391642741	-0.005189942306020796	-0.0056985704673796385	-0.006199794979956078	-0.006602902193572678	-0.0070543646422459695	-0.007461031227194573	-0.007800651643535542	-0.008076485074558808	-0.008371197729657243	-0.008623416804282035	-0.008811242932060915	-0.008991500012769077	-0.009111632307844328	-0.00913246727471501	-0.009163195290575632	-0.009141683141560119	-0.009161030742540063	-0.0091522505537847	-0.009161069902315305	-0.009135031252113202	-0.009084414077738969	-0.009020636876287692	-0.008937984695344216	-0.00888808286382905	-0.008860666785695616	-0.008781814741251778	-0.008690914521353817	-0.008583301735260038	-0.00844041435359652	-0.008307297119458693	-0.008161639682422669	-0.00803579259329557	-0.007902682566390679	-0.007694299112503394	-0.007519089106620846	-0.0073372076666715	-0.007110222354039554	-0.0069166347454033255	-0.006660267774493413
NR6A1	0.010746816214226509	0.011042617490294608	0.011280909583415044	0.011489951829973345	0.011642250512903908	0.011736838003514573	0.011723567064024797	0.011667815229806644	0.011536241299037223	0.011387596497692012	0.011162839123793688	0.010864393003319433	0.01053474397546725	0.010125375903209983	0.009719447797831727	0.009266879638634352	0.008755813564797032	0.008188459078870532	0.007614922893192763	0.0069999090587195174	0.006330132754010154	0.0056414352608653955	0.004901111742535803	0.004082680870093776	0.003258153576616608	0.0023869684019692393	0.001535169660895842	0.0006572682761169875	-0.00021129739768021568	-0.0011060582819222148	-0.002017170462520327	-0.0029329675392430307	-0.003854522320662012	-0.004736219787643058	-0.0055807458296393934	-0.006445454135817899	-0.0072949539022588985	-0.008130815219471708	-0.008968171719178136	-0.009766675220486555	-0.010545696085702879	-0.011275023398470306	-0.011978547635258869	-0.012720136892554124	-0.013396940053917502	-0.014045331526803014	-0.01470180559860588	-0.015288696839141254	-0.01589943211285901
NRF1	-0.07242558262261187	-0.07277049237154401	-0.07292720582175508	-0.0729699874614676	-0.07285709126052864	-0.07259212445738397	-0.07207068691302397	-0.07143067808867243	-0.0706008122848821	-0.06971525868264133	-0.06864146115146944	-0.06738296313021765	-0.06604262955623441	-0.06450284676733184	-0.06297292601420289	-0.06133062921876801	-0.05954575099438423	-0.05762361214634848	-0.0556969521007312	-0.053673326391025754	-0.0515162669091648	-0.04932067201641587	-0.04699724724801777	-0.04447311596562996	-0.0419403658466748	-0.039288652813912	-0.036692617788270786	-0.034029308001376345	-0.03139137041419606	-0.02868506217180763	-0.02593767314618034	-0.023181778087972792	-0.020417906624977063	-0.01776607347975342	-0.015222662625431317	-0.012648631104546795	-0.010139153612831762	-0.007695661174777159	-0.005285730417174136	-0.00301131738032519	-0.0008268700813554062	0.0011937702556474444	0.0031073957650597926	0.005063981965027505	0.006818685299931685	0.008457515479216849	0.010064877522602605	0.011459755903426875	0.012858219160823824
ONECUT1	0.014285726385424411	0.013904383378367914	0.013547848318037974	0.013254113858882517	0.012976385835476596	0.012707625315544015	0.01235252028793519	0.012019989125604605	0.011645365203194544	0.011336909420943026	0.010979487111418508	0.010573108200878223	0.0101998100598534	0.009759894758474373	0.009420278913185686	0.00907716445192738	0.008703590827147518	0.008301474898583069	0.007969336816983145	0.007631446172659096	0.007257747023322899	0.0069148311607761925	0.006534156974453061	0.006062908602068268	0.005633268746922694	0.005164353230275778	0.004769422672449061	0.004359222473957884	0.003988276222647912	0.003588916034033351	0.0031724334136138633	0.002751963106461712	0.0023198610700597595	0.001939835928273207	0.001599197368041393	0.0012078127580656772	0.0008154437792341034	0.0004178499854236375	-5.9317871470576615e-06	-0.00039933822137528546	-0.0007879516793189761	-0.0011310671397133003	-0.0014601632848431985	-0.0018556741093951616	-0.0021855588089110993	-0.0024966805526381035	-0.0028337634567404536	-0.0031020460301501938	-0.0034150099055905337
ONECUT2_ONECUT3	0.00502889404944326	0.004403819568025344	0.003793469718430505	0.0032191555752400514	0.002653094099284868	0.0020908744576314526	0.0014724747651704679	0.0008646618657548004	0.00022584917389131226	-0.0003741972049814142	-0.0010108624123359139	-0.0016860050503494277	-0.0023449286610850353	-0.0030567848467786436	-0.0037053578740526534	-0.004362566504471084	-0.0050483906161795525	-0.005762386344593639	-0.006430927961738641	-0.007109317512291916	-0.007820574843998432	-0.008512604809781865	-0.009238324039466558	-0.010040757665775293	-0.01081290181622999	-0.011619338698309367	-0.012364383991075758	-0.013120270156810623	-0.013838897343233247	-0.014576350090346163	-0.015321718483264494	-0.01606198775029568	-0.016802172240889195	-0.017483504997237255	-0.018114598863960128	-0.01877463645843765	-0.01941718579947049	-0.02004435701833439	-0.02067378538426457	-0.021252188344170538	-0.021801457107978896	-0.022282541188186497	-0.022722773781846308	-0.023194533094247544	-0.023574485915461237	-0.02390410407738026	-0.024222461148159877	-0.02444156507340837	-0.024662709562293595
OSR1_OSR2	-0.004132768215220659	-0.0052686974838122595	-0.006302981101240451	-0.0071900822303357865	-0.007985218923824393	-0.008697651619601766	-0.009441029635128464	-0.0100882331472937	-0.010716819869086219	-0.011201569868223397	-0.0116794642781606	-0.012152046733309349	-0.01252646243326342	-0.012920068674476608	-0.013144702250731713	-0.01332264065327907	-0.013487046248790272	-0.013638073290716497	-0.013669142605269535	-0.01366781069487039	-0.013669492629164899	-0.013603907900911543	-0.013548066286047435	-0.013560094785175756	-0.013500168329962687	-0.01345692704442899	-0.013313551596873521	-0.01316696189099692	-0.012963219908890307	-0.012775475496421704	-0.012594750181245732	-0.012410693170833147	-0.012234449165086756	-0.012005565485159452	-0.011741268679089631	-0.011535209336239811	-0.011340623063457603	-0.01116420844225033	-0.011028065467780063	-0.0108777038472769	-0.010738704989154045	-0.01057231104142687	-0.010409763231667481	-0.010328759427652982	-0.010203514578829056	-0.010080001408052023	-0.01000171511714462	-0.009879749151434945	-0.009822872338617124
OTP_PHOX2B_LHX1_LMX1A_LHX5_HOXC4	-0.015847139980850574	-0.01436366905174671	-0.013047611147004208	-0.011870098614787298	-0.010829855449969053	-0.009914622821691609	-0.009138526323516102	-0.008461799345645945	-0.007894234333001918	-0.0074047399658587225	-0.007016434514159575	-0.006724779791848234	-0.006509483984956319	-0.006388747725803936	-0.006327425242003742	-0.006344470787632027	-0.006442999012994625	-0.006620574463660162	-0.006856091403920536	-0.007161623435795338	-0.007540687683336572	-0.00797725117080059	-0.00848250138914465	-0.00906559857439015	-0.009695353823489499	-0.010386375918215845	-0.011108928844567729	-0.011879420176321064	-0.012679959360477278	-0.013522496827123065	-0.014399172300656656	-0.015300523743493477	-0.016221955043001193	-0.01713709831744085	-0.01804041178264199	-0.01895160954924303	-0.019848254224037677	-0.020725444999062852	-0.021585833217605314	-0.022407187693230635	-0.023196210501204264	-0.023936453991983686	-0.02463705896428222	-0.025325726392078595	-0.025952028341792364	-0.02653096089621833	-0.027076909314337202	-0.027552771403348598	-0.02799802646684852
OTX1	0.005301378173807145	0.004692638370990859	0.004139711300304978	0.003617943328768081	0.00313367866070485	0.0026827873839905033	0.002285970659430788	0.0019092335563179693	0.0015664820235029896	0.0012291575997524023	0.0009239785199045798	0.0006488534846537322	0.00038544661760524544	0.0001544606736081531	-7.590911824405734e-05	-0.00028345868858763466	-0.0004625314729767639	-0.0006127564549650382	-0.000747114815520293	-0.0008519002257072643	-0.0009220532837781555	-0.000964850178962381	-0.0009713540246485401	-0.0009364843700435286	-0.0008748818687045945	-0.000779149544588643	-0.0006621428198533465	-0.0005177287621866238	-0.00035465358169330986	-0.00017028520333291057	3.0054919851465106e-05	0.00024057764966531415	0.00045760888411202174	0.0006695551651621766	0.000873281802095473	0.0010757842405065066	0.0012685566296069199	0.001450247733362986	0.0016227115099489166	0.001778725995634033	0.0019220190204537445	0.0020476766186766637	0.0021602801659984816	0.002271285153080903	0.0023630744655461374	0.0024423121165361027	0.002515558473960627	0.0025697324884753595	0.0026210902058295825
PATZ1_KLF4	0.01069716451402896	0.010847363990053484	0.01102160628376683	0.011199414091421693	0.011390903527099927	0.011594900971427246	0.011839000689541164	0.012086986819904319	0.01235786794459019	0.012616506825231773	0.012898177597017169	0.013202106065244305	0.013501698874363526	0.013827772829244666	0.014126664806913722	0.014430461589078895	0.014747074686566062	0.015075267432899466	0.015382436380602577	0.01569219146362449	0.016013696282566325	0.016324422090608342	0.016646263032420176	0.01699641666615766	0.017330187989228727	0.01767396419157933	0.01798851532620278	0.018303122344594296	0.018598073049731007	0.018895593838169616	0.019190787024050256	0.019477941758191487	0.0197585344708909	0.020008736159824327	0.020231574611669835	0.020458020004101952	0.02066942656450748	0.02086658635939185	0.02105664621680845	0.021218971564256475	0.021362721549216614	0.021472993838446013	0.02156106427622579	0.02165610637034876	0.021709732750609938	0.02173875706547302	0.02175922743195069	0.021736201900905392	0.021710823629624627
PAX5	0.008591789874240518	0.008294013466572887	0.008018608883523898	0.007760052163388845	0.007494515702188067	0.007213070258488367	0.006884223298466713	0.0065346055904835654	0.006143291849673623	0.005736666889251611	0.005281646583945754	0.004776645344607753	0.004241760690060804	0.003649634576742853	0.003043173093156463	0.0023948886870421935	0.0016975111665393358	0.0009516245901135112	0.00018512361411887935	-0.0006210833078384409	-0.001474054545227046	-0.0023521632738881682	-0.003273097241025066	-0.004251447506065443	-0.00524262614779293	-0.00626882708279753	-0.0072875613505426476	-0.008323943022921942	-0.009353581642979777	-0.010395983492270073	-0.011442643940364136	-0.012483799108415456	-0.013517671459352605	-0.014513178096740116	-0.015469791617652467	-0.016421676304401295	-0.017344940484600484	-0.01823946580955115	-0.019114148623213714	-0.019944030290767602	-0.020741696240383137	-0.02148923026773711	-0.022201821650087116	-0.022918297709316013	-0.023576483989985346	-0.02419839777524903	-0.024805331896596203	-0.025350529907731612	-0.025887992362043945
PAX6	0.008404786949534603	0.007535088361759056	0.006698840029903708	0.005940551927668256	0.005217545645414118	0.004524908021086586	0.003770616125175435	0.0030611835131113536	0.0023333834791631116	0.0016916040904636004	0.00102346094430813	0.0003281725952778429	-0.0003156031402021636	-0.001005295627269412	-0.0015797213027071045	-0.002139789955452517	-0.002712238363258546	-0.0032956664414948915	-0.003793024871011858	-0.004278312744694966	-0.004781424199302286	-0.0052354687800319375	-0.005709033253414693	-0.006256319285021218	-0.006743000578438267	-0.007251605708472389	-0.007665806546958757	-0.008077598294583986	-0.008431052205229132	-0.008797801522397692	-0.009168001308660976	-0.009530029490611549	-0.009894541438142708	-0.010196583175415871	-0.01045222362247864	-0.010761288909045345	-0.011073914044301454	-0.011397703699049909	-0.011758063256425554	-0.012095698930903755	-0.012440076070588687	-0.012748159093956987	-0.01305576274232181	-0.013453666321479237	-0.013797438427189135	-0.01414018641050248	-0.014533712603028732	-0.014872436023262636	-0.015286294227253097
PBX1	0.020086879404671278	0.019910154342063936	0.0197656609449937	0.0196836855269406	0.01962818764793472	0.0195937787048751	0.019508803320927463	0.01945536893612072	0.01938497548120929	0.019376957826239907	0.019346018396639093	0.019292271150522754	0.01927446832613336	0.019220560650250802	0.019248414173665677	0.019283220037751684	0.0193055166517362	0.019316304978728042	0.019383142100178018	0.019452673935628318	0.019503712228503882	0.019581245970549284	0.01963775128127861	0.019637070164417653	0.019668034991547418	0.01967516773931358	0.01973313810782546	0.019780984391115395	0.019853634852870835	0.019904743056957813	0.019940321279472893	0.01996738757177053	0.019979100628690315	0.020015456277680522	0.02006619672344448	0.020070213748538426	0.020058645314396013	0.020027415453425637	0.019961822725274084	0.019898731634681283	0.01982109427892504	0.019755794451573185	0.01968196326123555	0.019545701699437618	0.019434911197422258	0.019318244417770625	0.01916525685290981	0.019039837731394803	0.0188645973037967
PBX2	0.004777679215025871	0.004721367649603161	0.004667555958590148	0.004597051065687905	0.00452363900136719	0.004447668207756703	0.004402014992613607	0.004346152456758728	0.004302544503822429	0.004232152412805782	0.004175686538348086	0.004132701082043737	0.00407440044558755	0.004035357956480185	0.0039583459942966115	0.003879367241326656	0.0038075653369011968	0.0037421653991031563	0.003650646642364353	0.003558389987595451	0.003475155147954666	0.0033794192893271883	0.0032933002675635085	0.003233080761982544	0.003157106696714563	0.0030907465602955024	0.0029998467132426954	0.0029121669941826155	0.0028121292344352572	0.002720363424846398	0.002634082680437805	0.0025502903639164185	0.002472042634686942	0.0023830925936310435	0.002288656105713757	0.0022139780203182125	0.002146662345796156	0.0020886508614871265	0.0020457234508020707	0.002004067140094784	0.0019704296270663113	0.0019353874415069692	0.0019070253792476395	0.0019044208177512066	0.0018970361349395473	0.0018963711727960498	0.0019129771440152463	0.0019259265304149582	0.001961131336723516
PBX3	-0.029997325936985158	-0.030049583522204656	-0.030118597433542674	-0.03020315404915433	-0.03027670770019484	-0.030330070510613583	-0.030324592657010617	-0.03029621109664224	-0.030219729699863997	-0.030134759780445143	-0.029998594205319258	-0.029811102485564116	-0.02960537287971406	-0.029343269181305615	-0.029094807861458	-0.02882066560373904	-0.028511650449951097	-0.028170545901682397	-0.027843136620131437	-0.027499212848310244	-0.02712747257436935	-0.026760232305133243	-0.026368390351363347	-0.025929053859845955	-0.025505102904506458	-0.02506069912688679	-0.024650378085217223	-0.024233694439647405	-0.02383719929580731	-0.023430019957782523	-0.02301809751743948	-0.02260794477642003	-0.022196176127016475	-0.021811703751403542	-0.021447767924520123	-0.021062808070380825	-0.020678450879689544	-0.020291595225539853	-0.019891730058326555	-0.019502089588402664	-0.01910984374719965	-0.018730862132836364	-0.018350093403611566	-0.017932335403362507	-0.01753229572234114	-0.017129046438445622	-0.016703003535965367	-0.016293072370623534	-0.015851239205875785
PGR	-0.004571374368001572	-0.004716379135438085	-0.004855286018121401	-0.005002524404015311	-0.005152881298040618	-0.005307083400704364	-0.005445788130433296	-0.005592732051093203	-0.00573419655747476	-0.005894799016168009	-0.006048791326119908	-0.006195989419997767	-0.0063554573405455676	-0.006504109008671818	-0.006681223454087491	-0.006862687361979353	-0.007042412722688896	-0.007221206977544822	-0.007422341265862442	-0.007628470535771571	-0.007833189659117194	-0.008052084457255766	-0.008270115945898642	-0.008476471799834734	-0.00870070907008173	-0.008925575820918885	-0.009175016337961696	-0.009429940714512522	-0.009700942181692906	-0.009973887050588055	-0.010250449351887387	-0.010532086271257074	-0.010816010130072305	-0.011111253176999032	-0.011412632324625928	-0.011703083216961261	-0.011988582615963837	-0.012266354527428278	-0.012531826112281107	-0.012791509678890535	-0.013040610091726051	-0.013282834381427302	-0.0135126850234174	-0.013720048792601245	-0.013918241320213093	-0.014100295482279921	-0.014260400264062558	-0.014405764484332959	-0.014524564800211349
PITX1	0.06247170960842618	0.06130317978183394	0.060196072962105066	0.05911017674862757	0.05803963703292626	0.05697363116495589	0.05591792161230711	0.054846637100640604	0.053763819563390436	0.05265559920707997	0.051531462856858265	0.05038746851796898	0.049220252679175854	0.04803122333182517	0.04682505773755493	0.04560413408655891	0.04436833070639063	0.04311880887705615	0.04187144154154459	0.040622107821015024	0.03936840215766855	0.038126015255189175	0.03688450510146924	0.03563180352932927	0.03440200839916989	0.03317722969283588	0.03199214841038845	0.030824258457104254	0.02969244945068585	0.02857687308329508	0.02748168855152512	0.026412040471741453	0.02536573747054636	0.024366661626902184	0.023411237755407578	0.022464650087748082	0.021544457636604366	0.020647364469972437	0.01976266916347666	0.018911084670596913	0.01807998550814451	0.017284496747748568	0.01650967384713764	0.015718791561585076	0.014967071494457224	0.014232843347580765	0.013494694966094	0.012793216640005108	0.012076172155983847
PITX2	-0.007426599179062489	-0.007087179403423698	-0.006786307068938387	-0.0065163770023935	-0.006263074269358583	-0.006020136667761144	-0.005770675822445625	-0.005527763089023362	-0.005281023017985799	-0.005045607371231592	-0.004804791948171423	-0.004558642665502877	-0.004319711250881865	-0.00407362431708965	-0.0038459589862662475	-0.0036217267208710955	-0.003397248623544146	-0.0031731571333697794	-0.002964903500761202	-0.0027611717415061926	-0.0025574623597638788	-0.0023642084464315536	-0.002170800941772622	-0.001969007768541409	-0.0017793492913941507	-0.0015891848693536685	-0.0014157997729846048	-0.0012452228292038172	-0.0010855582737740942	-0.0009261857265918625	-0.0007685824450662288	-0.000614482273626307	-0.0004624662891562938	-0.0003217923764257643	-0.00019022234184664136	-5.404624523330817e-05	7.953506096601504e-05	0.00021138795726395376	0.00034482106485765336	0.0004717695708897854	0.0005962427980480435	0.0007125450191623956	0.0008254471449209347	0.0009467720286654365	0.0010574973653217662	0.0011645362847944828	0.0012744676182666918	0.0013736264790179312	0.001478560035757012
PKNOX1_TGIF2	-0.023590947853603727	-0.023630968618275246	-0.02362985821923633	-0.023597789419959162	-0.02354110438815988	-0.02346463706131392	-0.023372671861569654	-0.023267357347647608	-0.023151304516563272	-0.02302475294744386	-0.022890387727782468	-0.022749377906240282	-0.022601424704585423	-0.022448880394284942	-0.022290045533401883	-0.0221274453954153	-0.02196229444124977	-0.021795343634935894	-0.021626493907088915	-0.021457469008343454	-0.021289143592030005	-0.02112181775058153	-0.02095628694061439	-0.02079284874262623	-0.02063164347607911	-0.020472910381034163	-0.020316817968470135	-0.02016331139867675	-0.020012383902232086	-0.019863721845830656	-0.019717107216048094	-0.019572329344897235	-0.019429103708523434	-0.019287414391100863	-0.019147028226228616	-0.019007214227436148	-0.01886782337837188	-0.018728340038858503	-0.018587932102202824	-0.018446254424590528	-0.018302220806037356	-0.0181554227077879	-0.018004702964929415	-0.017847865013768352	-0.017685978516410503	-0.01751749353011249	-0.01734046532997103	-0.01715612770088435	-0.01696062039376431
PLAG1	-0.003752929828647722	-0.003842938368596306	-0.0039052978751824455	-0.003957441305269962	-0.003992250429438809	-0.004011779623613103	-0.0039956182683809965	-0.003973378903843811	-0.003931392348747046	-0.0038973699938820395	-0.0038453837903246143	-0.0037772729337731525	-0.0037134100204107515	-0.0036323102685808578	-0.0035726183635133623	-0.003511749051462794	-0.003444867607895693	-0.003373501925912906	-0.0033191538069722295	-0.0032662439731896966	-0.003209300390872635	-0.0031622479081705453	-0.003111743891607575	-0.003048260820201505	-0.0029975489614344993	-0.0029442240919900333	-0.002908996716211205	-0.0028749530368525913	-0.002851289733626532	-0.0028254716160134104	-0.002798939352218764	-0.002773114880491834	-0.0027457518804887256	-0.002725747195620093	-0.0027093031518825223	-0.002681133173747299	-0.0026476841594008644	-0.0026071113522521355	-0.0025554499995732254	-0.002499957751530006	-0.002436264277768435	-0.0023692229898647156	-0.0022937915609642034	-0.002198802834087105	-0.002101131271959715	-0.001993957141105188	-0.0018710517106145137	-0.0017440080390854324	-0.0015980256356018616
PLAGL1	0.017036136913626113	0.01792416253829255	0.018694482269350738	0.019357750169981282	0.019922901609962813	0.020397085058983352	0.020788284533407267	0.021099077104379093	0.021334993115852092	0.0214974951240405	0.021592200614781384	0.02162172782501632	0.021587642299940778	0.02149330335882633	0.02134042919654406	0.021132138821374796	0.020870260536461693	0.020556380188061926	0.02019415617174016	0.01978440121568527	0.019327699396028374	0.018827704106334928	0.018283487895811586	0.017693442569312372	0.01706533329345874	0.01639695125772563	0.015697741297523823	0.014965286883210428	0.01420706551974428	0.013421949989764472	0.012615050930377908	0.011792553218221842	0.010959345439465348	0.010128528076126153	0.009306011374271814	0.00848750527557607	0.007684157564356983	0.006899820122187263	0.006134316349493598	0.005396992640904798	0.0046848218643877745	0.004004590908404223	0.0033520984396591784	0.002714258513562015	0.0021134333315130475	0.0015425654259161828	0.000994161246998349	0.00048589567189615245	-2.5706866230365284e-06
POU2F1	0.0013631753922472723	0.0010058297155362869	0.0006489214232091006	0.0002904769450087365	-7.120242227144328e-05	-0.00043653440114519847	-0.0008087691146333642	-0.0011840631655798824	-0.0015642288131363152	-0.0019424412190914091	-0.00232292288638035	-0.0027045405315964566	-0.0030791263402092624	-0.0034518430027221957	-0.0038044694125695766	-0.004141929243172786	-0.004463674184686231	-0.0047664765509676	-0.005034402911070941	-0.005273482141242734	-0.005486005051703185	-0.0056613202359270575	-0.00580940977486446	-0.00593974645201721	-0.006034142109828283	-0.006107876857410962	-0.0061469821941854816	-0.0061691876324972555	-0.006170157639181937	-0.006163885739112488	-0.006151870762017899	-0.006134911465412192	-0.006116367033342769	-0.0060887012590835924	-0.006055058352827876	-0.006029185083893913	-0.006004163514516963	-0.005980484690970417	-0.0059606586966152045	-0.005935824437482364	-0.005908795145852852	-0.00587303465622235	-0.005832411359093368	-0.005797571348275923	-0.0057496090371713235	-0.005694790525339337	-0.005638847891420684	-0.005569033723758468	-0.005500139286791267
POU2F2_POU3F1	0.017955763135909956	0.019234553897207535	0.020421345189389883	0.02151717120670181	0.0225428133535854	0.02350721068718091	0.024444607396707854	0.02532745556186542	0.02617899821545868	0.026967816886255602	0.027732514485790154	0.02847541858576959	0.0291711973845592	0.029853961753453204	0.03046913132364188	0.031052102951373103	0.031612866655242156	0.0321516851537037	0.03263658587151702	0.03309407973295577	0.03353525025778467	0.03393944267144455	0.03433044800264747	0.03472612256627587	0.03508530523743197	0.03543496003223014	0.035741426816602154	0.03603376470699174	0.036296801315163385	0.036551601218963795	0.036795187969172055	0.03702403587721376	0.037240338925777515	0.03742656013920235	0.03758641080168455	0.037743621785245346	0.03788409010337738	0.03800829436632787	0.03812092575028516	0.038207118638522906	0.03827303611724267	0.038308367959602296	0.03832057199775611	0.03832830783752842	0.03829945064070726	0.03824476501407607	0.03817396570747896	0.03806461504575247	0.03794193393143196
POU5F1_POU2F3	-0.03261253070946357	-0.03251683651811792	-0.032449230999271945	-0.03238305072573459	-0.03234439844938053	-0.03233367609968383	-0.03240184108936205	-0.0324822718302925	-0.0326087334972397	-0.032717937375635414	-0.03287120228420062	-0.03306527792953313	-0.03325207318925568	-0.03348338614055137	-0.03366474718114905	-0.03385007515901757	-0.03405131161651261	-0.03426473914544591	-0.03443376665119094	-0.0345978051438702	-0.034771509199374474	-0.0349167712160881	-0.03506993744092183	-0.03525855396502285	-0.03540971542383548	-0.03556670982073879	-0.035668627446398316	-0.03576343222185212	-0.035822577259095684	-0.03588187998181394	-0.03593540488648266	-0.03597647305608147	-0.036009078274707396	-0.03600147521294421	-0.03596070604942952	-0.03593154268631298	-0.03588925314030552	-0.03583604847757588	-0.03578219622440469	-0.03570088900961004	-0.035604944641881055	-0.0354756686303009	-0.035328400293351526	-0.03520078199475394	-0.03503144107484676	-0.03484238936874291	-0.03465411139224934	-0.03442310612354615	-0.03420092794704216
POU6F1	-0.008710803525617978	-0.00897359425053854	-0.009212163891584095	-0.009405316232316255	-0.009575346650557518	-0.009724642097873718	-0.00989929787514023	-0.010044542315486247	-0.010191547665266028	-0.010286923613574485	-0.010386541825789073	-0.010489844511998955	-0.010557083256954003	-0.01063597259224744	-0.010647229377663475	-0.01064082078380103	-0.010629610989873962	-0.010612798940788919	-0.010546025714880152	-0.010465012381656789	-0.010383707339691746	-0.01027364308464839	-0.010165600323525268	-0.010081806778120563	-0.009967543154850378	-0.009857431836648991	-0.009707831744587317	-0.009556288874757225	-0.009383862165940846	-0.009217934198398762	-0.009055608296819702	-0.008893797267042092	-0.008736874242398218	-0.008565438642471905	-0.008386505193808314	-0.008230763989334478	-0.008083051784950323	-0.007945510842343713	-0.007824725714480923	-0.007704029307437044	-0.007591164005501056	-0.0074747763940901405	-0.007364094673799837	-0.007280922896112812	-0.007189278586343796	-0.007102173758309813	-0.00703126966584411	-0.00695210017014022	-0.006893734412340435
POU6F2	0.0005854622454886216	0.0005827533792918826	0.0005964758578143896	0.0006223515007872327	0.0006542756606458897	0.0006891351345373397	0.0007207557044224476	0.0007526699634987747	0.0007811747610036883	0.0008098723654507032	0.0008337569462420268	0.0008528741190938832	0.0008698291801014743	0.0008816820748700307	0.0008927433843504483	0.0009000895474398278	0.0009034183397531574	0.0009031915462451837	0.0009005106483988392	0.0008944779359789662	0.000885343773477643	0.000873337793682024	0.0008589206239857868	0.0008435292075534466	0.0008261066721155431	0.0008082266034353359	0.0007874664980082985	0.0007660060523389975	0.0007422972478305976	0.0007188772781210027	0.0006958605737506731	0.0006730779933663096	0.0006512599736339649	0.0006271052524936264	0.0006010601888243245	0.0005789447205426431	0.0005582283582924602	0.0005396166705809896	0.0005252133661695326	0.0005110876588617153	0.0004995140489890535	0.0004872353631048146	0.00047718472927185695	0.0004775051436983289	0.0004761957945249225	0.0004779940626583504	0.0004880799346284929	0.0004968288838505497	0.000517062175046635
PPARA	-0.01345798838898557	-0.013814741582418105	-0.014124166875317307	-0.014407090482439395	-0.014659584847968843	-0.014887276152942455	-0.015075297732666058	-0.015254058826471743	-0.015414069197462611	-0.015580288222590733	-0.015732752372095267	-0.01587495906557958	-0.016022954010159064	-0.01616206077321566	-0.016318107874111774	-0.01647513220943522	-0.016630262543278113	-0.01678463318119059	-0.016948049361576945	-0.017111495952981202	-0.017272507044656927	-0.017435385434286296	-0.017595144510360997	-0.01775055155528701	-0.017906436508212147	-0.018059538664393717	-0.01820945285252648	-0.018353730230350668	-0.01849005946367373	-0.018618500943147057	-0.018738206581478133	-0.018847796697001946	-0.018946902115818228	-0.019030140568479598	-0.019096724626531107	-0.019153542653611622	-0.019196509992897803	-0.01922575782753434	-0.019243188539470175	-0.01924236079426052	-0.019225135247352934	-0.019186026715367746	-0.019127712864975416	-0.01905899324526348	-0.018963493245311127	-0.018845949392623584	-0.018710960781699752	-0.018546550666299254	-0.01836548519878618
PPARD	-0.004382945058396073	-0.004460147659581563	-0.004538809744811257	-0.004624997700522534	-0.0047078504238775055	-0.004785838840962524	-0.0048422266413504075	-0.004898061175275824	-0.0049429028528794015	-0.004995582610035714	-0.005038044858691848	-0.005071919837189825	-0.005110595737974606	-0.005140420925335885	-0.0051856512992910575	-0.005232066547171817	-0.005276915342001729	-0.005321354750792818	-0.005378172058973027	-0.005438176796949166	-0.005498319337703539	-0.005566744669451051	-0.005635828553725636	-0.005700269426987692	-0.005774773238523069	-0.005850629901038606	-0.005939470794809253	-0.006031797226485944	-0.00613276741826198	-0.006235427704367568	-0.006340650217775026	-0.0064493055247043015	-0.006560245924844467	-0.006678445013999959	-0.00680183886706367	-0.006922173065697635	-0.007043067315312021	-0.007163642683826691	-0.007282016507036655	-0.007402137576498216	-0.007521938968619979	-0.007643848164624409	-0.0077653860763415876	-0.007881723550769649	-0.008000221942058053	-0.008117570884967989	-0.00823120937243877	-0.008344784627858814	-0.008452915859555704
PPARG	0.001338074808247311	0.0023895102919822948	0.003361586295417853	0.0042141150886978365	0.0049883943201339395	0.005691838714795184	0.006417629312214078	0.007064398403389777	0.007696485899489641	0.008210371088525398	0.00872003371558709	0.009227552828772877	0.009653576632990981	0.010097568760096733	0.01039578803564306	0.010651543441804658	0.01089226787376925	0.011116661142239944	0.011228426147849165	0.011302952815401097	0.0113703808966624	0.011366523593221397	0.011359218154846388	0.01139985720347385	0.011362231417391302	0.01132542538435309	0.011184882724961138	0.011027754508110258	0.010806828339751494	0.01058806698366146	0.010364497170733664	0.010128354296974866	0.009890923512793333	0.009601993474839783	0.009279162002923563	0.009004309926019222	0.008738974375258	0.008490171647562893	0.008277135538061076	0.008055294741122106	0.007846387181544805	0.007619344326936147	0.007400160508559179	0.007251140367024586	0.007071499634138766	0.006898372385323592	0.006765889031396317	0.006604328952914067	0.00649832142352796
PRDM4	0.0035091301534294714	0.003389044586090556	0.0033210024803447015	0.003289172752940398	0.003297509572644254	0.003343073399563659	0.0034429938763305967	0.003571005424598404	0.0037387032367522206	0.003919506548930468	0.00413702463568744	0.0043895946684316236	0.0046562847816399916	0.004958629527074199	0.0052550824419431005	0.0055682774306642455	0.005903101650196957	0.006257545651034192	0.006605431320541851	0.006963752649212372	0.007338563501333929	0.007711436992714388	0.00809828394983654	0.008511253128592102	0.008914907948338447	0.009328459300383308	0.009721299427926947	0.010114810452860347	0.01049349454195369	0.010873136009379775	0.011249234005439056	0.011616819590545344	0.011976213613991697	0.012309881744630099	0.01261974995948569	0.012927088594802448	0.013218468250261309	0.013494364191034952	0.01375973943814455	0.014001166385550375	0.01422547195490494	0.014423574276096706	0.01460354849751171	0.014784587549763367	0.014936058859425321	0.015069283891981504	0.015194688305489923	0.015290809898267047	0.015383479108176466
PROX1	-0.000901106546485281	-0.0010831391418625732	-0.0012530484866518404	-0.0014209090297112822	-0.0015844465708716705	-0.0017444323431141477	-0.0018926512123723237	-0.002040062145994645	-0.0021807959433928284	-0.0023249462541062344	-0.0024620584453450656	-0.0025923223598349554	-0.0027234152576509764	-0.0028464294586183756	-0.0029771129477382968	-0.0031062935678045165	-0.003231792970858677	-0.003354083979127556	-0.0034829802126053345	-0.0036115343019935985	-0.003736979761457934	-0.003865928163644503	-0.003991649472832115	-0.004108814039752121	-0.004230347896735983	-0.004348064946233784	-0.004472858219033335	-0.004595572932257752	-0.0047210779800671634	-0.004842431968270147	-0.004960381886432736	-0.005075787970262043	-0.005187617771821785	-0.005300987565128597	-0.005414110452229035	-0.005519349836715447	-0.0056208285337125035	-0.005718335550961894	-0.005810793215318314	-0.005902439804799933	-0.005991878625913334	-0.006081623303785881	-0.006169947530395573	-0.006253785445565168	-0.006339311608312298	-0.0064244388159726004	-0.00650830197465829	-0.006593137809773814	-0.006677224169292705
RAD21_SMC3	-0.0156116608189692	-0.016493777763226646	-0.01730091486238683	-0.01803082269793192	-0.018704412991435812	-0.019329762041658642	-0.01994275366170703	-0.02051252919818983	-0.021063525003986245	-0.02156368459116016	-0.022053164002680335	-0.02253424810174663	-0.022982869488145635	-0.023432690020354127	-0.023833410520654175	-0.024219601663878678	-0.02460118071354811	-0.024978900613943363	-0.025324403839161957	-0.025661953825130684	-0.026001618150916568	-0.02632439550313235	-0.026651599931523003	-0.026999587096734643	-0.027329626150170348	-0.02766625776007511	-0.02797642433908159	-0.028286737959203716	-0.028581029734523176	-0.028879398673107574	-0.02917832585314123	-0.029473415782765935	-0.02976633390801271	-0.030036303141957665	-0.030285574180265583	-0.030541149712426545	-0.030785972323640255	-0.031020021780289706	-0.031249033627349827	-0.031453681603425536	-0.031641588470429305	-0.03179846660277593	-0.0319337791079351	-0.03207352205919894	-0.03217235014050808	-0.032244645719513444	-0.03230402695254608	-0.032317086069794665	-0.032320164457439106
RARA	-0.026340589357470717	-0.02584893730775523	-0.025356377927083968	-0.024880873560209796	-0.024413857225326737	-0.023955525437198522	-0.023471500954715376	-0.023001346083949832	-0.022520667534504952	-0.0220749571355856	-0.021616944007246047	-0.02114534302636562	-0.020697409334163235	-0.02022726543964748	-0.019814596180351775	-0.019411121249098093	-0.019003302073164224	-0.018591500020333038	-0.018225929778796328	-0.01786819464354191	-0.01750204206638189	-0.01716183756052913	-0.016810850010440474	-0.016419903767968494	-0.016058708880471347	-0.015683330656911687	-0.015353643673376575	-0.015020937968844872	-0.014713486352881817	-0.01439394809742509	-0.014067356693375832	-0.013739721107286105	-0.013405912949911676	-0.013098823284978188	-0.012810506694989787	-0.012491920704255425	-0.012168531157515086	-0.01183704275766665	-0.011485314449313933	-0.011142232370498892	-0.010793167881272981	-0.01045860308946814	-0.010120881621294889	-0.00973627200635311	-0.009373832975075679	-0.00900779006495754	-0.008613266567317044	-0.008240244185449507	-0.007826835075717523
RARB	-0.00263087838637615	-0.0029239917386717977	-0.0032091850533473533	-0.003453237626263803	-0.0036948338447538843	-0.003938921915541369	-0.0042596857438509	-0.004569795035762102	-0.004919219301687187	-0.005225646895289433	-0.005576692870270206	-0.00597150402460568	-0.006349866602164674	-0.006784693654573696	-0.0071563667442625005	-0.007540334278430969	-0.007955693925977373	-0.00840078073851365	-0.00880675751295049	-0.009226445148383196	-0.009680129293205383	-0.010121096366827486	-0.010595893535712622	-0.01113953280202854	-0.011660239557474032	-0.012212103321086597	-0.012717291198682342	-0.01323510660441266	-0.013727656328970174	-0.01423912431419871	-0.014760520543497087	-0.015281712335905626	-0.01580643343991824	-0.01629150490583647	-0.01674443634194102	-0.017223393366326428	-0.017694803864068038	-0.01816084641769767	-0.01863472520345409	-0.019079844027735087	-0.019512908490940322	-0.019908066472453998	-0.020285596489922335	-0.020696620417533607	-0.021057129025296793	-0.02139692426607535	-0.021744195446644295	-0.022038999103572897	-0.02235291965017872
RARG	-0.0007928645687403754	-0.0006549631145563303	-0.0005497104946604757	-0.000506381921116615	-0.0005076870768744806	-0.0005542052510435975	-0.0006097260183141044	-0.0007223058905150303	-0.0008675867462469713	-0.0010843145882334598	-0.0013308873941449576	-0.001608970070646037	-0.0019422597152705717	-0.0023012868505709076	-0.0027262739462157767	-0.0031862588503826497	-0.003673173890222611	-0.0041857145854559945	-0.004736853060938075	-0.005308557761268671	-0.0058934299693091255	-0.006495782517828238	-0.007103594277005727	-0.007709748950835135	-0.008321293327500826	-0.008927371003736403	-0.009529273074641572	-0.010116882092815924	-0.010687670094356973	-0.011234523534790913	-0.01175366752198809	-0.012241283504865013	-0.012693115872820328	-0.013107255240328627	-0.013480429713468599	-0.013807443703973837	-0.014088018602453824	-0.014321158265288188	-0.014505872770060437	-0.014645654738472094	-0.0147406719194896	-0.014794990287719854	-0.01480826786933713	-0.014775011130659864	-0.014706735795090544	-0.014601134026493252	-0.014454501646853872	-0.014278185257380489	-0.014060091077361506
RBPJ	0.007509842925037816	0.007439938634167483	0.007361643740205189	0.007271529714521208	0.007168723064867874	0.007052744509873625	0.0069247643961042465	0.006783108010689937	0.006628594773429591	0.006459869012884352	0.006278358291698522	0.006083838653754322	0.005875656245386227	0.005654276961592361	0.005419566143419407	0.005172117830589844	0.004911934909721981	0.004639042455873184	0.004355310650039531	0.004060544340097196	0.0037545645423884134	0.0034398904440496873	0.003115373970051586	0.0027791347741892153	0.0024375415093135723	0.0020881095977761067	0.0017389574048285229	0.0013869159733584386	0.0010378279465682514	0.000688749934675866	0.00034226417571882523	1.540195254387769e-06	-0.00033204466947838146	-0.0006491926844559936	-0.0009481589224907535	-0.0012377060665759217	-0.0015105960944490464	-0.0017663816023129348	-0.00200782730682482	-0.0022267827281512494	-0.0024272091117657924	-0.0026026226075514004	-0.002758070151333385	-0.0029081935044198235	-0.0030299027630819233	-0.0031313493210338855	-0.003221382618311838	-0.003281370160611902	-0.003334247334123559
RCOR1_MTA3	0.0006273834584551885	0.0008091874799266347	0.0009852881236366066	0.0011426999406208282	0.0012923410457505065	0.0014352404635367183	0.0015956867752251489	0.0017448387758769092	0.0018991671962001698	0.002030249979253118	0.0021677027647464845	0.0023112057762049213	0.0024393320707637484	0.002577532193114447	0.002682871350674419	0.002781935944208627	0.00288151113343111	0.0029810184767438026	0.003055774219051492	0.003125070304363554	0.003196525889467891	0.0032539235867195915	0.0033144222986799493	0.0033908306867331435	0.003451472066337981	0.0035160760815796787	0.0035585092416418828	0.0036002724978016726	0.003629347789027546	0.0036616235128283997	0.003694780140032497	0.0037261893032372114	0.0037578019473579975	0.0037763010823690935	0.003785003986431667	0.003803036057936719	0.003819897433500286	0.0038364051200315795	0.003856552939638642	0.003868782780007404	0.0038779902740939754	0.003876085185409538	0.00386902405709609	0.003871630572416323	0.0038586970049937943	0.0038388989498241034	0.0038200961288247658	0.003784941053317924	0.003753546131324086
REL	0.003544005791695228	0.0039133357001148675	0.0042764860524994956	0.004574868064522777	0.004858388659792056	0.005129121374958638	0.005494133740785977	0.005819682961533603	0.006178030348010018	0.006443262851371963	0.006745477274139879	0.0070820844617236955	0.007361659668423084	0.007692981793673682	0.007896831402164996	0.008086578719616233	0.008290966529948351	0.008507915834013627	0.008637213046663051	0.008758306887881652	0.008902106145271836	0.009002632382271114	0.00912915473901231	0.009333184704122463	0.009486021846380425	0.00966731235510071	0.009770520699081511	0.009882604889155268	0.00995420119417009	0.010050384612639717	0.010162186114950128	0.01027944701254116	0.010411254181979931	0.010502726741490801	0.010568400685241857	0.010690931510376617	0.010827687884428106	0.01098393367424817	0.011178870051585785	0.011363745290346481	0.011561272448321247	0.011736886959244708	0.011918212419600997	0.012174131741771446	0.012392478238012608	0.012613797087550256	0.012876321828084014	0.013100629368554806	0.013382769684731042
RELA	0.024656732308390696	0.024758523170787652	0.0248338525020002	0.02480527499784649	0.024734232694950793	0.02462422708741768	0.024614524118059197	0.024535903265584788	0.024483311916617043	0.024294274816893155	0.024139481521427367	0.02401742771296325	0.0238085454667286	0.023657506523045966	0.023326324707315656	0.022965692123446242	0.02261444461306543	0.02227024343915062	0.021798149816443263	0.021305109932930215	0.020833204459000318	0.020293470554822408	0.01978017935146633	0.019364105350739156	0.018871274587727513	0.018410980421835248	0.01783924765057299	0.017276106288488816	0.016656093275797795	0.016070168746970405	0.015508606262601159	0.014960369283796711	0.014440926507197284	0.013878732173712103	0.013296991709433383	0.012811431245784143	0.01236676023552736	0.011972302050876845	0.011655547616454253	0.011350728651589632	0.011088873262245	0.010822948349392975	0.010590676042951238	0.010486174709898129	0.010356705070818826	0.01025774929538045	0.010241877757930042	0.010200589528836733	0.01026580283116284
RELB	0.009747114893995145	0.00963203769671208	0.009524184632049175	0.009431696825391184	0.009344129917279549	0.009258909036685675	0.00915526869384102	0.009054632470141865	0.008942901131767452	0.008840656574253609	0.008724287651676786	0.008593542971369177	0.008463589183096261	0.008315455048499433	0.008179447402349932	0.008036254935889083	0.007881218901423822	0.0077150738954495065	0.007555367701171766	0.007389411916430883	0.007212800792177993	0.007037923977669554	0.006854032711958111	0.006653297703900379	0.006459651860671084	0.006260685736783914	0.006077035479963229	0.005895128191122359	0.005725765101001798	0.005559117212502363	0.005398695478491617	0.005248276779329524	0.00510804923290705	0.004989871210548985	0.0048925616291884315	0.004801986551803636	0.004726815882384202	0.00466642447034525	0.004617259188366467	0.004587708170013673	0.004573008909881249	0.004578562750913778	0.004598829208789155	0.004621573787154368	0.0046654646593906265	0.004722998043986567	0.004787502659048252	0.004871291018945169	0.004958616724029475
REST	0.016676464023625305	0.016290370011711266	0.015911833863670833	0.01562597292822553	0.015359793220387007	0.015108091640559535	0.01470994521769261	0.014359675151220984	0.01394763284727852	0.013661324120803078	0.013303721048538454	0.012876311765048548	0.012517852113356678	0.012060340035242171	0.011781552824021395	0.011506553480377251	0.011190239049316375	0.01083559234433714	0.010602486314885607	0.010366126328655753	0.010077560485918027	0.009843839738483679	0.009554242301082944	0.009124821104987487	0.008766542678813794	0.00835027475341263	0.008054497104910319	0.007737371530830841	0.007483854341484089	0.007187117069989836	0.006864343924847318	0.00653526184141024	0.0061870985039108265	0.005917160997629421	0.005704136017090045	0.005407939893608394	0.005104158583873445	0.004785174095222393	0.004418053266739069	0.004088229433559042	0.0037557218005420953	0.0034813297603841424	0.0032162010357379947	0.002837684358615037	0.0025446040888677996	0.0022649363974958548	0.001930128567112365	0.0016821395052323898	0.001348659961287288
RFX3_RFX2	0.06263433431163085	0.062245942534562025	0.06187641833857792	0.061523753967072076	0.061167472811566086	0.060799708672147436	0.06038742414669148	0.059958828966753024	0.05949150916641989	0.05901702101868466	0.058497740759443285	0.057931519435222664	0.05734431656766963	0.05670179213966254	0.05606111293745027	0.05538712930129505	0.05466978818063799	0.053909224961332255	0.053143867703124556	0.05234593899281715	0.05150348133891219	0.050644962406377544	0.04974230225147866	0.04877147832303413	0.04779263249696703	0.04677034912237201	0.04576071954102689	0.04472396688194288	0.043690253134240485	0.04262806458327534	0.04154543768863988	0.04045227187698501	0.0393474480733608	0.038271145060887884	0.03722121441822312	0.03614704498541945	0.03508008672431711	0.034019127668480816	0.03295092562426511	0.03191132695443761	0.03088314815718414	0.0298929174448735	0.028919174376353933	0.02790486421438408	0.026940335052891225	0.02599259902912516	0.02502835700552421	0.024115400979444666	0.02316959293466401
RFX5	0.005550566455687257	0.005966536219525275	0.006354643743954391	0.006703594488640024	0.007020523817890554	0.007305802347538135	0.0075791612909977	0.007817523526571288	0.008034615401829289	0.008207023651226063	0.008359819440598366	0.008493202105028779	0.008589580958802022	0.008670700828550867	0.008701175404504907	0.008703834261655517	0.008684714064891557	0.008643671826873171	0.008561518781583479	0.008454492069377222	0.008329016531906309	0.008173344172808855	0.00800121210651966	0.007822249369701564	0.007614446362201018	0.00739298553688048	0.007141810283499283	0.006877415309052042	0.006594364643071297	0.006304945837377972	0.006010056063592261	0.005710911958993858	0.005411557638950531	0.00510850385415832	0.004807282131506492	0.004519975299245148	0.004244047144264352	0.003981856881844708	0.0037362021114602942	0.0035030956370502644	0.0032847301237903153	0.003078372718211263	0.002886362528897677	0.0027136339952439402	0.00255181480113316	0.002403895310416734	0.0022723421306768844	0.0021516960608380636	0.0020481488892233612
RFX7_RFX4_RFX1	0.02933143886975686	0.029016594624770867	0.02867775473882836	0.02828093954357193	0.027839393492451507	0.027350637429516458	0.026856474496925714	0.026302354616578878	0.025717579876806312	0.025051371009566222	0.024357472147689938	0.023635662529666982	0.02285010335460319	0.022045642153871156	0.02115236448859567	0.020217261337670843	0.01925297439486368	0.018259931144353016	0.0172023052659534	0.01611245590533985	0.01500341043805586	0.013853825103928387	0.012690394696662333	0.01153169058348413	0.010337313115708952	0.009136181036660881	0.00789910410322712	0.0066570877106125375	0.0054003966988417605	0.004151928887232401	0.002913429833617187	0.0016871396261250286	0.00048041834687569725	-0.0007133772883477556	-0.0018843052064448796	-0.0030105316143162622	-0.004097335383205786	-0.00514121681226347	-0.006138244223414582	-0.007096863379427064	-0.008014454441910032	-0.008896726385367567	-0.009740383097217318	-0.010538447012296325	-0.011304585855325294	-0.012034089649847608	-0.012723753730185422	-0.013380294103200489	-0.013995979958493969
RORA	-0.0017204828206063983	-0.0012006180900650091	-0.0006997216924239804	-0.00023820106456476497	0.00020152358627652378	0.0006212619267235374	0.001060195639015092	0.0014728455038085513	0.0018862916729754865	0.0022559803389683515	0.0026301472393667354	0.0030093766691175407	0.0033601729337272923	0.0037247027368024787	0.004033912064906525	0.00433158570919479	0.004629780662928734	0.004928542315172979	0.005186411132679348	0.0054362417046847885	0.00569201988902395	0.005925553108123513	0.0061679587178284645	0.006444406596101453	0.006696989927614892	0.006963235524361917	0.0071924100378470916	0.007426035163162183	0.007639516387147634	0.007865062799186077	0.00809810064466746	0.008332732866830422	0.00857267625274953	0.00878653911321493	0.008979359529940978	0.009194726842488224	0.009407252695843613	0.009618003237199309	0.009836607880860394	0.010033541841008044	0.010220866536995837	0.010376905373440886	0.010516866546556333	0.010681481989660974	0.010801948015705143	0.01090159623004128	0.011002822264369005	0.011055816873588089	0.011118608777872007
RREB1	0.00020659281560029736	8.186620856814244e-05	-5.599490344521692e-05	-0.0002154502297619644	-0.0003882094387109723	-0.0005727392006751351	-0.0007524005484089967	-0.0009450623288175325	-0.001138937842838753	-0.001350601532173185	-0.0015599428247147877	-0.0017657976110060968	-0.0019797728390572797	-0.002184552872714879	-0.002404895395701104	-0.002622859263243201	-0.002832710869015187	-0.003033196142650823	-0.003238489112384348	-0.0034352360662545122	-0.003617134433076762	-0.0037936975274573547	-0.003952256752822235	-0.004081871576312878	-0.004203844168686632	-0.0043025464943533655	-0.004398031840789053	-0.0044729020827263665	-0.004537250785555617	-0.004576756896499487	-0.00459270478449975	-0.004587230585671796	-0.00455810691658509	-0.004520526761498622	-0.0044726064728043404	-0.004392056919158383	-0.004291532625153538	-0.0041705364437319105	-0.004023819368714257	-0.003868359070736018	-0.0036981592821886534	-0.0035268914138830315	-0.0033464852759524802	-0.003132009074638741	-0.002926577972079678	-0.0027164767917761705	-0.002487377964242802	-0.0022727009890890254	-0.00203386302172014
RUNX1_RUNX2	-0.007292129231256702	-0.0071449779107134745	-0.00695748293530907	-0.006703512565285	-0.006425690042158656	-0.006131762950129277	-0.0058960333151964915	-0.005635228408000307	-0.0053996769461451335	-0.005113269032218683	-0.0048617830732783545	-0.004646166801896121	-0.004412746872521874	-0.00423154276812291	-0.003995176286614513	-0.0037756520135124026	-0.0035923807586474817	-0.003445648043272117	-0.0032747877851389763	-0.003128864018060726	-0.003027140272281273	-0.00292764974642479	-0.0028729532345876615	-0.0028958711267329023	-0.002911430975610025	-0.0029694890102307295	-0.0029948553630063084	-0.0030423911033087138	-0.003073470948917866	-0.003130054748947392	-0.0032024238936242144	-0.0032793722371099888	-0.0033639792446149177	-0.003409624323303809	-0.0034225502436723166	-0.0034654965858272623	-0.0035026895736223764	-0.003536892551560748	-0.003583536912628404	-0.0036013994961464333	-0.0036093852080396525	-0.0035775493140661574	-0.003529540356415384	-0.0035262541337334505	-0.0034695490079248523	-0.0033951928615028396	-0.00333782201156469	-0.0032268900655855774	-0.0031492616163913962
RXRA_NR2F6_NR2C2	0.0004558966891954361	0.0009792989269008826	0.001462440316227058	0.0019107104815734332	0.0023183969645142973	0.0026853523321859027	0.003001847768215156	0.0032806188924237563	0.003515082002092782	0.003717038394569417	0.0038748220134108523	0.0039887871612533715	0.004068281637924374	0.0041028352836861536	0.004112249948897167	0.004085930313557603	0.004021385366713885	0.003919477756703728	0.0037948247972238885	0.0036388738720111277	0.0034482489242382026	0.0032345673649836334	0.0029883813835650096	0.002701009503062684	0.0023967660295532807	0.002062640899711771	0.0017225667362614422	0.001361440606964919	0.0009929686523572694	0.0006047500500971807	0.0002009374814784703	-0.00021336989291207494	-0.0006378873533220311	-0.0010535624431485101	-0.0014601420536324552	-0.0018801105871059046	-0.0022983859960951434	-0.002714924677360887	-0.0031355885279366292	-0.003542840256858755	-0.003944445088260934	-0.004327006569071025	-0.004700417161301916	-0.005092304368611672	-0.00545770803107349	-0.00581226423363346	-0.006171918398955939	-0.006502497248086859	-0.006845144769168264
SHOX2_HOXC5	-0.01953133671577016	-0.01865032112451387	-0.017978691553013806	-0.017400844050946357	-0.01688835580202507	-0.01642400689690945	-0.01601413751091467	-0.0156323979662006	-0.0152857428432579	-0.01495420022538454	-0.014654335521678106	-0.014384200913883063	-0.01413094915694479	-0.013907834007130615	-0.013691828317817607	-0.013496643577240562	-0.013324947703440306	-0.013175514260695124	-0.013035257396617534	-0.01291243978539509	-0.012809357061539885	-0.01271646552207457	-0.012640601137335393	-0.012586808132607855	-0.012537564124217852	-0.01250155865737457	-0.012463604488471834	-0.012433831497952694	-0.012404584064555172	-0.012383896076552853	-0.012370012415559337	-0.012361015507267713	-0.012357830751005293	-0.012351765664487832	-0.012344310897262373	-0.012348195029862931	-0.012356882470665468	-0.012371383979207838	-0.012395326385326314	-0.01242063983544863	-0.012451495877837886	-0.012481807397316181	-0.012516844135431929	-0.012570381366369308	-0.012621489292022166	-0.01267844559267043	-0.012749729821988154	-0.012820051482842206	-0.012910120554566848
SIN3A_CHD1	-0.024400815888050036	-0.024973579341889655	-0.025448146045713917	-0.025830370651053664	-0.026136053140446085	-0.02637347828415247	-0.02656519525752366	-0.02669745111950469	-0.026785847130790075	-0.026815420448893734	-0.026810009542320365	-0.026772783332633568	-0.026693149135522613	-0.026590581799400385	-0.026441358831978946	-0.026265279361119283	-0.02606873924075782	-0.025853258214155954	-0.02560711597676199	-0.025342784637517324	-0.025065215380266872	-0.024767035550077525	-0.024457371535881615	-0.024142148971657718	-0.023806930154958272	-0.02346096093147936	-0.02309354719518075	-0.022714491729989985	-0.02231978819563767	-0.021916320193893456	-0.021503881982523565	-0.021082549466700864	-0.020654083062510504	-0.020216341632670855	-0.019772453154089275	-0.019328163183950926	-0.018881968257376536	-0.01843468868652971	-0.017986790691166064	-0.0175367607212285	-0.017084663283948764	-0.016629987344242054	-0.01617261355579703	-0.015710491019437917	-0.015244833810975876	-0.01477468900677908	-0.014297683402132574	-0.01381721007899121	-0.013327196474933923
SIX1_SIX3_SIX2	0.006620874601163351	0.006621748527913016	0.006570558256951001	0.0065081364897950625	0.006408484165631157	0.006273674175944748	0.006038290874230422	0.005786975632305289	0.005474230307430534	0.005183848140495117	0.004830866892359948	0.004415870289764976	0.0040034059861731135	0.0035166684967566754	0.0030891358480747617	0.0026408019861437274	0.0021508787308619944	0.0016216294001373131	0.0011369057098067571	0.0006360139054991103	9.475789431492385e-05	-0.000427855824292567	-0.0009892453238851827	-0.0016351506162855848	-0.0022470504239730563	-0.0028947343159696063	-0.0034737703162983917	-0.004062259097477538	-0.004608254409545069	-0.00517188779395176	-0.005741360464738318	-0.006303094550351921	-0.006862988240007675	-0.007360338716742033	-0.007806018596880554	-0.008284590003166314	-0.008749543644012864	-0.009205598664173696	-0.009673852846204296	-0.010102284173675934	-0.01051690909705895	-0.010880716692273222	-0.011225256465155367	-0.011629224718966425	-0.011967895518558496	-0.012287474670691316	-0.01263261415170963	-0.012912793481638844	-0.013239475785630039
SIX4	-0.002277732901529546	-0.0023443033009462764	-0.002396111071307743	-0.002416314419174313	-0.002426865305643472	-0.002431838607239628	-0.0024722389238378	-0.0025028410997213093	-0.0025516891597904233	-0.0025758570329021064	-0.0026234780129127475	-0.002695236282287834	-0.002759612851928108	-0.002856947910149862	-0.0029228430546078166	-0.0029988302576431933	-0.0030958591575109473	-0.0032135018224948245	-0.0033138581656772326	-0.0034261554677832286	-0.0035618233768395266	-0.0036946056159770702	-0.003850628475760773	-0.004050219289349586	-0.004240750692746992	-0.0044532872769161074	-0.004641570966339295	-0.004840021575443675	-0.0050253719834697065	-0.005223934925868949	-0.00543016423731125	-0.005637671702954892	-0.005848730365215261	-0.006035726723408762	-0.006203008661935894	-0.00638830056966254	-0.006570371670078451	-0.006751008431704981	-0.006939412922990182	-0.007111477767004623	-0.007278518347512667	-0.007423178181452767	-0.007559432309056308	-0.007722857434735806	-0.007856216156413702	-0.007980371885109942	-0.00811548202850746	-0.008220258651811698	-0.008345319451198572
SIX5_SMARCC2_HCFC1	-0.0259801222291655	-0.02663727825339093	-0.02717978646823869	-0.027625680861190344	-0.02797164340572487	-0.02822191092072917	-0.02836433403378132	-0.028423013849034697	-0.028390218834294326	-0.02828832873290543	-0.02810081789827869	-0.02783085182071684	-0.027496384619745625	-0.02708237953748486	-0.026623918877071866	-0.02610537574276671	-0.02552453580015723	-0.0248845788126839	-0.024210960472015496	-0.02349091057029241	-0.022720153583654902	-0.021918427622389314	-0.021071368375547517	-0.020166019392398173	-0.019241857455243004	-0.018278853358552827	-0.01731552548622169	-0.016328647281493924	-0.015340477690876321	-0.014332579562790214	-0.013312610858018995	-0.012289710716129785	-0.01126567927189015	-0.010270838631588971	-0.009306609696744203	-0.008340383377214829	-0.007396009424467136	-0.006474279393405664	-0.0055668346222887835	-0.004699460145722381	-0.0038602278116140506	-0.0030683403101903466	-0.0023088571138212693	-0.001541179739257204	-0.0008307250857603604	-0.00015445323671496852	0.0005109996199457515	0.0011158393565740192	0.001720085482152052
SMAD1	0.011126629463012093	0.010703073389822685	0.010249277316230838	0.009804125097907361	0.00933573123939753	0.00884222496780386	0.008251116591018029	0.00765072495784365	0.006991985943191299	0.006362736224480036	0.005673653115768033	0.004926417353232828	0.004188538708036584	0.0033821348655581843	0.0026434208735751316	0.0018913066542264548	0.001105821692618805	0.00029021386073229945	-0.00047319623988703894	-0.001244328693223603	-0.002046466769896648	-0.0028233059176955436	-0.003630167157952839	-0.004509696796208774	-0.005351288476201281	-0.006220768563516656	-0.007023838956179977	-0.007833341806078465	-0.008603759947633923	-0.009390015262645055	-0.01018205408980705	-0.010968353884739282	-0.011754355049748156	-0.012487713336802785	-0.013178270624158333	-0.01389837285398586	-0.014607405178926126	-0.015308867093281376	-0.016020143392605456	-0.016696991566211725	-0.017361396214164916	-0.01798230347477646	-0.01858622518214391	-0.019238890313697535	-0.019835886899592793	-0.020415836312335234	-0.021015880658784597	-0.021560574669545318	-0.022142693302470078
SMAD2	0.005373603075909029	0.004707262611424401	0.004093066974457036	0.003547606789357413	0.003047366388484224	0.002587763244008224	0.0021220666975209305	0.0017015183714986658	0.0012944756889879685	0.0009517421837472852	0.0006178406900056926	0.0002924088977463117	1.3422829585379722e-05	-0.0002661467283280204	-0.00046987087299312804	-0.0006466041680331224	-0.0008090884993738412	-0.0009566778701672258	-0.0010461207327137523	-0.001111922764390693	-0.0011675472030701441	-0.0011845664896042623	-0.001192948955918412	-0.001214612942392391	-0.0011944647519019395	-0.001166568538803222	-0.0010864771530441084	-0.000991378151884266	-0.000861633992998312	-0.0007249062767903296	-0.0005783444288654943	-0.00041902914622267916	-0.0002519559371961315	-5.7856253283809063e-05	0.00015501165347685117	0.00035360498782654944	0.0005522328008985384	0.0007473433781338691	0.0009310804490617928	0.0011195445699549937	0.0013040537256254485	0.00149518196028769	0.0016828273071508109	0.0018448261603361846	0.0020157954612529884	0.0021819889586239876	0.002331379331882286	0.002486334620008123	0.002618370616582058
SMAD3	-0.019746956268821666	-0.019498616198714007	-0.019207809891495745	-0.018868030779327	-0.018493626146144394	-0.01808861662809124	-0.017677733171933167	-0.017236265427303513	-0.01678094905030083	-0.016289172589474467	-0.015788376043513564	-0.015279196725585744	-0.014746407305552227	-0.014210852175071873	-0.013643597521671663	-0.01306628354211737	-0.01248462527522321	-0.011899060736234972	-0.01129785205907104	-0.010693843817669557	-0.010091493659829595	-0.009485213969855407	-0.00888284557298807	-0.00828761132889753	-0.007691081012513433	-0.007099089254196044	-0.006509022243075527	-0.005925845167481471	-0.005350486446225286	-0.004784368688898016	-0.00422777617815623	-0.0036815747216955067	-0.003145994293480152	-0.0026256335212678132	-0.0021217529438519174	-0.0016275908079916078	-0.001146396233832551	-0.0006771773369967226	-0.00021636713164399326	0.00023047443626395637	0.0006673486545250476	0.001089224762363229	0.0015009784323157804	0.0019166208655199434	0.002315615755609525	0.0027057002168843903	0.00309559149453263	0.003467832963864331	0.0038445310737840743
SMAD4	-0.014767013137386834	-0.013417415187500425	-0.012174862988452322	-0.01099768713646141	-0.009914178395446279	-0.008921857900275032	-0.008076641589631737	-0.007298701923752017	-0.006624749183758191	-0.005985839156478369	-0.0054478602134468215	-0.005005678965926546	-0.004610919510842055	-0.004314965238478832	-0.004027907598829808	-0.003802928170428672	-0.003650973910446213	-0.003568091030466116	-0.0035037145566705987	-0.003492569597467909	-0.003545996947670363	-0.0036290548117134426	-0.003771011029055057	-0.003993049737357934	-0.004229088760157559	-0.004513298290883581	-0.004788319910675453	-0.005091625815097992	-0.005392900051897404	-0.0057190415876245135	-0.006059651547284609	-0.006403258126144171	-0.006748043526363441	-0.007058627266624122	-0.00733582923231036	-0.0076171338756175705	-0.007874964774721669	-0.008108072100710299	-0.008324007855603213	-0.008495849491209155	-0.008635298141652424	-0.008724260352954254	-0.008777237390000242	-0.00882932040948321	-0.00882277131335104	-0.008778468589996641	-0.00871519846343234	-0.008593793873242165	-0.00846087714719821
SOX10_SOX15	-0.01980139085814023	-0.01928288417029551	-0.018779855614327313	-0.01824422426971803	-0.017709388084607997	-0.017175185357257414	-0.016716334552688072	-0.01623689479251605	-0.015787401057009307	-0.01528150910426346	-0.014809376574642198	-0.014368704570227736	-0.013899750575757297	-0.01347434694271908	-0.012979297898033131	-0.012489324994513435	-0.012022859864001768	-0.011578708754936228	-0.011098869906760747	-0.010631736706144637	-0.010194897533848998	-0.009751645888934776	-0.00934026899433422	-0.008986732187459939	-0.008622184056890905	-0.008287965769869413	-0.007929893061880638	-0.007591866471842518	-0.007249287841363207	-0.006932967785870736	-0.006637233847499253	-0.0063561359564379485	-0.006092597756636027	-0.005821214268343816	-0.005548174089205931	-0.0053080599308543705	-0.00508105181871906	-0.004868335974114654	-0.004676777883785145	-0.004486110311331205	-0.004305315765653803	-0.004120989678615768	-0.003944076791512641	-0.0038001906678951612	-0.0036474501807741803	-0.0035014462648171986	-0.0033761192337154054	-0.003243635988531477	-0.003138204831031661
SOX13_SOX12	-0.048026483326031724	-0.049681377006074466	-0.051253274427961834	-0.052728583798652036	-0.054145713096913274	-0.055514675394235824	-0.05691444477492287	-0.05826497816301579	-0.059620920270088466	-0.060893941312780454	-0.06218235687640668	-0.06349032947911912	-0.06474687536995788	-0.06604391836077653	-0.06722743140772094	-0.06839270454395772	-0.06956665372835845	-0.07074877771754294	-0.07183882757041433	-0.07291080698461305	-0.07399562074074913	-0.0750214047374377	-0.07606024289023602	-0.07717139348710675	-0.0782077078149681	-0.0792586540033303	-0.08019363530941688	-0.08111403988512922	-0.08195649705532368	-0.08280095335445999	-0.08363573647035352	-0.08444683021372085	-0.08524486081026612	-0.08595537860952703	-0.08659483864904939	-0.08727191830427343	-0.08792818938013403	-0.08856934362764297	-0.08922073039905576	-0.08981565992392718	-0.09038497294069794	-0.0908809847679349	-0.09134116933438906	-0.09185983450156715	-0.09228161934954804	-0.09266124818976375	-0.09305007360346841	-0.09333705852206792	-0.09365256469702067
SOX4	-0.014410492596021299	-0.01488507291345613	-0.015347573730123786	-0.015810862226223146	-0.01625874520720154	-0.0166876073885068	-0.017068967988551363	-0.017432079034924584	-0.017756690976611846	-0.018068372287502837	-0.018333952715586833	-0.018550909284515	-0.01873647272089647	-0.018862907552586412	-0.018967871967733384	-0.01902345915298947	-0.019021046982166313	-0.01895948835427362	-0.0188629073455049	-0.01871298234758919	-0.018502827051422983	-0.01825213144654697	-0.01794484056211735	-0.01756751450343541	-0.017161605554955262	-0.016706581919991675	-0.016242507757686094	-0.015745524594831004	-0.015238329985330036	-0.014701685491900256	-0.014142775164163863	-0.013569885577514398	-0.012983597081317041	-0.012412678153865665	-0.011856646892354378	-0.011281728917526402	-0.010710259706835697	-0.010142070955052405	-0.009568644820801853	-0.009014817624457038	-0.00846916674158484	-0.00795005134192595	-0.007443194824025858	-0.006910548798650378	-0.006413686623525847	-0.00593079854614371	-0.005440195820111642	-0.004987805290988044	-0.004518248722026795
SOX5	0.0014866607594686036	0.0012538300186707276	0.001035150214254658	0.0008289489488134407	0.0006257842795678531	0.0004217195477496372	0.0002030475317163595	-1.9310943377679332e-05	-0.00025462776270465486	-0.0004912398390714462	-0.0007440919648444221	-0.0010142231644664607	-0.001292513589803877	-0.0015918737388303527	-0.001892247238594872	-0.002206745257659669	-0.002539040232861055	-0.0028891113704346857	-0.003244064839664497	-0.003613328887417242	-0.00400061626689174	-0.004396332845054851	-0.004809277723515332	-0.0052466679991982484	-0.005688737999488459	-0.006146394634203719	-0.00660137419398085	-0.007065989329848769	-0.00753045405721827	-0.008004331545535193	-0.008484755208517231	-0.00896835623345371	-0.009455112312089233	-0.009932688476767213	-0.010401529011279033	-0.010875866166527788	-0.011345770529834664	-0.011810904559652485	-0.012274364128428533	-0.0127256338732504	-0.013169246971249101	-0.013597593223614575	-0.014016270433566068	-0.014440405617718928	-0.014844832455037461	-0.015238026990238136	-0.015628428596050372	-0.015996847616784493	-0.016365429834955078
SOX6	-0.004795595459558476	-0.004178252041698039	-0.003617740661153268	-0.0031104149287556567	-0.0026434365503576547	-0.002210596536052175	-0.0017950995009114786	-0.0014077405286528329	-0.0010371097011343884	-0.0006946426771961074	-0.000363340239140362	-4.1430754546035856e-05	0.00026209880100144713	0.0005612733455889376	0.000835758517613174	0.0010995588091986862	0.0013568192739505413	0.001607864035530655	0.0018399729062721906	0.0020633421793632115	0.0022823835673331247	0.002488151157108509	0.00269042931042394	0.002897288490564172	0.0030901419527266075	0.003281012653670646	0.00345354591699308	0.003621236517311244	0.0037762739393184873	0.003929526951610952	0.0040800394518548345	0.00422653336086111	0.004371071805770209	0.004504059145237454	0.004628109330386999	0.004759184257174486	0.004889888934617688	0.005021716648780724	0.005159044261015615	0.005292276606251947	0.00542620170850732	0.005553462277111631	0.005679876735845883	0.005821093790280126	0.005952038425353183	0.006081632428822705	0.006218993223756576	0.006344946107303999	0.006482930310265878
SOX7	-0.0036989752526453254	-0.004199256767630417	-0.004675499139645684	-0.0051378750613209475	-0.005581356021593424	-0.006006509554227431	-0.006402420189180328	-0.006784352766275929	-0.007144961774400962	-0.007495935644833729	-0.007824715067688887	-0.00813192010459381	-0.008424048810298993	-0.008692738059011416	-0.008947835795523537	-0.009180309884792832	-0.009387633596226037	-0.009568919779986827	-0.009724877071905532	-0.009851067249336655	-0.009945872266236288	-0.010008426057114342	-0.010037812879031334	-0.010034694960394249	-0.009998278016456563	-0.00993026814074945	-0.009831269121781209	-0.009705104664218036	-0.009555164248485458	-0.009385866258875733	-0.00920134656965945	-0.00900614843683714	-0.008804555540389863	-0.008602918711799582	-0.008405779755942148	-0.008212841981811445	-0.008028442436907902	-0.007854047278471395	-0.00768902940551039	-0.0075371627887862724	-0.007396639514443302	-0.007270409530798323	-0.007155988658533642	-0.007046150134890529	-0.0069518248736716946	-0.006868911302012948	-0.0067929635068257705	-0.006732664545457982	-0.006676862600138027
SOX9	-0.052388695008252904	-0.05237021734830054	-0.05234184878904842	-0.05229212841033779	-0.05223747276758202	-0.05217959254810114	-0.05214836265895465	-0.0521062559750204	-0.05207241359677982	-0.05201135400648032	-0.05195737875972275	-0.05190799645537076	-0.05183732390806826	-0.051772346851503996	-0.051665525417069286	-0.0515454285812232	-0.05141798408680717	-0.05128143050895902	-0.05111267509367286	-0.05093063295470636	-0.050741818861307485	-0.05053344322909661	-0.050319750826394026	-0.0501089545004315	-0.04987930141758862	-0.04964438300787465	-0.04938991425673459	-0.049129089440908685	-0.0488564880642204	-0.04857919035248373	-0.04829500658604223	-0.04800190217151285	-0.047699164139236305	-0.04738295512957778	-0.04705398776300363	-0.046713282222614255	-0.046357574637773596	-0.04598541725480939	-0.04559504758575984	-0.04518613125362858	-0.04475761687585131	-0.04431052515285096	-0.04384340870323613	-0.04335048579839454	-0.04283864501246851	-0.042304822395244024	-0.041744484247305404	-0.04116540293854587	-0.04055618182095542
SP1	0.0011041777378693284	0.0012209519799397121	0.0013657395128163399	0.001508073999136437	0.0016710014454727723	0.0018544612314795915	0.0021120781879396438	0.0023760079806628997	0.002682906833343718	0.0029673815773838567	0.003296677654085097	0.003670036758015626	0.0040389152037959885	0.004461636225372099	0.004840481511806718	0.005236113552791023	0.005664184423569484	0.00612338773712968	0.006555454085976519	0.007004204699803495	0.007486811308593791	0.00796304941382713	0.008472821006334355	0.009047075095701233	0.009605878680398664	0.010196698829899794	0.010750459076414422	0.01131965199343567	0.011870222507709636	0.012441755985253957	0.013026065460535882	0.013613590086751214	0.014207139463960086	0.014766011871317623	0.015295656969835718	0.015848704316304568	0.01639285174724766	0.016928985640928134	0.017468720841306816	0.01797706915070556	0.01846943829926409	0.018920949249330125	0.019350532929908567	0.019806822005141066	0.02020916179586321	0.020585595600036213	0.02096272624568539	0.021282359900939952	0.021612587564000068
SP100	-0.003354450245563221	-0.0037388116091242973	-0.004133104542630659	-0.004521326954827547	-0.004883592524962063	-0.005214483632300701	-0.0054961779714322	-0.005748613154192731	-0.005961681891925273	-0.006153714837277199	-0.006307820566501512	-0.006426036296236023	-0.006521809806088638	-0.00658246399615212	-0.00663227709178459	-0.0066580825103718785	-0.006657649191638042	-0.006632550098895352	-0.00659648652570229	-0.006540653804482163	-0.006462240647313279	-0.006370508005654259	-0.006257754811582864	-0.006118410928924101	-0.005969741986707223	-0.005802776950390474	-0.005632487712029796	-0.005449257668540728	-0.005261297316402142	-0.0050620293202582765	-0.004854744025510502	-0.004643180616976575	-0.004428631732527594	-0.004221636352552953	-0.004023133571390144	-0.00382355809750167	-0.003631193183216757	-0.003446833102046912	-0.003268367434639331	-0.0031038031512173416	-0.0029496207201821518	-0.002811465660867591	-0.0026848582432746786	-0.002558166024718341	-0.0024500763016243013	-0.002353761736421971	-0.0022625842392512145	-0.0021899279219768255	-0.0021191772869918555
SP3	0.01118226400533691	0.01114868726676136	0.011118996877535835	0.01109782145600533	0.011080995281397514	0.011068488321253895	0.011050939536504985	0.01104033717695804	0.011030371523405963	0.011032291318612563	0.011034466704367472	0.011037056900915358	0.011047949425373302	0.011057388338256403	0.011080677039313588	0.0111076205445166	0.011135520763806308	0.011164382289925985	0.011202463639919075	0.011242921044987914	0.011283153325491638	0.011328635383901038	0.011373689390645744	0.011414206918696119	0.011460790668602318	0.011506979591312338	0.011561383576829272	0.011616845982489315	0.011677109111183212	0.011736655428718507	0.011795781380950866	0.011854702479280665	0.011911983928486981	0.01197085291334143	0.012029038840743347	0.012079354079942112	0.01212388579429446	0.012161271626784846	0.012189425753114741	0.012211077129054186	0.012224213603662146	0.012230579795113598	0.012227877555540936	0.01221148244891665	0.012187698601626865	0.012153453610386573	0.012105990411316509	0.012049116707572784	0.01197685281403591
SP4_PML	0.02128203928973666	0.02095879909014713	0.020630455781978956	0.020308665245660995	0.019977536166133923	0.019634508108096263	0.01924767982791407	0.01885306168695146	0.018428941601702487	0.018011226055380688	0.01756137009867335	0.017079139774995557	0.016591923018040095	0.016066126656178258	0.015558108941168668	0.01503314489341678	0.014482225508118554	0.013906201876050817	0.01333981541015435	0.012757754810503638	0.012150173833026062	0.011541862911411542	0.010909500485081311	0.010234670443089067	0.009567396914847742	0.00887963566571286	0.008216226859496712	0.0075460934033428975	0.006892869819898149	0.006233093501444062	0.005573764794589226	0.004922959999806498	0.0042805869267989955	0.003675702946836164	0.0031065428113547684	0.002538464080841867	0.0019940500384490554	0.0014730094205611306	0.0009671564489684758	0.0005005333919434287	6.20225385373579e-05	-0.0003312192641552533	-0.0006928280095460537	-0.001057774153727257	-0.001369161194387887	-0.001647217329215594	-0.0019114230727550353	-0.002120424545384215	-0.0023237052810728093
SPIB	0.012745796743197438	0.012663067436581415	0.012454325980981206	0.012147943192215334	0.01177783182165457	0.011357514396401262	0.010916953447211601	0.010433428759092013	0.009925208225856927	0.009372927277847432	0.008802891726271309	0.008215672444511938	0.007599563170624745	0.006971859242385211	0.006312258565369648	0.005638459718966923	0.004955092491480542	0.004263039251123758	0.0035576314083405887	0.0028477013163646582	0.002136210464234264	0.0014230526567340417	0.0007118717007844236	2.5791052914398534e-06	-0.000702413809149108	-0.0014025003566334757	-0.002090756744148199	-0.0027682018441253934	-0.0034289549519563585	-0.004076042741511986	-0.004707631754824272	-0.005321232444411834	-0.00591665540696243	-0.0064840759923440894	-0.0070228705650533935	-0.007546469102811281	-0.008047890524705977	-0.008528683898746559	-0.00899446399298122	-0.009435876266731907	-0.009859511840659651	-0.010257707785626565	-0.010638357223393943	-0.011022824523908795	-0.011380255536616288	-0.011722799885814508	-0.012063846839164033	-0.012377901276540527	-0.012698360334429476
SREBF1_TFE3	-0.00152952822291142	-0.0013123267656012984	-0.0010448248427276053	-0.0007565431607844044	-0.0004287049120131575	-6.041479466831068e-05	0.0003930724445122179	0.0008776325097918892	0.001423848951046853	0.001978395444868919	0.002596292953218203	0.003276844296156551	0.003978887130759465	0.004750401205531514	0.005507242163682287	0.006298902517662188	0.007137384494650048	0.008020191336935456	0.008894138732559188	0.009795643015961074	0.010738446711707081	0.011684385750950014	0.012667790379269586	0.013715855648798084	0.014752702507109259	0.015820191426288047	0.016850606973643604	0.017890547274294535	0.01890445345337875	0.019927320728437593	0.020948399582813776	0.0219553502298547	0.022947938836702958	0.023882863439916635	0.024762536103569783	0.025637461380974287	0.026473944445682896	0.027272088683473653	0.028043608611888482	0.02875360443304632	0.029418457650320983	0.03001369584755467	0.030559289147175366	0.0311054754317255	0.031570891478582136	0.031984768019760655	0.03237489382430864	0.032682806625430764	0.032978595715659684
SREBF2	0.01847778821673276	0.018519328888609462	0.018542515416505284	0.01854050858220554	0.018515560414971	0.018467141516842412	0.018402330190314783	0.018311820650384298	0.018200593275987637	0.018060785640851618	0.017901063056783732	0.017721345225440593	0.017516327193524788	0.01729258418812953	0.0170400711925642	0.016765353777618914	0.016469957146359276	0.01615360202122936	0.015810778456386305	0.015445597068772176	0.01505954127910753	0.014649002338248033	0.014217620905658911	0.01376806579478292	0.0132939234133106	0.012799666320462586	0.012280941139932064	0.01174300931201994	0.011185043307390903	0.0106118043963906	0.010025062157588365	0.009427031264338179	0.008821174032595575	0.008208983970535004	0.007595005112570463	0.006985983587616396	0.00638396555484286	0.005792110043879199	0.005212984978695224	0.004646458780557962	0.004093735508264664	0.003554707425052922	0.0030306352919735866	0.0025231194650009482	0.0020313532545807016	0.0015569057628003148	0.0011010014071949925	0.0006643711813832084	0.00024849769531100764
SRF	0.007683755503319328	0.008625980542449785	0.009558371574772925	0.01041943777229298	0.011253901523230012	0.012062385898637843	0.0129509871170128	0.013787531257383013	0.01464440975470877	0.015393413702330688	0.016166730559810702	0.016962672832260873	0.017685838710087175	0.018450024142864025	0.019064566404094825	0.01964817198026037	0.020231333954695892	0.020811689435306154	0.02127880849907638	0.021718358422888735	0.02216418604075063	0.022542562217467275	0.02293030002556535	0.02338566609114269	0.02376375483678436	0.024154251726885168	0.02443604461525115	0.02470777957750675	0.024913283645773165	0.025127100599898436	0.025339404437794512	0.025538994338266344	0.025736739830620605	0.02587033094256085	0.025957076301881245	0.026092243545856694	0.026227760568404028	0.026370433489357012	0.02654297733852849	0.026690729957995384	0.026840487172387326	0.026953873757367387	0.027063063608869228	0.027246608449911912	0.02737815210688087	0.02750413633802421	0.0276680794070614	0.0277808814840004	0.027950963362080413
STAT1_STAT3_BCL6	0.01651692366889684	0.0163884792721038	0.016219823391325265	0.016013585409341478	0.01576330130487741	0.015468281646292655	0.015117931935688217	0.014725377444039877	0.01428357982434795	0.013805173473719132	0.013277463699338216	0.01270066098080165	0.01208451619422711	0.011417550403201426	0.010720151880295013	0.009980578410366594	0.009195726648799758	0.008365993193085475	0.007505987463366609	0.006606485158941716	0.005663644072712152	0.004689455208732133	0.0036739510717752636	0.0026077236843927124	0.0015171219517600462	0.0003886158341612442	-0.0007504826198286376	-0.0019154653366335137	-0.003089151739558983	-0.004283750316644055	-0.005492424776983645	-0.006706689658541929	-0.00792338587087318	-0.00911612320011849	-0.01028078068777007	-0.011441985944417475	-0.012578222401542279	-0.01368710547616261	-0.01477469495556548	-0.01581779329412044	-0.016826086195108933	-0.017781800136211817	-0.01869734357016709	-0.01960885140900062	-0.02045631090542247	-0.021259530470471997	-0.022039029838633265	-0.02274773487572012	-0.023439952186090598
STAT4	0.007063212509230131	0.007122579564473968	0.007180144238263763	0.0072606198949066066	0.007336209798084775	0.007403047606400116	0.007407201319744966	0.007411091045706619	0.007378128304773099	0.007367181600199922	0.007314508827524931	0.007220215558571246	0.007127376545441411	0.006982811913300024	0.006872886303447003	0.0067426555625937825	0.006577948218467026	0.006379643229702852	0.006197875582361461	0.0059939814513536105	0.005752850522280898	0.005508844221265188	0.005227426416983921	0.004881868436097101	0.004540748026276446	0.004163197326993168	0.0038090652820997124	0.003433327114195103	0.003066077966136609	0.0026730739190588344	0.0022615787791012277	0.0018401278916423073	0.0014061310402105262	0.0009964322555839037	0.0006064128625742876	0.0001872760782346528	-0.00023197404602293554	-0.0006526350497332305	-0.001086078511146013	-0.0014989431031141912	-0.0019054201503910838	-0.002280779095771624	-0.0026427736871755024	-0.00303928978181848	-0.003390366323080029	-0.0037232979157898684	-0.004064810021426464	-0.004355923122614001	-0.004665923874740265
STAT5A	-0.010502553352820488	-0.011545585462912265	-0.012493017597015614	-0.013329970780772638	-0.01410176287757972	-0.014822431278206477	-0.015572717312267606	-0.016276143440110323	-0.016988442830012867	-0.0176322170249055	-0.018301001098842695	-0.01899954068471357	-0.01966914620186736	-0.020390190841004904	-0.021037914758703074	-0.02169470039912275	-0.022383817793600227	-0.02310594592532988	-0.02378568957430696	-0.024482657110070506	-0.025221298471172934	-0.025948838387380085	-0.02671978233792188	-0.027577319887100132	-0.02841338499230472	-0.02929291087713891	-0.030120194085789042	-0.030966962141314683	-0.03178461402724586	-0.03262801858060899	-0.03348517387433333	-0.03434174862215726	-0.03520118978407821	-0.03600281754540515	-0.03675296652417448	-0.03752945150296291	-0.038283909478781006	-0.039017178429990314	-0.03974657121879685	-0.04041755738298829	-0.04105260653133807	-0.04161162436764636	-0.04212268246817546	-0.042661334705914065	-0.043099338894517766	-0.04347952678812166	-0.043843039999173154	-0.04409627922726867	-0.044346648038526316
STAT5B	-0.02505107118919149	-0.026117455760888773	-0.027101606280659166	-0.027985965923140458	-0.028790599622098675	-0.02951851891938713	-0.0302176682158244	-0.03083470505765708	-0.03140286436243659	-0.03186562500689847	-0.03228412694961325	-0.03265995059327578	-0.03294966399149673	-0.03320887651171863	-0.03334737475960363	-0.03342374808279955	-0.03345474967673012	-0.03344123549804345	-0.033331898481107354	-0.0331708242722456	-0.03297666489372139	-0.03271720286865151	-0.032431539347709724	-0.032148403779691886	-0.031804409790249746	-0.03144328927109857	-0.031016056682151374	-0.03056995014308346	-0.030085745909995763	-0.029598031179847634	-0.02910593391238683	-0.02860842366164578	-0.02811278974314932	-0.02759973657107522	-0.02707925616837347	-0.026586451763736526	-0.026105432312776473	-0.025638788618283722	-0.025193260961613548	-0.024750040765295772	-0.024316382491808234	-0.023878930010563373	-0.023446439693153912	-0.02304133801593405	-0.022623690383889544	-0.022206391711558318	-0.02180107241797255	-0.021379896530495577	-0.020973676674593284
STAT6	0.0006976475403404655	0.0009200005371415612	0.001130700652542215	0.0013570102815083833	0.0015719747611101704	0.001772947748559147	0.0019066209183632693	0.0020370954756326267	0.0021283281882285995	0.0022394557218863376	0.002307360126633758	0.0023327781514158076	0.0023581012765582316	0.0023315936241582527	0.0023366437088963403	0.0023197323658461218	0.002267272108880831	0.0021801379125088445	0.002105302503120537	0.0020059615467912773	0.0018679300746905797	0.0017229982061706995	0.001539004772296828	0.0012914006600038277	0.001043202386457845	0.0007567145694701246	0.0004866332929033841	0.0001916566039048482	-0.00010064437719914505	-0.00042148615221382986	-0.0007640516790400781	-0.0011202503034750523	-0.0014921012987637267	-0.00184502408163606	-0.002182409630022352	-0.0025489121564151	-0.00291699979689785	-0.003287373943909745	-0.003670545658042852	-0.004034836299014356	-0.0043936646017331184	-0.0047232196204697015	-0.005040379126119924	-0.0053918025428330305	-0.005699739431817156	-0.005990549164461865	-0.006290655253272678	-0.006541574375243806	-0.006812283507585552
TAF1	-0.05634301652454662	-0.05637230163041717	-0.05642270140246828	-0.05661244522000022	-0.056845351206106544	-0.05711569867487107	-0.05721515386264574	-0.05739819710918657	-0.05752301271428271	-0.057828357492159005	-0.05806179515815519	-0.058225957114553466	-0.058493598290137304	-0.058654390267754215	-0.059049313104826605	-0.05945968315650156	-0.05982925068555097	-0.060160866557565765	-0.06064473639658157	-0.06112835248357145	-0.06155212583597918	-0.06204116129289447	-0.062462820918762735	-0.06271815119392628	-0.06305167394297537	-0.06331054973643434	-0.06369743489896497	-0.06404521704510845	-0.064447369532316	-0.06477837038979786	-0.06505444008673503	-0.06529430926359522	-0.0654800479114857	-0.0657171780160451	-0.06597828691996498	-0.06610476077716926	-0.06617965855613009	-0.06619401462903342	-0.0661118252303688	-0.06602892959002112	-0.06590245127662436	-0.06580089802046474	-0.06567137741865473	-0.06537934892042736	-0.06514513404481398	-0.06488971265333132	-0.06453766385599309	-0.06424607322220778	-0.06382436389719547
TBP	0.03171631954561939	0.03484487210675531	0.037678215430329606	0.040192377588454654	0.04247328406878844	0.04454754580476064	0.04655749898548443	0.048365471077476206	0.05006686864814837	0.051525043489669235	0.05289923822738682	0.054193379455619126	0.05530579729561662	0.05636839138658649	0.05717475956545572	0.05786110269524224	0.05846397591885975	0.05898336739515547	0.05930493491986318	0.059524059066440996	0.05967888914745618	0.05969591618680313	0.059657491105169845	0.05962376417143758	0.05945176031705061	0.059234285846215574	0.05885799010841776	0.05842364985722163	0.057883330765457444	0.05731210549711047	0.05670543075402362	0.05605859182362994	0.05538713983118721	0.054643918543003205	0.05385226753705533	0.0530984639422208	0.052346496089569906	0.051605478681235294	0.05089479012489051	0.050171513947331624	0.04945597584370165	0.04871879398459555	0.047983855254589106	0.047306272115650784	0.04659448012772423	0.045881797800596015	0.04519711282308528	0.04448049556470387	0.043803243918189086
TBX15_MGA	-0.0006900312759182512	-0.0002557656336086237	0.00015790054038384977	0.0005607730239635222	0.000946900155842047	0.0013169328043371722	0.0016565819431855284	0.001984934842623869	0.0022919556687644674	0.002594812649638628	0.0028751871531612887	0.0031329869258230974	0.003380260203152273	0.003601419365225622	0.0038209961539859066	0.004022956513724971	0.004202993523678887	0.004361191619280927	0.0045124007891028965	0.004645497344306579	0.0047562364936739425	0.0048554778644994585	0.004933321715462728	0.004981906910084599	0.005023454639922583	0.005046032357704621	0.005070237596993874	0.0050827618027152344	0.005094879933153084	0.005096540427783463	0.005091462050701187	0.0050838611668062314	0.005074215260938973	0.005076258358005598	0.005089504881714503	0.005098678790458827	0.005114428730013424	0.005137058834168409	0.005163488259978713	0.0052047378014202774	0.005256364265542917	0.005325919964693155	0.005407732640860726	0.0054880100000884	0.005589944862042045	0.005705228671883261	0.005826592864982629	0.005969116000045826	0.006114849538290636
TBX19	-0.0061005223471580685	-0.006421910912801813	-0.0067096000180678905	-0.006950969415792264	-0.007163240018038736	-0.007349720429482336	-0.007544704312569281	-0.007711105304260051	-0.007872638475935684	-0.007992839557637776	-0.00811307324512443	-0.008234608653050987	-0.00833033445044015	-0.00843613747200792	-0.008495628192946424	-0.008545954022257315	-0.00859767722256604	-0.008651312478768094	-0.008673551271133137	-0.008691587226340867	-0.008716862514244673	-0.008726615133545177	-0.008745792816181902	-0.008794208426508165	-0.008825128066636323	-0.008868228551112183	-0.00888278261424841	-0.008901630765874188	-0.008905081190476415	-0.008918695757324135	-0.008939004830190318	-0.008961734203364966	-0.008990473293382234	-0.00900126970275371	-0.008999203336970376	-0.009019989263903308	-0.009044788724970243	-0.009075584352077651	-0.00912091397406789	-0.009157935818794037	-0.00919657627077898	-0.009219859244986896	-0.009240177804369075	-0.00929052171176612	-0.009316135979454174	-0.009335997241621171	-0.009368551706437038	-0.009373832364080271	-0.009399230613227368
TBX2	-0.005868263852925899	-0.005940440631149126	-0.006007572588335771	-0.006035391761000925	-0.006056043490281585	-0.006071734560113524	-0.006151345405802639	-0.006211445307174597	-0.006299281478449904	-0.006333964526715234	-0.006400945999098201	-0.006500437657675689	-0.006572340413719572	-0.006691351657078478	-0.006734831582665543	-0.006780631429356265	-0.0068498866358790355	-0.006942372277488691	-0.006985243311404605	-0.007035759248321024	-0.00711742141134619	-0.007180310662201206	-0.007277056669185051	-0.007449342675068079	-0.0075957443567803064	-0.007779135934381845	-0.007910724352958795	-0.008060235053656295	-0.008184234246437395	-0.008336557469844547	-0.008508471470486488	-0.008689541809616192	-0.00888614071177216	-0.009046193124857313	-0.009179830661938133	-0.009361620015035581	-0.009551010341014809	-0.009751886490156198	-0.009982114987426485	-0.010194941276519388	-0.01041207208594375	-0.01059994729768767	-0.010785445148154462	-0.011036707810403286	-0.01124383067703619	-0.011446891052234086	-0.011684328581197093	-0.011877447363762261	-0.012122559710417685
TBX3	0.018340540802293838	0.017640674456063234	0.01700531583648952	0.016441743707903453	0.015926243479150497	0.015452839766097093	0.014979242718622252	0.0145496215811844	0.014135570486395502	0.013782168210844313	0.01343970427437608	0.013107426400904704	0.012819354403943503	0.012532579041122809	0.012316328892845781	0.01212579865353852	0.011948893364461595	0.01178570246127933	0.011675260145526934	0.011585515108974827	0.011503707559959367	0.01145526893592715	0.011412451596621574	0.011354917228561134	0.011332325643322717	0.011313252194637675	0.011337722760615664	0.011371443083179339	0.011431848468606037	0.011493287330578209	0.01155783971046202	0.011627612272556688	0.011697431477962643	0.011784465178197088	0.011880692117001436	0.0119548856485338	0.012019657435040647	0.012071128172426088	0.01210126406405109	0.012125167587850112	0.012134299473725548	0.012139087769117395	0.012129513258123155	0.01208227901065642	0.012032885088255748	0.011967115944225334	0.011871458135391266	0.011770713200557883	0.011632284638195108
TBX4	-0.006375465038228934	-0.0067326745706823374	-0.0070479443468815595	-0.007320263474738035	-0.007556822665818672	-0.007760589174273464	-0.007944383025901018	-0.008097643643792682	-0.008229270104104684	-0.00832826280075348	-0.008409270979191787	-0.008473566987200214	-0.008513241800303115	-0.008540698716585892	-0.008539107897082078	-0.00852129566556085	-0.00849133278738421	-0.008450096698017082	-0.008388863210013999	-0.008316469482654583	-0.008236756389374364	-0.008144204908441031	-0.008046127926978158	-0.007947956530037492	-0.007838127425234378	-0.007724647012253682	-0.007597965678181987	-0.007466637533798522	-0.007326369582277141	-0.007183606274792719	-0.007037832431664722	-0.006888412902673637	-0.006736540764207717	-0.006577290896629025	-0.0064123466474419605	-0.006249942536310198	-0.00608623606475616	-0.005921862693906114	-0.00575864782021829	-0.0055917005664023025	-0.0054229249230262734	-0.0052487122100629315	-0.0050714659855948105	-0.004897459036208848	-0.004715804674544276	-0.004530181268036124	-0.004343952793887044	-0.004149692834249093	-0.003956060425070976
TCF12_ASCL2	-0.005371667464430467	-0.006076948170188948	-0.0067264892406294205	-0.007285652041112353	-0.007795549820014574	-0.008262087534951244	-0.008768535681247134	-0.009219856299511643	-0.00967312437069623	-0.010036652797770645	-0.010411106484901008	-0.01079780918423323	-0.011129404216700783	-0.011491970451422648	-0.01174830080712477	-0.011987642083782182	-0.01223431041150756	-0.01248841119463481	-0.012670382580376977	-0.01284417799370107	-0.013035716062429712	-0.01319118606861831	-0.013367878428286382	-0.013610022594275732	-0.013809576171457548	-0.014033784301624205	-0.01419033559889267	-0.014353377551013836	-0.014478960086253604	-0.014623612962672556	-0.01477898908561479	-0.014935181899309938	-0.015099303143580189	-0.015219581228726832	-0.015306855533439554	-0.015435807732463875	-0.015565576827782661	-0.015699693501884247	-0.015855522678946698	-0.015985988279680393	-0.016112196603484532	-0.01619999653107568	-0.016275480023944862	-0.016406361666163976	-0.01648166399435265	-0.01654075307958065	-0.016621792655486325	-0.01664434119148109	-0.016705559133797513
TCF3_MYOG	-0.00011438014604823785	0.0003218747312456822	0.0007368564144166855	0.001190105432095682	0.0016450421039271663	0.002103847409011744	0.002480318990206457	0.002888308210152782	0.003269531013619784	0.0037284171319504986	0.004159169315081439	0.0045653598758016506	0.0050213620983831425	0.0054405645914411185	0.005965713931612626	0.006506358367547007	0.007040364205813763	0.007569916239361574	0.008172038564954754	0.008785073100576473	0.009385744717580802	0.010023605560527147	0.010646557302432049	0.01121690971172216	0.01182932474423846	0.012424658751360475	0.013079494100314127	0.013729339071279704	0.014408195356518992	0.015067840585830921	0.015712966404031522	0.016348475344645855	0.01696535622257622	0.01759809420124851	0.01823244121045219	0.01880893470046143	0.019353348078006358	0.019859427898113985	0.020312832044553194	0.020743986271389823	0.02113730231678907	0.021513619892912155	0.021854261645975898	0.022116057249082045	0.02236684673586857	0.022580185595823855	0.022731922373511525	0.02286772230546907	0.02292935628433204
TCF7	-0.012097100083909712	-0.011678027126643717	-0.01126507239965071	-0.010878665920002016	-0.010497725206672826	-0.010120380341503695	-0.009703688241968876	-0.009300010611657993	-0.008880623224635566	-0.008497118281948492	-0.008097417951691655	-0.007682808983674133	-0.007292575941170688	-0.006881580335333427	-0.006528457022107849	-0.00618597941767698	-0.005842429278919739	-0.005499393549108481	-0.005203299504997094	-0.00491924826046213	-0.0046334690457375625	-0.004376926286872291	-0.004117682500098435	-0.0038312949541714717	-0.0035784094299793805	-0.00332136722106977	-0.003110991839148627	-0.0029056908457416437	-0.002728882239195932	-0.002549116339885749	-0.0023704016526739087	-0.0021972886580229668	-0.0020251185933230775	-0.0018795344507147624	-0.0017529440700289399	-0.0016059271353739493	-0.0014581635194628741	-0.0013067105319204762	-0.001142277767480184	-0.0009867647832930222	-0.0008291262786720962	-0.0006842771613031305	-0.0005389693603410565	-0.0003622227755347974	-0.0002030248307052109	-4.260448826832509e-05	0.00013620825205975699	0.00030010592712642663	0.0004908105107121327
TCF7L1	-0.014107021409978415	-0.013878805841337953	-0.013616785499116513	-0.013335529178223813	-0.013026907140744374	-0.012692331423470727	-0.012309915430700485	-0.011909634811201105	-0.011476390874341488	-0.011040172527247576	-0.01057149762032836	-0.01007050971529548	-0.009559907708080635	-0.009011881206170556	-0.008473505291886119	-0.007915546565343955	-0.00732974769162271	-0.006716188450428864	-0.006105080251655712	-0.005474361963580669	-0.004815226198331969	-0.00415022044781695	-0.0034586440345103883	-0.002723635608187033	-0.0019916839746865673	-0.0012372571411635748	-0.000502928761236741	0.00024011113629222373	0.0009692175094516736	0.0017066392591880853	0.0024457689607386666	0.0031789195076167786	0.0039062232477522743	0.004599626932998471	0.005260732952177332	0.00592298442427811	0.0065644958858817265	0.0071855337882382785	0.007794110359042004	0.008367127256397735	0.008915613505189114	0.009423219799420656	0.00990337165320663	0.010389937024214473	0.010828182304398654	0.011237776384139517	0.011637451892897638	0.011987814589014106	0.012336082331008504
TCF7L2	5.07662455162989e-05	-0.00011345946076038669	-0.0002730845784636999	-0.0004345521497441648	-0.0005937074920498171	-0.0007505167029521156	-0.0008973072679869952	-0.001044027188459197	-0.001185366023414064	-0.0013291793181789912	-0.0014665773337079267	-0.0015975660003388985	-0.0017270533205062117	-0.001848217620592719	-0.0019704825643073564	-0.002086804587599699	-0.002195049616270057	-0.0022946948173129746	-0.002390459707603135	-0.0024774036596649555	-0.0025530910005131043	-0.002620490795056965	-0.0026749068800033656	-0.0027121132385368404	-0.002739192458778475	-0.0027502988458736363	-0.0027524957007553203	-0.0027393769170309897	-0.002714732507536913	-0.002673171437846103	-0.0026152052066925487	-0.0025418182418202643	-0.0024523072593441667	-0.0023533490027526148	-0.0022446958980346615	-0.0021170024830512906	-0.0019758346731136084	-0.001821028255825236	-0.0016500714150931876	-0.0014705477417310418	-0.0012794845876174374	-0.0010831021229806318	-0.0008773600555290827	-0.000649728859472667	-0.0004207858019704481	-0.00018357429365634407	6.950032508839421e-05	0.000321958729082981	0.0005938217754658725
TEAD3_TEAD1	0.020664974881959324	0.021393479641106578	0.022031413713475712	0.022543953182722978	0.022961053363634968	0.023285437126310052	0.0235828279957493	0.023774855929458855	0.023906068877886117	0.023901423301443493	0.023840388841053797	0.02372215334234693	0.023492312347019477	0.02321691107539172	0.022789874063617033	0.022280518662057974	0.021706865829224906	0.021068648995981383	0.020311079254740717	0.01948229322865125	0.01860136626150762	0.01763594129137629	0.016625808182128353	0.015598187651112939	0.014493053066341889	0.013353252395470954	0.012136769694474484	0.010889472458975138	0.009598472281344613	0.008297184186520186	0.006988908719587421	0.005678069784288405	0.004376190192171045	0.003077547550020333	0.0017984687634055273	0.0005679638417554428	-0.0006176707611502119	-0.0017517864771476443	-0.00282848795974468	-0.0038538795379332684	-0.004824034967225726	-0.005741405068217658	-0.006601929084778177	-0.007402430976274161	-0.00814709807724941	-0.008832150076775373	-0.009456825876952565	-0.010017630514609988	-0.010516360619419681
TEAD4	-0.004992760833955914	-0.004796355711200098	-0.004649341847746519	-0.004530237002914161	-0.004444525527524499	-0.004387953833164653	-0.004385295364180136	-0.0043997628515214954	-0.00444915420618561	-0.004496295838203911	-0.0045772583298455734	-0.004691943251638536	-0.004811562213488147	-0.004970799627131551	-0.005108748871075592	-0.005261579997777023	-0.005438982546279848	-0.005639951414207495	-0.0058239179356946716	-0.006018972866054411	-0.006236357883416457	-0.006446518426560832	-0.00667715855539161	-0.006951024051573671	-0.007208793508182724	-0.007485429529081957	-0.007728730483047514	-0.007978698765239422	-0.008210245563538153	-0.008454406745827413	-0.008705936772015243	-0.008958534898586093	-0.009215116589531874	-0.009445869581366029	-0.009655579181932347	-0.009883491767920584	-0.010105458043123927	-0.010321858564848645	-0.010540797991824133	-0.010736223066220019	-0.010919055612456634	-0.011070855766592749	-0.011205232538117931	-0.011357345271300607	-0.011468476741270394	-0.0115590246806541	-0.011648405024366983	-0.011694515043326597	-0.01174715057068485
TFAP4_MSC	0.0017097862928253506	0.0011753973826548057	0.0006314209757627398	8.91464296718065e-05	-0.0004462878673641454	-0.0009710644248425196	-0.0014910855563376219	-0.001996146140280973	-0.0024914519667719862	-0.0029629852109889477	-0.003423917131127449	-0.0038750572548250733	-0.0043041663043854326	-0.004726846069130612	-0.005115436840872577	-0.0054869658483524	-0.005846948367432614	-0.006196066570001831	-0.0065164909849677695	-0.006823090050857147	-0.007122733796891015	-0.0074033746126848906	-0.0076795206364252844	-0.007963136364263303	-0.008228545777517218	-0.008493262878442804	-0.008734477331241906	-0.008971676856030106	-0.009194033155323824	-0.009416881405528604	-0.009638682802966146	-0.009857316322958736	-0.01007514690333765	-0.010278085979385674	-0.010468976535308362	-0.01066902509452401	-0.010867031108201287	-0.011064325461751704	-0.011266621881785644	-0.011460420112063194	-0.011652550144550298	-0.011832674759549109	-0.012009101155088608	-0.012204417636107346	-0.012382647638687181	-0.012556524404090007	-0.012739355775498945	-0.012902839763533446	-0.013081402608121684
TFCP2	-0.011428114125157032	-0.011395172690533336	-0.011398223039707297	-0.011442406557616771	-0.011507179799198795	-0.011585908436162412	-0.011646382037224295	-0.011719029354482567	-0.011782165385998205	-0.011864941274231957	-0.011932015102135594	-0.011982115828090854	-0.012036496977426384	-0.012066323832172326	-0.012115468524956246	-0.01215450156419325	-0.012175446727994234	-0.012178230152905502	-0.012188200812608511	-0.012185094361989376	-0.012160899588358151	-0.012133090047373016	-0.01208379604419291	-0.01199913060482642	-0.011914369811423608	-0.011808426871556988	-0.011712455701118816	-0.01160326088818703	-0.01149675833339719	-0.011375287298379898	-0.011242852159722238	-0.011104175986959987	-0.010958113391464375	-0.010824516398535338	-0.010701250210666665	-0.010562277659171573	-0.010423053453218537	-0.010282694654913539	-0.01013464482475117	-0.009996587620920554	-0.009860254512676053	-0.009738713971294133	-0.009621650994465818	-0.009481695665562472	-0.00936273043107731	-0.009248990654214872	-0.00912466964677688	-0.00902271708770249	-0.008902920977671694
TFDP1	-0.0018191799944747157	-0.0019319555092531613	-0.0019829213885956157	-0.0020231767772769783	-0.0020356058060440386	-0.0020255436275616787	-0.0019332357918460756	-0.0018394243354106427	-0.0017020242356678037	-0.0015988976983569978	-0.0014504558177663553	-0.0012571492702586888	-0.0010762991879000913	-0.000837728655734179	-0.0006568364159585548	-0.0004600147462825241	-0.0002272425950146931	4.148611544733974e-05	0.0002797176936851567	0.0005413770468966332	0.0008486258355635936	0.001157106609600532	0.001515197641843841	0.001960096692999598	0.0024021069535933998	0.002897173554955635	0.003368155993636409	0.003875748641048896	0.004381837700348625	0.0049314025093791245	0.005514874057819637	0.006120744876058223	0.006751240250891892	0.007358441797173615	0.007946731169356626	0.008574980291439806	0.009204497092091415	0.009834846655398022	0.010478447373712573	0.01109345448155459	0.011697098274078888	0.012259298306204272	0.012801845170447489	0.013382609886900071	0.013905215323166891	0.014403017604759823	0.014908378433025147	0.015351173339507983	0.015814691240408785
TFEC_MITF_ARNTL_BHLHE41	-5.0129410550566864e-05	-0.0005485919239735201	-0.0010229330073912662	-0.0015147180478925777	-0.001993577573540014	-0.002456874427823889	-0.002839138619678734	-0.003218583756782256	-0.0035507020928110407	-0.003907302446181113	-0.004211085158086095	-0.004463027011493464	-0.004714539497710193	-0.004903324844564382	-0.005129863278211354	-0.005329942630498186	-0.005487973000836803	-0.0056058799061628195	-0.005739420847594089	-0.005845889519739684	-0.005909923857165111	-0.005968945306987366	-0.005987267337832968	-0.005939261000931194	-0.005896450059240842	-0.005818203734512012	-0.005764261034780886	-0.005690338034787406	-0.005625589658856087	-0.0055376871256993645	-0.005434132820838899	-0.00532304108951906	-0.005202107841887293	-0.0051033320558000915	-0.005021146237331638	-0.004913044793506413	-0.004803558459892955	-0.0046910000676463745	-0.004565716172997136	-0.00445418933787896	-0.0043442539528995485	-0.004254491572748324	-0.004170094251195416	-0.004054254076781593	-0.00396717181999299	-0.003887204012100741	-0.003794061202143995	-0.00373018478908287	-0.003644512484258176
TGIF1	0.020786791090461384	0.019950427206062785	0.01917360698703243	0.018500896409594732	0.01787691199783595	0.017292030778542567	0.016636139874941128	0.016031485605302667	0.015402841478303564	0.01486913819522175	0.014299236138515947	0.013691598447465047	0.013134826721943771	0.01251732179561978	0.012019603650209211	0.011526238073822151	0.011006440001004187	0.010461111500922753	0.009995965716872113	0.009528008801904008	0.009023879261811085	0.008555460656414299	0.008047795471335356	0.007442884618259018	0.006884722136534718	0.0062850806269039786	0.005767580899492593	0.00523513504067902	0.0047477536757301025	0.004231599325470179	0.0036992516483232213	0.003165501616200251	0.0026222644313267118	0.002140546112253346	0.0017070404477227455	0.0012217640256471565	0.0007402452792679267	0.00025789040783076285	-0.0002487456229854765	-0.0007164699385584844	-0.001174131440316025	-0.0015764592639329294	-0.001959060027377216	-0.002412701176907944	-0.002789789790943588	-0.003143454525009279	-0.0035245542628402414	-0.00382726108821921	-0.004179791798527035
THRA_RXRB	0.0019201966509597825	0.001639933048310742	0.0013663491818603534	0.0010659624344293715	0.0007640605684080329	0.0004613694591694156	0.00021026298448027986	-5.4980291221983546e-05	-0.0002984731966902539	-0.000578534707979583	-0.0008324046522465272	-0.0010607118199742196	-0.001304071714041953	-0.001511857724495355	-0.0017635452990186005	-0.0020069349277199045	-0.002228722568447739	-0.0024295477733165672	-0.0026533470497559102	-0.0028651910874567125	-0.0030519321937802248	-0.003243137429081544	-0.003409173360862077	-0.003528059386610383	-0.0036574875798724383	-0.003763181339607363	-0.0038938449530749645	-0.0040117259487147325	-0.004140087022511058	-0.00425047637292874	-0.004347704179679969	-0.004437122775785577	-0.004515263922159308	-0.004607974215993723	-0.00470923590295693	-0.004781456164217914	-0.004844522337111949	-0.0048961359768806105	-0.004927335438974725	-0.004960458082379071	-0.004984636983866511	-0.00501556567153918	-0.005040004747238208	-0.00502524148730254	-0.0050233329618018865	-0.005014993473616234	-0.004981738539239409	-0.0049612079011550165	-0.004907278790120617
THRB	-0.0013268345649989064	-0.001437533742604406	-0.001534291344860537	-0.0016062082847959733	-0.0016640205216372922	-0.0017090507842846064	-0.0017643545115364244	-0.0018033795700394765	-0.0018419809452880854	-0.0018544540589019555	-0.001868900982168425	-0.001885661510393403	-0.0018857955376435102	-0.0018933641710862758	-0.0018698565432758148	-0.0018402231284209531	-0.001811217569460873	-0.001782797439365715	-0.0017326663691640926	-0.0016786665772976707	-0.0016279713543797232	-0.0015655218260533959	-0.0015072212040255705	-0.0014652368733369125	-0.0014095036778375137	-0.0013585998002577434	-0.0012870595969831384	-0.0012153744283020685	-0.0011315800056516188	-0.0010513445363516305	-0.0009726177163689153	-0.0008930776426040232	-0.0008151687646490478	-0.0007256652464736525	-0.0006284430067630467	-0.0005443139144573322	-0.0004631867226766185	-0.0003867277498866376	-0.0003199536326376735	-0.00025094857976427546	-0.0001854056937758636	-0.0001148563731304147	-4.6216859867453146e-05	3.4826556256714443e-06	6.176901341046042e-05	0.00011854201136696338	0.00016434618709902402	0.00021846542403352259	0.00025736258130640624
TLX1_NFIC	-0.014882081810597218	-0.014678370437170619	-0.014443749435321937	-0.014184687542703578	-0.013894200902600393	-0.013570996450624664	-0.013195019825851844	-0.012787374874505151	-0.01233370631453051	-0.011859993261433036	-0.011338686874218153	-0.010768347048209217	-0.010171685141872366	-0.009520247974463976	-0.008865709794244125	-0.00817854847645689	-0.007450568319978915	-0.006682736583080322	-0.005912152577415299	-0.005114234010999497	-0.0042789369400466825	-0.0034342119288360952	-0.0025549406426192208	-0.0016199349781306595	-0.0006869364399109145	0.00027589759196982715	0.001214903389809512	0.0021662331171543037	0.0031012169309114503	0.004047802302051673	0.004997517069078413	0.005940622110176357	0.0068773367500092625	0.007772828597740888	0.008629803675281112	0.009490389891407793	0.010327932628855742	0.01114325642674753	0.011946377341825843	0.012709076432089222	0.013444702357998684	0.014133483605010426	0.014791769849585967	0.015459844741956316	0.016072620342856756	0.016653866230448164	0.017225689931185405	0.017742633379476052	0.01825966632532361
TP53	0.00875643699598619	0.008452690053830463	0.008199935516505186	0.007963855801125038	0.007765959644249347	0.007605092343589639	0.007530158571495244	0.007475847676962082	0.007474840303054791	0.007467040900129773	0.007511806066858828	0.007606145959685896	0.0077065820006404885	0.007861212141297315	0.007987099860896577	0.008134242587793541	0.008313561025786176	0.008521942727020154	0.008713260641376196	0.008920680405961511	0.00915528615722896	0.00938635676768463	0.009641232216414034	0.00993876012799126	0.010222112902526762	0.010522075982148434	0.010792093693625037	0.0110655227648121	0.011319639975177043	0.01157784676951332	0.011833365283521705	0.012079101937100385	0.012315584133220842	0.012519043717771976	0.012693029972786754	0.01286647416320663	0.013021538729910666	0.013159143682008281	0.013285794830338864	0.013384360788708888	0.013463728391636608	0.013512825382707245	0.013542174535981853	0.013575342707602429	0.013575512384197594	0.013557129122690602	0.013533050828790647	0.013478941370342338	0.013425508093237108
TP63	0.006465330496052354	0.007135234089961469	0.007758069070983319	0.008324851397995431	0.008848657287497584	0.009332538474083161	0.009802224621441138	0.010230736333977808	0.010635608495403348	0.010989840694357806	0.011323791961921452	0.011638069329675371	0.011912489125628032	0.012172924435783779	0.012378369998621604	0.012555806816080232	0.012712687620036444	0.012849278829343362	0.012942961035234735	0.013013233401182654	0.013068243630824304	0.013093755947902038	0.013106925082844539	0.013120532677876048	0.013106442642825393	0.013084061836459505	0.013031115750620655	0.012968631717113781	0.012887463789889217	0.012803396707818599	0.012715975528835065	0.01262458073266161	0.01253260721761677	0.012430327997103446	0.012322322420666375	0.012226235208543946	0.012134205159106242	0.012047671537669726	0.01197030254828187	0.011892523622021839	0.011818278897504026	0.011740790883641558	0.011664865008967058	0.011602520114533197	0.01153309425655212	0.011463635815669533	0.01140052603694272	0.011329515331212361	0.011267018951321511
TP73	0.0066754424543188804	0.007003132724718134	0.007295061411056102	0.0075604466839925815	0.007793691729559953	0.00799588699567713	0.008156208473014256	0.008291747632264318	0.00839562118543738	0.008482070191448152	0.008538473103562486	0.008566483066192166	0.008575861701100022	0.008557338186092172	0.00852804308102476	0.008478403595098502	0.008406918050544606	0.008314824480763908	0.008211425569859366	0.00809098122123027	0.007951999768352572	0.007800872720167098	0.0076330253178779756	0.0074453971531932275	0.0072493841467256145	0.007039671574066795	0.0068259325661715	0.006602389375746617	0.006374316927488297	0.00613778016752158	0.005894911764794787	0.005648076833200391	0.005398139394950737	0.00515158415713217	0.004909123127728724	0.0046651921004950735	0.004425065632699474	0.004189467472087613	0.003957263347081892	0.0037333472996082507	0.003515527351679397	0.00330728611439613	0.003105948722550655	0.002904154479696668	0.0027139368531688343	0.0025312370286809114	0.002351857658467929	0.0021853174360681035	0.0020205309022645486
TWIST1_SNAI1	0.007615127090557155	0.007984289728975894	0.008302561470021003	0.008571430177936493	0.008793299562577246	0.008968603002597914	0.009099683412798137	0.00918292583897078	0.009219325632795615	0.009205976787297298	0.009145021127162214	0.009035811821685247	0.008877556661883543	0.008671161753954186	0.008418055612604447	0.008120023078730339	0.007778050948867989	0.007393479358317301	0.0069725798377996894	0.00651560144476369	0.006022986341147937	0.005501825808031732	0.004949735158159244	0.00436299026930309	0.0037569396787462	0.003126086036853889	0.0024881156764691	0.0018359438892856744	0.0011815773001696938	0.0005188403393669301	-0.0001469599715436783	-0.0008095647181965052	-0.0014662904777141413	-0.0021000475942310037	-0.002708291403786329	-0.003306830937600099	-0.0038826292707896523	-0.004434879043337361	-0.004967965261653571	-0.005468411070538571	-0.005942906190884098	-0.006381727961574422	-0.006793326126336462	-0.0071996766789288276	-0.007566830006189543	-0.007907631005937776	-0.008234937524597207	-0.00852356453650667	-0.008805386962990585
UBP1	0.006972687650697692	0.006987483834169121	0.00699336186379006	0.006992307507819383	0.0069850392548808935	0.0069723417940874355	0.0069533283447177855	0.006930015170887176	0.00690164392666688	0.006871012542965668	0.006836000061298034	0.0067966578014416745	0.006755842231210119	0.0067106616111616895	0.0066678358597793905	0.006624333224261316	0.006579370949622417	0.006533266780171872	0.006491598981134443	0.006451120833701957	0.006410327700326733	0.006373424891006926	0.006336355121801771	0.006295353089411526	0.006259146739358135	0.006222097176530912	0.0061921788933419165	0.006162729359138809	0.0061374468868869185	0.0061106452143397764	0.006082452942375141	0.006053121362955896	0.00602117593454731	0.005990990844641255	0.005960752069902933	0.005921946845179567	0.005877877719970367	0.00582745056006484	0.005768224836607088	0.005704891722535357	0.005634956549219762	0.005562040507603163	0.0054830865647960995	0.005390002656436359	0.005295312938312236	0.00519430064105009	0.005082079834865866	0.004968233480505202	0.004840483901007347
VAX2_RHOXF2	6.848271103524778e-05	-0.00010229250670462749	-0.0002537667274889197	-0.000395350666417449	-0.0005318418352680069	-0.0006662726197665461	-0.0007988410743813389	-0.000932983658901071	-0.0010684980845229422	-0.0012091788662599507	-0.0013527898948182224	-0.0014997967226655794	-0.001653100829741002	-0.0018101536359582087	-0.0019761700190290645	-0.0021481608240384482	-0.002325476083036095	-0.0025083138772351746	-0.002698825374567784	-0.0028949036130535245	-0.003095917283714362	-0.0033025400484117022	-0.003513639078739437	-0.003729310030354629	-0.003949611057883971	-0.004174246670619104	-0.004401074381608111	-0.004630125162047066	-0.004858964222814306	-0.00508847300992572	-0.005317670688078654	-0.005545111429460174	-0.005770261164579444	-0.005987656121427457	-0.006195985353640698	-0.006401294943789336	-0.00659915917408257	-0.006789403020308036	-0.0069740815144266706	-0.007146852306893992	-0.007310202278964085	-0.007458557058086145	-0.00759533442545803	-0.007731917969962909	-0.00784938818184064	-0.007953841391350379	-0.008052123420398342	-0.00812860772054327	-0.00820168327924475
WRNIP1	0.008371352294276	0.007429918083918556	0.006554117727160102	0.005732479670444613	0.0049591489755518225	0.004229447725070217	0.003532214852497411	0.002872018130803822	0.0022409892111571526	0.0016521324782246569	0.001090126779003825	0.000552718338320866	5.364010712667909e-05	-0.00042563895448174087	-0.0008515616741938351	-0.0012439895184014067	-0.001609400202951661	-0.0019483018936399658	-0.0022375021506433365	-0.0024952781159438275	-0.0027301308362376753	-0.002926300286772635	-0.0031022998348054377	-0.003273225300782058	-0.0034061311411741593	-0.0035232847162065327	-0.0035966349433891338	-0.0036510202510420284	-0.003674118656787305	-0.0036852147361321093	-0.0036832010770587744	-0.0036666513284231584	-0.0036394033804391514	-0.003587896241333775	-0.003517560950622346	-0.003451670471253752	-0.003379540759907851	-0.003303085157385012	-0.0032274620681655166	-0.0031399074210375264	-0.0030460927588304085	-0.002936939148045662	-0.0028192335356963904	-0.0027097697951260014	-0.0025800362753744736	-0.0024398060505493252	-0.0022979582833528318	-0.0021346390034248986	-0.0019726551234487046
WT1_MTF1_ZBTB7B	0.002973753471479159	0.0028256060223364765	0.0026981495525128	0.002594441057432736	0.0025005012641477623	0.002411739857783848	0.0023088186837933564	0.0022095590239903837	0.002101006730253015	0.0019988453848532955	0.0018830167983468426	0.0017527325692741852	0.0016187905516832815	0.0014657284428384635	0.0013155883749766844	0.001152759412895303	0.0009729181686368835	0.0007757659940701058	0.0005737181288154114	0.0003565235072742987	0.000120124303566633	-0.0001266089559356362	-0.00039254531246749936	-0.0006847895941564074	-0.0009847996134821062	-0.001303135789031785	-0.001622376691740894	-0.001954078885551166	-0.002288396966784883	-0.0026340777821351785	-0.002987746889983613	-0.003345327745087081	-0.0037059907170941364	-0.004056016110058205	-0.004394616773522175	-0.0047361068218200264	-0.005069408558491138	-0.005393691427833557	-0.0057121236568907115	-0.006012601748974077	-0.006299827723359885	-0.0065646609461209905	-0.006813171983361435	-0.007062796801491726	-0.007283930998465313	-0.007486245475682046	-0.007679521612366292	-0.007841149107848906	-0.007997112595451187
XBP1	-0.008500106507689488	-0.007266364063899104	-0.006133300676125475	-0.005127780326272066	-0.0042122896866475966	-0.003379564609802578	-0.00255502018795491	-0.0018205788790800754	-0.001125803288140076	-0.0005517352851372931	-9.93848687885407e-06	0.000500090930407616	0.000918118860343732	0.0013189842011410338	0.0015821007074698385	0.0017855429461948718	0.0019501468458841419	0.002075786240944366	0.002095960493906785	0.0020664330299684395	0.002009919704634594	0.0018842267551888833	0.0017381969091602879	0.0016080348951268576	0.0014113499342828836	0.0012036872528354001	0.0009198048179311482	0.0006201524772579079	0.00027777509593498474	-6.171127813220007e-05	-0.00039965792716988865	-0.0007377409475665776	-0.0010657728279054803	-0.0014116918925389352	-0.001761622503251223	-0.0020632411221429103	-0.002338666999823224	-0.0025827621364018804	-0.0027837686880657366	-0.0029688507250784342	-0.003125462353183487	-0.0032726766605357853	-0.0033954587265939314	-0.0034573383933525505	-0.0035185752576719328	-0.003557482015069174	-0.0035542653175236255	-0.0035503514158976017	-0.003496133143788431
YBX1_FOS_NFYC_NFYA_NFYB_CEBPZ	0.013608491110417367	0.014048389634572918	0.014501957174532598	0.014927716801197772	0.015352715736330371	0.015776719176246273	0.016265690094026303	0.016736731703672666	0.017234966795874797	0.0176799379694021	0.01815413859749048	0.01865635542278077	0.019126294445532606	0.01963530052214208	0.02006238959347387	0.020481923535944982	0.020912827470542555	0.02135324223776798	0.021731873109756678	0.022102845534315855	0.022487496840456266	0.02283763520928345	0.02320241364555377	0.023619558086889238	0.023993908115084592	0.024383376112627354	0.02470705599092548	0.025028725530286722	0.02530961425114554	0.025597785006864597	0.025885053419697074	0.026161945621372824	0.026433615802192584	0.026655201503494323	0.026835579901874792	0.027037400154682343	0.027225516491210435	0.02740258006007609	0.02758277652277365	0.027727041492946004	0.027853028088593416	0.02793303936063234	0.02798859180795659	0.02807387821143413	0.02809939878291379	0.028096713297495284	0.028095419513812725	0.028031886067315454	0.027981272782437734
YY1_YY2	-0.01032770762505562	-0.008480809136953055	-0.006737222881657072	-0.005144349961719009	-0.003649513851429632	-0.0022443740455542894	-0.0008189983827512671	0.000503191444156608	0.0017974727390665459	0.0029417959418977764	0.004069305394282222	0.005181654981847479	0.0061873622921400214	0.007201671682778462	0.008037673990875977	0.00881537412532882	0.009567626553034357	0.010294695067198155	0.010888451666849819	0.011437209794845575	0.011977879866389582	0.012439115682624423	0.012901384295656008	0.013427118045907625	0.013872577684647563	0.014331851829727769	0.014683923505174319	0.015031919687503984	0.015320134861053467	0.015627267396875578	0.01594496706206202	0.01626280831813445	0.016592942291754637	0.01686930586117647	0.017108815238849415	0.017412530222644596	0.01772798059750062	0.01806103996877416	0.018435265609459132	0.018788665085992712	0.019149024060428118	0.019471206925419017	0.01978943534395056	0.020192705314737124	0.020534578672238585	0.02086656546292349	0.021238505996284077	0.021543799445597284	0.021909831272701064
ZBED1	-0.004164177219964445	-0.004277978631557005	-0.004374542823649182	-0.004454467100523139	-0.004519110660602108	-0.004569324305993999	-0.004607277963775719	-0.0046318455446915235	-0.004644518354645645	-0.004644169463867452	-0.004633024224837054	-0.00461145601677525	-0.004578998126955138	-0.004537205373563552	-0.004485383302043032	-0.004425203630662272	-0.004357395076393106	-0.004282476939532977	-0.004201363578089255	-0.00411484309131521	-0.0040233634618136995	-0.003928155185347104	-0.003829243557044586	-0.0037262183270260992	-0.0036215997928748596	-0.00351469417110692	-0.0034085566914362425	-0.003302062160102639	-0.003197223250966263	-0.0030928784377320306	-0.002989765702210805	-0.0028887286861487703	-0.0027899445663809317	-0.0026959947093130633	-0.0026069193073370764	-0.0025196734696299812	-0.002436082357840292	-0.0023559205605413994	-0.0022781331346899917	-0.0022046627760740887	-0.0021341425631133315	-0.0020679490536585046	-0.0020044784104715167	-0.0019399275415661929	-0.001879733500685056	-0.0018216399571364076	-0.0017633961722087843	-0.0017090827519357099	-0.0016533168348878073
ZBTB12	0.010842103815838267	0.011202756734687822	0.01149823839096183	0.011727064498093789	0.011908770785168573	0.012050302347094153	0.012180859569683962	0.012274463856380794	0.012350775532731	0.012384138339162304	0.012406367442238381	0.012418869936896995	0.012402697244960388	0.012383749554415428	0.012322847307979603	0.01224646505175749	0.012161641986018342	0.012068293700701277	0.011944742506529915	0.011808833600266733	0.011667347205380322	0.011506271430558304	0.011340488063733908	0.011180519184995763	0.010999768958658115	0.010814857240999362	0.010604967814426346	0.010388183617018298	0.010155795632777078	0.009921042903884172	0.009682938095894328	0.009440579800719249	0.009196623448733628	0.00894316913260253	0.008684464264936385	0.008434867117696854	0.008188308695246697	0.007946148760397384	0.007711168697916755	0.007476289635179415	0.0072443379036634895	0.007010589460606639	0.0067784116129951085	0.006555307380010077	0.006327874961958869	0.0061007507626503876	0.005877529032911157	0.005650276245054604	0.005427902284672651
ZBTB14	0.011077374007761563	0.010018430170230845	0.008983514505014775	0.008017001394273016	0.007068118604450323	0.006129838177798421	0.005100022062443135	0.0040967416720881136	0.0030508353844919812	0.002076989782659425	0.0010528148571725348	-2.145281285307054e-05	-0.001060368533507138	-0.002168265488591072	-0.003173027306749511	-0.004182870481601399	-0.005225888727035593	-0.006300206872048458	-0.007304917243712326	-0.008317507467478662	-0.009368456103728091	-0.010388810444785087	-0.01144822689897378	-0.012600135721971434	-0.01370748504526558	-0.014852055275800429	-0.01591619634234754	-0.01698968958817329	-0.01801450562209079	-0.019058005984026887	-0.02010620140727606	-0.021142841644722712	-0.022172900404386332	-0.023127257989106045	-0.024015584390223797	-0.02492864975495572	-0.025812107230828843	-0.026668310006951565	-0.02751786400992007	-0.028300923692810634	-0.029044003715598794	-0.029704186859154047	-0.030314080523640312	-0.030957998953262515	-0.031496660333518826	-0.03197883094772551	-0.032451247006145996	-0.03281333759773511	-0.03318464221946955
ZBTB16	0.0056702658696188585	0.005509455414852907	0.00535808924086279	0.005199286639664037	0.005043457848940893	0.00489009619863078	0.004760625329720427	0.004625483497479801	0.004498595375476952	0.00435513108711731	0.004219581229495557	0.004089968556721155	0.003950179137332439	0.0038176194237619383	0.0036651602694656865	0.0035111492238379563	0.003359401870926091	0.0032092493275619246	0.003050633001137833	0.002893637460393037	0.002741207286103316	0.0025888021673222527	0.002441874825294409	0.002301890327923907	0.00216288500748247	0.002028102863016012	0.0018961870802091665	0.0017690200441224217	0.0016467685640139261	0.0015284530741979988	0.0014130335110943211	0.001299790728822485	0.0011873756734122668	0.001077924161830355	0.0009707498984400663	0.0008600152497533466	0.0007476240066018484	0.0006327741009941282	0.0005133654789159905	0.0003935116938527721	0.0002711170547412847	0.00014988180153997465	2.7098172221141465e-05	-0.000105616831990914	-0.0002348990614817875	-0.00036520906143708645	-0.0005015724763629161	-0.0006323975786102663	-0.000771024121888309
ZBTB18	0.005320730208736831	0.004840746324272322	0.0043804667804205055	0.003934100643372918	0.0034955797455537927	0.003061179343753179	0.0026250357420170025	0.002188456228461736	0.001747455492711921	0.0013046016771761368	0.0008543948399818969	0.0003955215029506906	-6.959910451708583e-05	-0.0005462818585463841	-0.0010276788429936627	-0.0015191885544482053	-0.0020229668588033047	-0.0025397494543556074	-0.003064466787625496	-0.0036014655888653786	-0.004152857873772753	-0.004714169731025418	-0.005289702621069612	-0.005883560342550206	-0.006484677751079309	-0.007098505137835126	-0.0077126688221348175	-0.008333048563786995	-0.008951042676287513	-0.009571108088586633	-0.010189068086732691	-0.0107997909026484	-0.011400556822965974	-0.011977331075439803	-0.012526679715211392	-0.013059685020497843	-0.013564971436822079	-0.014040768245821776	-0.014489865447805266	-0.014900296362630079	-0.015276932033947994	-0.015610542126693161	-0.015907559885118872	-0.016187040161697044	-0.01641775027280155	-0.01661024262816042	-0.016775658538398696	-0.016889461086907614	-0.01698086846080242
ZBTB3	-0.0011510894808004304	-0.0008831655801692366	-0.0006576333342262844	-0.0004424697165324979	-0.00025237961251124214	-8.401142044763449e-05	2.2152681193113246e-05	0.00012328102808984709	0.00019197067921468663	0.0002808239306218765	0.00033848360886647134	0.00036735873581871437	0.0004050481626588034	0.0004090932803187965	0.0004511858946463259	0.00048690913567888154	0.0005057525003649547	0.0005093688012220262	0.0005370524171107649	0.0005586317309067919	0.0005631236965374136	0.0005763293699842378	0.000572860040721757	0.0005345962834416343	0.0005104676382422305	0.00047173465841752793	0.0004583124266655446	0.00043894344322358263	0.00043222093890421363	0.0004152921948930012	0.0003921404229673124	0.0003669584290936882	0.00033697536943769907	0.00032145526736803917	0.0003150197174017742	0.00028916747646093056	0.00025833088049672265	0.0002203075005519134	0.0001682655798201198	0.00011772914311438412	6.0526498933661804e-05	7.100416713904863e-06	-5.222029807066577e-05	-0.00013971754966900154	-0.0002205794688463437	-0.00030834560003774276	-0.0004154179214481751	-0.0005181075079544866	-0.0006463892992979961
ZBTB33_CHD2	-0.03037672548894765	-0.0293678061270222	-0.028397388534120622	-0.027539849715212335	-0.02673068774269982	-0.02596505691279321	-0.025099895500046064	-0.02430710967089212	-0.02348913721752321	-0.0228130861362371	-0.02210304907075997	-0.021359656115055425	-0.020706873843167065	-0.01999320396185521	-0.019467708887592035	-0.01897226418864604	-0.018464767335689494	-0.01794623200829461	-0.01755966715073725	-0.017190195418287802	-0.01679103589905511	-0.016456961138238593	-0.016084735414949185	-0.015595368102948424	-0.015177981133218055	-0.014712645678485396	-0.014358609546920104	-0.013984841767059514	-0.013666171846522277	-0.01330401437290407	-0.012912540772138208	-0.01250868257264203	-0.012080438421661262	-0.011716032109087098	-0.011396916837580541	-0.010997227959078091	-0.010586984386858948	-0.010161011655581033	-0.009691151091467839	-0.00925671240224074	-0.008822878547574912	-0.008446407964721587	-0.008084233305144363	-0.007625732174908216	-0.007253377307366374	-0.0069026886024623575	-0.006512128369684325	-0.006212471887319053	-0.005847185458633182
ZBTB4	-0.009988484455831826	-0.009533617084973687	-0.009141445660402566	-0.008816739606197947	-0.008542750347468974	-0.008313582799429106	-0.008102971069619908	-0.007934008976565718	-0.007788659519944868	-0.007688436503184151	-0.007604834580263151	-0.007535994166142388	-0.007496922187972834	-0.007464894555377939	-0.0074710649634722286	-0.007492287931504897	-0.007521665336227701	-0.0075581266688116225	-0.007618143750563949	-0.007686242055843385	-0.007755921660542781	-0.007837982965876523	-0.007919402057662556	-0.00799029422692849	-0.008072968730081797	-0.008152688636368581	-0.008248357629583253	-0.008343998269943333	-0.008448515088297822	-0.008549548949606382	-0.008648330441481411	-0.008746383400314943	-0.008841466040280447	-0.008944176929826178	-0.009051496914402027	-0.009145899681327146	-0.009235565667339917	-0.00931901247299626	-0.00939184615375386	-0.009464816395488032	-0.009533254698896465	-0.009605311099218842	-0.009675091374821134	-0.009726679896795515	-0.009786246529373663	-0.009844547770187844	-0.009892433103331268	-0.009949010058345923	-0.009990885008948703
ZBTB49	0.0046607644366928195	0.004708500862582712	0.004739477190586159	0.004747795098378591	0.004741913003139257	0.004724885622908304	0.004710984014081192	0.004688129275432633	0.004666619200464138	0.0046374826975840375	0.004616212936279941	0.0046049698520158585	0.004599587934367886	0.00461124453081562	0.004630843428214423	0.004669179199130652	0.0047299600556203174	0.004814456179651219	0.0049185379053669825	0.005046770095348105	0.005200295547618526	0.005374871831694805	0.005572515182571838	0.005794326149851451	0.006031375079548074	0.006285670104189705	0.006548061648104004	0.006820880906184032	0.0070978508785309955	0.007380477168789192	0.007665337466099295	0.007948735185030649	0.00822842919725409	0.0084966767246236	0.00875148284635943	0.008997587650954847	0.00922898873666101	0.009444493642541706	0.009645034033542693	0.009825536455506372	0.009988277726961299	0.0101298154538739	0.010252894958665389	0.010364461938985376	0.010452840995793826	0.010521901579023508	0.010575190517048158	0.010604237189846832	0.010618282072868364
ZBTB6	0.0035354854344082755	0.003962034524042109	0.004353392972808992	0.004739306423289813	0.005102491518715905	0.005445081408782014	0.005726686376546567	0.006002986041470809	0.00624662180095779	0.006507218811125584	0.006734865917601421	0.006931541111803637	0.007131810006324858	0.007295577412157529	0.007488286557609892	0.007668305804228879	0.007825880127215593	0.00796255582708346	0.008113434366554342	0.008251594049138595	0.008367801468030159	0.00848528656954541	0.008582467381007607	0.008644582846616672	0.008714899162359666	0.00876942274661279	0.008843220023253466	0.008910323438143287	0.008987458757384714	0.009056102484654976	0.009120604001479725	0.009185455764900857	0.00924924477580482	0.009329146212364787	0.009421509177128945	0.009503038654737431	0.009586575913991533	0.009670705765714365	0.00974981153843532	0.00983713468363911	0.009925588058033277	0.010024035150015105	0.010124027500992783	0.01020588977935981	0.010299740061207846	0.010393586994473564	0.010476135000234386	0.010568235048791175	0.01064270036991037
ZBTB7A_ZBTB7C	-0.01204408180846923	-0.012440577588654165	-0.012756960276596278	-0.012988303225778234	-0.01315810714256748	-0.01327620526062984	-0.013383285208105961	-0.01344679163706256	-0.013494934744867805	-0.013492787353572335	-0.01348577945979218	-0.01347726460650655	-0.013439627257065047	-0.013411807805363534	-0.01333353822910213	-0.013244401774884932	-0.013155523556096508	-0.013066969526450044	-0.012941657156127006	-0.012808349959232255	-0.01267874876677723	-0.012527098079461264	-0.012379913848789274	-0.01225788566182848	-0.012109385475060243	-0.011965983947711185	-0.011783873886454188	-0.011598231765674453	-0.011388690677248766	-0.01118242224912094	-0.010976219837531205	-0.010766480258650863	-0.010557747885841134	-0.010328218360982256	-0.010085132188968246	-0.00986355044441849	-0.009646648548543196	-0.009437051335598785	-0.009242425601842722	-0.009043048737990953	-0.008847506019221464	-0.008642035149591748	-0.008436927797830061	-0.008257085709270851	-0.008059941524913995	-0.007860133151216154	-0.007670468507999314	-0.0074622851946954324	-0.0072682015697447585
ZEB1	0.011747578106560358	0.010721286236528958	0.009778401337888707	0.0089304158543068	0.008152548908781632	0.0074375979259885166	0.006735881130192711	0.00609597805088722	0.0054836403289727055	0.004949345635405003	0.0044340121735279734	0.003935129097352655	0.003490974159264252	0.0030503132272558923	0.002692834875947682	0.002365360099372613	0.0020527706983137608	0.0017542758579117414	0.001515095877088778	0.00129692815305045	0.001084013700050031	0.0009060235271075649	0.000729539504483012	0.000529808026424592	0.0003659870709253176	0.00020045105563983205	8.133480087078079e-05	-3.211575981471623e-05	-0.00011833624174366727	-0.00020747240608617526	-0.00029600462603184577	-0.00038000878258642474	-0.00046405708705873894	-0.0005252003838191344	-0.0005708440893347227	-0.0006366561663329512	-0.0007047953095916511	-0.0007777150902477732	-0.0008632446692038309	-0.0009415795154839334	-0.0010219628910340544	-0.0010909377939837988	-0.001159612094161926	-0.0012542492819897124	-0.0013321092409800117	-0.0014090710862842118	-0.0014994427622308118	-0.0015746557182943263	-0.0016699042533974535
ZFHX3	0.000871746690373948	0.0006935396462274661	0.0005123937310000696	0.0003531993262916829	0.00019165128562976833	2.571306507638658e-05	-0.0001977998071635942	-0.0004153943945777174	-0.0006634530900220547	-0.0008787043390987925	-0.001127261937696656	-0.0014091076647004892	-0.0016759642891818365	-0.001986392866439809	-0.0022411837044121496	-0.0025012915026254765	-0.0027827750601138136	-0.003084503203088107	-0.003345817526809046	-0.0036121787772739624	-0.0039019025869049704	-0.004172887773865706	-0.004467563740226689	-0.004819592408957686	-0.005144202596608957	-0.005492563565166191	-0.005790376261727697	-0.006094661076280058	-0.006368866981111909	-0.006656960913790143	-0.00695118254501441	-0.007242458153594763	-0.007535634449414194	-0.0077876633014834305	-0.00800679173587987	-0.008253860353945253	-0.008495457667577491	-0.008734604730693655	-0.008985647938119484	-0.0092104992653059	-0.00942661526566999	-0.00960668932790101	-0.009772133126811166	-0.009977094125133333	-0.010132847419513374	-0.010271026640405011	-0.01042152444166209	-0.010521201599929171	-0.010645588725601647
ZFX	-0.010376940523045603	-0.010050318551661606	-0.009688664492030716	-0.009345787147214681	-0.008989990902824792	-0.008623103189071274	-0.008164416099240623	-0.007717761199297968	-0.007227744041911181	-0.006794062444037829	-0.006314727377432142	-0.005791269552844114	-0.005297428013158807	-0.0047452297040064826	-0.004281797759227024	-0.0038152137405556867	-0.003321598338221147	-0.0028023361155768323	-0.002342438060317117	-0.001875159071277957	-0.001373689237859992	-0.0008947889669466557	-0.00037829483650003845	0.00022198937467292012	0.0007930032037782625	0.0014050137291735571	0.001961562506920812	0.002539398448825397	0.003091754307011856	0.0036760577809544118	0.00428174075278201	0.004896153977748741	0.005523988596030696	0.006108029378872513	0.006656172449073151	0.007243342358640846	0.007823717027250677	0.008398455942069472	0.008984017409225392	0.00952989441654876	0.010057725052248164	0.010531104727517109	0.010976896631847753	0.011465581636608645	0.011879663284368942	0.012259564531476615	0.01264415736739599	0.0129477713915954	0.013270642159343881
ZIC1	0.007066779476916717	0.007052562426461876	0.007004298343765027	0.0069452824310284825	0.006860720599475163	0.006751868504239172	0.006580131888529897	0.006395827175944328	0.006172336947022875	0.005959890634458404	0.005708154682433034	0.005417685516596263	0.005126943171251861	0.004790295163188205	0.004486786148250174	0.004168691520170453	0.003823491435014546	0.0034522536894361815	0.0031041600648618467	0.002743043554870493	0.0023542870244849024	0.0019724562765080634	0.0015632669688547716	0.001099046017105591	0.0006499020264496975	0.00017393523178353993	-0.0002662515040477609	-0.0007175311522312613	-0.0011483172172586902	-0.0015949356455372632	-0.002050067602382195	-0.0025050448986029803	-0.002963015537045134	-0.003385477329545704	-0.0037780480595943945	-0.004192813248858022	-0.004599836317619765	-0.005001218990119909	-0.00540958384499981	-0.005791065039653124	-0.006161409644885045	-0.006496076845791434	-0.006814439478206547	-0.007166322424490767	-0.007470732591882347	-0.007756579435574525	-0.008051821068111899	-0.008297573305103887	-0.008564765803977194
ZIC2_GLI1	-0.005059104527203629	-0.00479371650171625	-0.004537005442977622	-0.004297819892686893	-0.00405867146376323	-0.0038155721971824394	-0.0035353732783756746	-0.0032539191300282387	-0.002949198034923599	-0.0026596633877031812	-0.0023461088714650307	-0.0020092619868620583	-0.001680590093017126	-0.0013250950207713058	-0.0010077787033792843	-0.0006922059588921691	-0.00037003755906121343	-4.387253798990992e-05	0.0002451937913638826	0.0005249232139936702	0.0008056928414920169	0.0010592006746011986	0.001311722562346801	0.0015836290912631488	0.0018204096440301936	0.0020541263282804864	0.002238429578015942	0.002409458725893914	0.0025455611375226105	0.0026744689820864093	0.002792355637512905	0.0028950860758014396	0.002987003251465564	0.003045336200527464	0.0030774645765072857	0.0031195456052310984	0.0031546726242493014	0.003186398330680992	0.003224046059219655	0.0032488662431129607	0.003271687027134409	0.0032798411211867294	0.0032859451727895676	0.003318468805705554	0.003333724604118033	0.003348990590654604	0.0033799748661255727	0.0033969055254330174	0.003437309947457436
ZIC3_ZIC4	0.007601630012698303	0.008850105806950719	0.009971346615417018	0.010993004276845963	0.011935352550655243	0.012813166335230927	0.013642136708397179	0.014425518695047743	0.015172665129643584	0.01588102799830228	0.016560683469403856	0.017213846273691404	0.017835777639742284	0.018433897794978445	0.018996065409688775	0.019529298302732038	0.020034833432730693	0.02051153957231042	0.020952080386643528	0.021360817725444764	0.02173854737015067	0.022080815680764147	0.02239037659052692	0.022667578791978518	0.0229065162214628	0.023108983844566923	0.023273241760610335	0.023400855569572093	0.023492566156933858	0.023548147652640863	0.023567839449678413	0.02355275966528636	0.023503587264301084	0.023426604507324977	0.023324527490003397	0.023191543144208616	0.02303365191830609	0.02285215693553526	0.022645338744506176	0.022421884894792483	0.022179147415926748	0.021924903598745365	0.021655016147739382	0.021353989599556006	0.021047859154968287	0.02072855611768078	0.02038646257147607	0.020044259070438913	0.019675589015732513
ZKSCAN1	0.007909698560566236	0.007718577709829761	0.00752714013476903	0.007335513891181195	0.007135840849578079	0.00692518135873908	0.006687801266025998	0.006437525737314424	0.0061632662799084685	0.005882029161703135	0.00557394120212401	0.0052373782874564605	0.004886897689411282	0.004502605648519588	0.004118069718011235	0.0037127290267764	0.0032802996704604298	0.0028205349400266524	0.0023572340335983087	0.0018732810631016134	0.0013610376354969633	0.0008385864022476078	0.0002880311181201763	-0.0003065614866456252	-0.0009060622753527121	-0.0015336873185025199	-0.002151601149608703	-0.0027861433057300203	-0.003416381123676162	-0.004063567363059876	-0.00472192695115298	-0.005384143280775266	-0.006050476705003199	-0.006691276929742149	-0.007306636784089057	-0.007932209112231477	-0.008544029191277943	-0.009141700274150916	-0.009733966111180247	-0.01029240915366256	-0.010828455591802217	-0.011319880429752089	-0.011781357490877293	-0.012255914397304968	-0.012670819360720075	-0.013049861650829438	-0.013417460203904129	-0.013717767131336791	-0.014015575241454374
ZKSCAN3	-0.008463361655540383	-0.008525399920447376	-0.00855789004135132	-0.008572211406260003	-0.00856574270344414	-0.008540617729911649	-0.00848595843358275	-0.008418876344905356	-0.008331852493511812	-0.008240897021864714	-0.00813108260980476	-0.008003198496898357	-0.007868943539891166	-0.0077153344581440825	-0.007565079056749296	-0.007404530518565026	-0.007230395053854675	-0.007043219866266761	-0.006856178673996407	-0.00665953298004973	-0.0064496251018970295	-0.006235423595588692	-0.0060083145482411685	-0.005761861321727363	-0.00551359461547899	-0.005253551264627353	-0.004996774336490637	-0.004732465972865269	-0.0044683461696622805	-0.004196648319224929	-0.003919811699545379	-0.0036406388953832847	-0.003359385599570971	-0.003085544029948936	-0.002818890813164025	-0.002549108119033252	-0.002283743450643864	-0.002023112602597258	-0.0017649823954242205	-0.0015168244890079252	-0.0012752083618873338	-0.0010452914779442322	-0.0008228779972267049	-0.0005974099945268073	-0.0003860322436966543	-0.00018262068288171898	1.861682116659111e-05	0.00020536018241158345	0.0003922294232254062
ZNF143	-0.03394303591698895	-0.03306262579355931	-0.03211376697645492	-0.031142152228847943	-0.030127013013079712	-0.029072279066327478	-0.027913983469242325	-0.026736324287262227	-0.025494436240248983	-0.024274132950946298	-0.02298946220398019	-0.021640593388105575	-0.02029463565475023	-0.01887132594762201	-0.017510930338551334	-0.016129442194253756	-0.014703979941820343	-0.013235784548823402	-0.011814350297666646	-0.010373432154320588	-0.008885056288879478	-0.007412365438734682	-0.005890670529590755	-0.004266994006523787	-0.002671640562007083	-0.0010257096436608482	0.0005537803765280768	0.002154369765046975	0.0037160200816084713	0.005305813117990117	0.0069082968882253504	0.008504734815223207	0.010098127561359534	0.011611706342709716	0.013051722667219032	0.014513733891688268	0.015936863117221263	0.017322060035751333	0.01869172469382535	0.01997921998552424	0.021214582417858063	0.02234950220797524	0.023421131707650766	0.024527074928731896	0.02550755952290265	0.02641855377472546	0.027314730581902768	0.028078222807804296	0.028849156920793612
ZNF148	-0.014524789404055334	-0.01389140617853117	-0.013263416863102291	-0.012662381183160584	-0.012070247708735587	-0.01148537340265078	-0.010860411269553326	-0.01024998655644638	-0.00962130680898215	-0.00903345404620661	-0.008425176766022979	-0.007795919186895387	-0.00719293375668702	-0.006559428479787644	-0.005994331069303657	-0.005437983808673782	-0.004874486041086794	-0.00430497906704168	-0.003790108696870005	-0.0032837393753286912	-0.002766939104747197	-0.002280561191484746	-0.001781459641710305	-0.0012359912789735572	-0.0007257555997503692	-0.00019964076228728682	0.00027274967354805774	0.0007477498595227875	0.001192346395516288	0.001649041525061035	0.002111233006334255	0.0025710784834007613	0.0030333540057833003	0.003459028090814804	0.0038558053047658787	0.004278426951539473	0.0046962082068198645	0.0051115933313755305	0.005537415276122848	0.005939684657554514	0.006334493788758788	0.006697664825515372	0.007048706306485276	0.007436736324139508	0.007781892232387674	0.008112722812473896	0.008456437292824035	0.00875534238262209	0.0090782902394023
ZNF232	0.002030466068112173	0.0019998143891214962	0.0019753691359046294	0.0019439351768162645	0.0019121248035703629	0.0018791687636543245	0.001862336628438633	0.0018385908634910564	0.00181973253191932	0.0017848488039736517	0.0017555992250964838	0.0017315356112531804	0.0016986227721564068	0.0016744654927585646	0.001633277576045882	0.0015940743337760225	0.0015624554487087643	0.0015396668001690665	0.0015155805904461135	0.0015029949068118707	0.0015074668825571522	0.0015239973944330164	0.0015615791883737701	0.001626020439150004	0.00170585739987772	0.0018088708864540163	0.0019245955264290825	0.0020596523456277126	0.0022069385608729894	0.0023702914731495066	0.002546135285424104	0.002730390036606429	0.0029212012807635726	0.00310808232820451	0.0032893634240848202	0.0034748634608588	0.0036568537267507475	0.0038350615760429567	0.004012419304340466	0.004180415298820259	0.004343129054648733	0.004494064339527434	0.004638355983790122	0.004790118960824741	0.004926815210968902	0.005056394266038455	0.0051870168535384405	0.005301223584930705	0.005419988580731347
ZNF263	-0.01731309703926598	-0.01739783255920273	-0.017485006321244417	-0.017542549825235104	-0.01760627178612418	-0.01768051261648725	-0.017833826873133188	-0.01798542031137811	-0.018181606336860612	-0.018348168195043358	-0.018565376836027152	-0.018832532141365647	-0.019096673370494387	-0.019422844725523913	-0.019707331033367314	-0.02001715391558657	-0.020369160644933097	-0.02076203299484351	-0.021137754577267524	-0.021541372019103926	-0.021989714803490167	-0.022443248165406073	-0.02294050583877689	-0.023510124582125213	-0.024074732709052433	-0.024678823278034733	-0.025256324792287985	-0.02585573839692474	-0.02644378083469773	-0.027056325373090124	-0.027684299784277486	-0.028317283609078307	-0.028956507341287612	-0.02956198269985927	-0.03013726998843331	-0.030731176363532838	-0.03131187989431974	-0.03187926298974159	-0.03244365003318946	-0.03297090998931844	-0.03347523159371485	-0.03393234607594231	-0.03435987073542676	-0.0348036160815531	-0.03518628761743317	-0.03553421582258966	-0.03587208525894312	-0.036144730110749736	-0.036415781032902717
ZNF274	0.004467569158456959	0.005177090969219349	0.005833172818140224	0.006449457376546048	0.007023562225261995	0.007559095567947452	0.008047880539637233	0.008507778169527414	0.008933531028635554	0.009338652928331331	0.009712430976479206	0.010056960808457107	0.010380619597111656	0.01067600435414441	0.010956539240253691	0.011214495406877767	0.011448756605332074	0.011660259009585217	0.011855465599431122	0.012030146048990938	0.012183242257331934	0.012319022933298725	0.012434323386146832	0.01252703396828849	0.012604613947161373	0.012663345042191356	0.012709524918919187	0.01273906888136865	0.012755316284387506	0.01275523758406339	0.012739868380724915	0.012710377619252467	0.012666814192279286	0.012613339759913076	0.012549937922248443	0.012471768111632517	0.012382181075098208	0.012281273304483345	0.012167885439787902	0.012045847487327645	0.01191352962870059	0.01177379527481467	0.011624453172421664	0.011459306750850292	0.011287975187722532	0.011106837146824254	0.010912006627038204	0.010710951754879362	0.010493870093301655
ZNF282	-0.0007040847372404458	-0.0005887915571794202	-0.00048689313816451056	-0.0004376494719743379	-0.000392333189514564	-0.00034409598030827026	-0.0002006250363584105	-7.034565646170712e-05	0.00010822364049417728	0.00023158531751825748	0.00040772680310737083	0.0006342930216721556	0.0008345781308584503	0.0010980856626026721	0.0012736499507535364	0.0014540744752935836	0.0016617410785003824	0.0018932124413721869	0.002061610482498643	0.0022320312549117148	0.0024290488805646638	0.002594460149480304	0.0027859536982456296	0.0030468934228192884	0.003264664463578958	0.003506927491724415	0.003679104629268019	0.003855703404828896	0.0039918591438138015	0.0041436140603944675	0.004301870629129498	0.004456336373725326	0.004613823861220297	0.004723796650855544	0.004797792047872533	0.004909146131023786	0.00501884072166149	0.005131281443593162	0.005264024539778974	0.005373286661148599	0.005480355165036989	0.0055543182315475155	0.005620953896372915	0.005744013854212551	0.005821247630277868	0.005890234610867534	0.005986635006470611	0.006037570721397945	0.0061320419238870974
ZNF333	-0.010588918318939076	-0.010297605498278347	-0.010035279027033873	-0.009768081724149062	-0.009520790730127938	-0.009293102776417246	-0.009137412611023094	-0.0089852761786535	-0.008871969634451042	-0.00873557455814516	-0.008639126468720849	-0.008580414790278892	-0.00851526442360326	-0.008494900401047686	-0.008434070367848209	-0.008385896991207767	-0.008363099528313855	-0.008363880721469779	-0.008340376550516346	-0.008328879348184314	-0.00834292891930494	-0.008350344984337055	-0.00838274918744699	-0.00846397673789595	-0.008531481531208925	-0.00862242711482835	-0.008683371629126593	-0.008755256446330874	-0.008811916800866631	-0.008884440475087883	-0.008967142398327606	-0.00905350767604908	-0.00914697205100608	-0.009216891470490233	-0.00926897782256804	-0.009346959316440506	-0.009427228465421891	-0.009512322252133693	-0.009613224047371527	-0.009702404959509529	-0.009792986250859503	-0.009864748179367024	-0.009933830538980844	-0.010042201018148034	-0.010122440705942896	-0.010198923753783288	-0.010295743786278734	-0.010363152554182088	-0.010462177952177305
ZNF35	0.005625906424276742	0.005311708213259549	0.005005373124752229	0.004712204242875486	0.004425037735638702	0.004142427993865117	0.003847676972927434	0.0035585590230140466	0.0032634985793691253	0.0029823566896837496	0.0026939857885397577	0.0023979022556841955	0.0021106452140590816	0.0018123199930783682	0.0015388035641318615	0.0012696903958707387	0.0009999225259430756	0.0007307674305445693	0.00048684290847094265	0.00025226781172126256	2.0967729571828465e-05	-0.00018924045755797593	-0.00039437105954910173	-0.0006073517292114471	-0.0007937230010012092	-0.0009739295401102161	-0.0011191119104101207	-0.0012529421919644454	-0.0013628744878937137	-0.0014673861758670772	-0.001565060001338348	-0.0016542738312455168	-0.0017384133851455685	-0.0018046116842460064	-0.0018578774303271372	-0.001919341376695528	-0.001978761247998007	-0.0020376477327758605	-0.00210051725494597	-0.0021559872684557514	-0.002209339184221265	-0.002252788560639273	-0.00229258782641767	-0.0023436415245684885	-0.002381249899209745	-0.0024142708338250173	-0.002450687092881569	-0.002473644869720831	-0.0025031734883029246
ZNF350	0.007149372141596885	0.007262559638192539	0.007350457507840681	0.0074197623347577865	0.007461736736959419	0.00747531757796627	0.007443625087995772	0.007386660649292729	0.007293041004760933	0.007182704616240255	0.0070351870813575995	0.006850671132555908	0.006644820185339274	0.006399267168626808	0.006146803542478445	0.005868564458073182	0.005559825221177508	0.00522149687205311	0.004875801418849389	0.004508181764271348	0.0041128631442784135	0.003706631071520789	0.003274700284024623	0.0028043364126222074	0.0023302740186646937	0.0018334069177156247	0.0013467349753929036	0.0008485789517376326	0.00035726438717646877	-0.00014429469711166098	-0.0006504601138173021	-0.0011544819277236101	-0.0016559375672420451	-0.0021306016655529177	-0.0025787608166553486	-0.0030285122489155354	-0.003460864485622769	-0.003875730779655322	-0.004279998337553798	-0.004652862729524559	-0.0050037481710643	-0.005317433421741117	-0.005605668338312475	-0.005899507918176822	-0.006148286670237721	-0.006369788898468436	-0.006581400539890441	-0.006745741063611775	-0.006907238167279771
ZNF384	-0.039177947924583935	-0.04093326589799859	-0.04249326737885153	-0.04387270877778169	-0.04510447608815042	-0.04620320904793977	-0.047213095241806745	-0.048101271744208245	-0.04889698946145104	-0.049564967698295395	-0.05015172894364413	-0.05066051335039284	-0.05106528843465069	-0.05140438862025136	-0.05162405256635972	-0.051764067398277255	-0.051836360840235185	-0.05184283625615872	-0.051756981293797605	-0.051605479094857916	-0.051399190952427926	-0.05112222348708611	-0.05079512285129464	-0.05043139927644319	-0.0500001957350977	-0.04952240511914617	-0.04897608725756189	-0.04838326671874354	-0.047736572796861144	-0.04705192289314446	-0.04633039013249415	-0.0455739221701626	-0.04478832704664857	-0.04397156829619897	-0.04313287080490991	-0.042287177172437594	-0.041434218013583525	-0.04057844093108175	-0.03972323717510542	-0.03886720880861232	-0.03801217327075995	-0.037158429112198105	-0.03630756024563526	-0.03545828503281836	-0.0346136642885924	-0.03377431190435586	-0.03293873165932087	-0.03211387087099301	-0.03129318085932318
ZNF410	8.438003151802933e-06	0.00020342556709755365	0.0004041877194708596	0.0006019103531206987	0.0008023425716191856	0.00100526727798291	0.0012255845466338838	0.001444421711941742	0.0016720103982114428	0.0018894861520507796	0.002115973528519644	0.0023512662795837917	0.0025810058600998532	0.002822215675983435	0.0030457669822292113	0.0032694682494171495	0.0034979492071513228	0.003730819616747104	0.003950594062567189	0.004170475670358667	0.004395722925566487	0.0046143602963095364	0.004838495038172011	0.005077496801412702	0.0053074851505469905	0.005542756146307324	0.005762748056720807	0.00598319713587684	0.0061939984135976275	0.006406959172050559	0.006619655811887478	0.006829281835372721	0.007036725426608554	0.007230061378474821	0.007411074760801619	0.007595458807258807	0.007773891379585669	0.007946855091677321	0.008117958863333519	0.008277151839104512	0.008429121493614323	0.008566792030169244	0.008695860223925777	0.008830602925468318	0.008947768616858991	0.009055685909337429	0.009162231393709835	0.009250776801807692	0.009341207391813317
ZNF524	0.026481558507843644	0.025990546146936782	0.02549759392548832	0.024946060886305563	0.024374046214021068	0.023782070876017265	0.023253830768306883	0.02268374051206878	0.022128986967414742	0.02149537816637675	0.020883897592773856	0.020293437519861564	0.019659493688735465	0.019063190479608347	0.01838052665077306	0.01769577829808215	0.01703078099653783	0.01638537367213436	0.015695357797697745	0.01501503813959703	0.014364117240701186	0.013700832581222806	0.013067622254608256	0.012493357755397174	0.01189893824959669	0.01133058207848711	0.010725088662937773	0.010132319034026196	0.009523500675799042	0.00893438085364599	0.008358799346062257	0.007790532287230187	0.007233953425171558	0.006660479153904053	0.006078578080872555	0.005530032162276534	0.004992809825810835	0.004469166067745099	0.003967660426834145	0.0034642720154797204	0.0029691423431763347	0.002465606518366071	0.001965964547085408	0.0015003012280878426	0.0010173590833264452	0.0005349121457389439	6.894371947393038e-05	-0.0004155362377349517	-0.0008778025922113102
ZNF652	0.010885319486341484	0.011274344585268633	0.011627766419814207	0.011907291230917943	0.012125758727947312	0.012279339022763147	0.012410912980117025	0.012461721674578098	0.012461561539361996	0.01235537829218212	0.012198974269695281	0.011991001748918732	0.011692321056172003	0.011349569591940169	0.01088766611110988	0.010356008584002367	0.009767363509137554	0.009121678389571772	0.008381946077292143	0.007582165788847241	0.006735763364444249	0.005822188239685032	0.00486865089669897	0.0038930314221800777	0.002858423912532204	0.001793307340505734	0.0006743323950330761	-0.00046828112723414837	-0.001639122204760726	-0.002816463329118141	-0.003995797404680484	-0.005171439456654398	-0.00633396338285024	-0.007480949480911242	-0.008599657191009955	-0.009675041481565748	-0.010704743032693306	-0.011683460396615287	-0.01260809855444759	-0.013477855878910847	-0.014291747650832269	-0.01504802131700695	-0.015746228132778584	-0.016389829764208073	-0.016971829617633983	-0.017493213735480566	-0.01795613944275331	-0.018353134693133523	-0.018691511948098833
ZNF691	0.007204923226590861	0.006839586135668924	0.006504989721274364	0.006190642233400161	0.005893210285446224	0.005608748340829376	0.005336236052786845	0.005069919497553815	0.0048090314442930234	0.0045506378476404055	0.004294807815024899	0.004039870027205641	0.0037849377836823737	0.0035287091261972108	0.0032724100321916616	0.0030148979896741637	0.0027550743741814937	0.002492280417616107	0.0022293806874941705	0.0019641778845849523	0.0016950868868083572	0.0014248844034192552	0.001150172777268502	0.0008672359375520402	0.0005834346561079574	0.000293844516897211	6.311669973164845e-06	-0.00028492080660104694	-0.0005753836803370407	-0.0008701331764974909	-0.0011681775936022432	-0.0014680472584389721	-0.0017700080898331366	-0.002067017645887855	-0.002359094105013087	-0.0026550836090805745	-0.0029491810385675996	-0.0032413426518191	-0.0035338027639175255	-0.0038196302996363085	-0.004101795581108664	-0.0043749704470532405	-0.00464290338481789	-0.004916329261074998	-0.005177440940353132	-0.005432194460587239	-0.00568670251219726	-0.005927209247788976	-0.006169813016195338
ZNF740_ZNF219	-0.001883879713858791	-0.00190431562932375	-0.0019422865982270195	-0.0020021684569757102	-0.002078004546117836	-0.0021677455820275147	-0.002264207422214992	-0.0023729313784088993	-0.002488644489362256	-0.0026124848153380193	-0.0027382883225368043	-0.0028646659257895663	-0.0029896616914906345	-0.0031108952708221614	-0.0032238950618007733	-0.0033269809545615485	-0.0034190090033308015	-0.0034986444010061896	-0.003561654072226354	-0.0036095865931931948	-0.0036431903241646497	-0.003660494751653016	-0.0036639822270202577	-0.0036552852747990944	-0.003631577197360367	-0.0035955705709057586	-0.003546419282802131	-0.0034870040971874397	-0.0034182950577890873	-0.003342007543389697	-0.0032591557233720056	-0.0031710452762180527	-0.003078811929880181	-0.002985321152979111	-0.0028922780491740093	-0.002797820759506982	-0.0027041454024831564	-0.0026116261546768006	-0.0025194152715094526	-0.0024308117463552156	-0.0023447262688207635	-0.0022641301333959024	-0.002187221998939665	-0.002107557191117901	-0.002035058345981916	-0.0019659925011778446	-0.0018958555919004962	-0.001832782340498208	-0.0017652588924135391
ZNF784	-0.004006317296541569	-0.0038283630270170605	-0.0036869066905683015	-0.003532195653449293	-0.003395596423827942	-0.003274894296804769	-0.003242279980906302	-0.0032015262066993552	-0.0032016151569012577	-0.003154550461511832	-0.003149404832555069	-0.003183470351361229	-0.003193737884888569	-0.0032541376611347726	-0.003242281973995934	-0.0032352059262756487	-0.0032522376194162594	-0.0032918024703912393	-0.00328532145084654	-0.0032867012929614524	-0.0033169290448098443	-0.0033304707801151746	-0.00337467185365802	-0.0034852547251733104	-0.0035727474758686516	-0.0036921459969422054	-0.003767835816325134	-0.003859960821654228	-0.003932236763718269	-0.0040298970399778285	-0.004145372537555423	-0.004269794716637023	-0.004408092451462669	-0.004517274663432159	-0.004605211552472758	-0.004732027248471289	-0.004863793025899577	-0.005002847438227869	-0.005162963765709257	-0.005305154435903706	-0.005446311708064141	-0.005558058994607034	-0.005661519223402226	-0.005811920706709885	-0.005918095828683503	-0.006012217857067467	-0.006125289639158485	-0.006191910022595121	-0.0062909506303603915
[truncated: 253 more columns]
